# Supplementary material for: Multiple Bragg reflection by a thick mosaic crystal. II. Simplified transport equation solved on a grid
Source: Acta Crystallogr A Found Adv. 2020 Apr 16;76(Pt 3):376–89. doi: 10.1107/S2053273320002065 (PMC7233015; doi:10.1107/S2053273320002065)
Supplement: Supplementary file 1 [file a-76-00376-sup1.gz]

Archive with 126 entries (119 files):
- cmake
- cmake/PreventInSourceBuilds.cmake
- cmake/utils.cmake
- CMakeLists.txt
- Doxyfile
- fig
- fig/figRocking.ps.ref
- fig/figPlanarNtau.ps
- fig/figNz2Err.ps
- fig/figBraggMatrix.ps
- fig/figMj2R.ps
- fig/figDirections.ps
- fig/figPlanarErr.ps
- fig/figThB2R.ps
- fig/figPlanarNlambda.ps
- fig/figPlanarZDep.ps
- fig/figNz2Err.ps.ref
- fig/figPlanarSears.ps
- fig/figSparseMatrix.ps
- fig/figPlanarNrho.ps
- fig/figRel1st.ps
- fig/figAny2Nz.ps
- fig/figRnearBSc.ps.ref
- fig/figRnearBSc.ps
- fig/figMatrixSize.ps
- fig/figRocking.ps
- fig/figAny2Nz.ps.ref
- interactive
- interactive/doit.cpp
- interactive/exportL.cpp
- interactive/CMakeLists.txt
- interactive/exportB.cpp
- lib
- lib/axis.h
- lib/beam.cpp
- lib/matrixtask.cpp
- lib/monitor.h
- lib/mesh.h
- lib/log.cpp
- lib/axis.cpp
- lib/detector.cpp
- lib/log.h
- lib/grid.h
- lib/computations.cpp
- lib/gridutils.cpp
- lib/angles.h
- lib/grid.cpp
- lib/computations.h
- lib/solver.cpp
- lib/gridutils.h
- lib/kernel.cpp
- lib/multibragg.cpp
- lib/CMakeLists.txt
- lib/multibragg.h
- lib/epetra_wrapper.h
- lib/beam.h
- lib/options.h
- lib/crystal.h
- lib/kernel.h
- lib/solver.h
- lib/mesh.cpp
- lib/monitor.cpp
- lib/crystal.cpp
- lib/matrixtask.h
- lib/detector.h
- lib/options.cpp
- LICENSE
- plot
- plot/generate_figSparseMatrix.cpp
- plot/generate_figRocking.cpp
- plot/generate_figPlanarZDep.cpp
- plot/generate_figRnearBSc.cpp
- plot/part1fig10a_R.dat
- plot/generate_figBraggMatrix.cpp
- plot/plot_figPlanarErr.frida
- plot/plot_figThB2R.frida
- plot/plot_figPlanarZDep.frida
- plot/plot_figBraggMatrix.frida
- plot/plot_figRnearBSc.frida
- plot/plot_figDirections.frida
- plot/diffdata.py
- plot/generate_figDirections.cpp
- plot/generate_figPlanarNtau.cpp
- plot/generate_figRel1st.cpp
- plot/fridaplot2data.py
- plot/plot_figRel1st.frida
- plot/plot_figPlanarSears.frida
- plot/part1fig10a_T.dat
- plot/plot_figAny2Nz.frida
- plot/generate_figThB2R.cpp
- plot/setup2Dmatrix.ps
- plot/updatefridaplot.py
- plot/part1fig9.yda
- plot/plot_figRocking.frida
- plot/persistence_test_fridaplot.py
- plot/generate_figPlanarNrho.cpp
- plot/CMakeLists.txt
- plot/part1fig10a_L.dat
- plot/plot_figPlanarNrho.frida
- plot/generate_figAny2Nz.cpp
- plot/plot_figNz2Err.frida
- plot/generate_figNz2Err.cpp
- plot/generate_figPlanarErr.cpp
- plot/plot_figSparseMatrix.frida
- plot/plot_figPlanarNtau.frida
- plot/generate_figPlanarSears.cpp
- Readme.pdf
- testlib
- testlib/planarbragg.cpp
- testlib/planarbragg.h
- testlib/sears.cpp
- testlib/sears.h
- testlib/CMakeLists.txt
- unit_tests
- unit_tests/test005_A_phi.cpp
- unit_tests/catch2.cpp
- unit_tests/test009_solver.cpp
- unit_tests/test002_grid.cpp
- unit_tests/test004_kernelsize.cpp
- unit_tests/test006_diffmatrix.cpp
- unit_tests/test001_sears.cpp
- unit_tests/CMakeLists.txt
- unit_tests/test008_detector.cpp
- unit_tests/test007_beam.cpp
- unit_tests/test003_kernel.cpp
- unit_tests/catch.hpp
