# Supplementary material for: Multiple Bragg reflection by a thick mosaic crystal. II. Simplified transport equation solved on a grid
Source: Acta Crystallogr A Found Adv. 2020 Apr 16;76(Pt 3):376–89. doi: 10.1107/S2053273320002065 (PMC7233015; doi:10.1107/S2053273320002065)
Supplement: Supplementary file 1 [file a-76-00376-sup1.gz › cmake/PreventInSourceBuilds.cmake]

# - Prevent in-source builds.

function(prevent_in_source_builds)
  # make sure the user doesn't play dirty with symlinks
  get_filename_component(srcdir "${CMAKE_SOURCE_DIR}" REALPATH)
  get_filename_component(bindir "${CMAKE_BINARY_DIR}" REALPATH)

  # disallow in-source builds
  if("${srcdir}" STREQUAL "${bindir}")
    message(FATAL_ERROR "\

CMake must not to be run in the source directory. \
Rather create a dedicated build directory and run CMake there. \
To clean up after this aborted in-place compilation:
  rm -r CMakeCache.txt CMakeFiles
")
  endif()
endfunction()

prevent_in_source_builds()
