# Supplementary material for: Multiple Bragg reflection by a thick mosaic crystal. II. Simplified transport equation solved on a grid
Source: Acta Crystallogr A Found Adv. 2020 Apr 16;76(Pt 3):376–89. doi: 10.1107/S2053273320002065 (PMC7233015; doi:10.1107/S2053273320002065)
Supplement: Supplementary file 1 [file a-76-00376-sup1.gz › cmake/utils.cmake]

# Defines functions and macros useful for building Tests

# patched from googletest/cmake/internal_utils

# Note:
# - The functions/macros defined in this file may depend on Google
#   Test and Google Mock's option() definitions, and thus must be
#   called *after* the options have been defined.

# Tweaks CMake's default compiler/linker settings to suit Google Test's needs.
#
# This must be a macro(), as inside a function string() can only
# update variables in the function scope.
macro(fix_default_compiler_settings_)
  if (MSVC)
    # For MSVC, CMake sets certain flags to defaults we want to override.
    # This replacement code is taken from sample in the CMake Wiki at
    # http://www.cmake.org/Wiki/CMake_FAQ#Dynamic_Replace.
    foreach (flag_var
             CMAKE_CXX_FLAGS CMAKE_CXX_FLAGS_DEBUG CMAKE_CXX_FLAGS_RELEASE
             CMAKE_CXX_FLAGS_MINSIZEREL CMAKE_CXX_FLAGS_RELWITHDEBINFO)
      if (NOT BUILD_SHARED_LIBS AND NOT gtest_force_shared_crt)
        # When Google Test is built as a shared library, it should also use
        # shared runtime libraries.  Otherwise, it may end up with multiple
        # copies of runtime library data in different modules, resulting in
        # hard-to-find crashes. When it is built as a static library, it is
        # preferable to use CRT as static libraries, as we don't have to rely
        # on CRT DLLs being available. CMake always defaults to using shared
        # CRT libraries, so we override that default here.
        string(REPLACE "/MD" "-MT" ${flag_var} "${${flag_var}}")
      endif()

      # We prefer more strict warning checking for building Google Test.
      # Replaces /W3 with /W4 in defaults.
      string(REPLACE "/W3" "/W4" ${flag_var} "${${flag_var}}")
    endforeach()
  endif()
endmacro()

# Defines the compiler/linker flags used to build Google Test and
# Google Mock.  You can tweak these definitions to suit your need.  A
# variable's value is empty before it's explicitly assigned to.
macro(config_compiler_and_linker)
  if (NOT gtest_disable_pthreads)
    # Defines CMAKE_USE_PTHREADS_INIT and CMAKE_THREAD_LIBS_INIT.
    find_package(Threads)
  endif()

  fix_default_compiler_settings_()
  if (MSVC)
    # Newlines inside flags variables break CMake's NMake generator.
    # TODO(vladl@google.com): Add -RTCs and -RTCu to debug builds.
    set(cxx_base_flags "-GS -W4 -WX -wd4251 -wd4275 -nologo -J -Zi")
    if (MSVC_VERSION LESS 1400)  # 1400 is Visual Studio 2005
      # Suppress spurious warnings MSVC 7.1 sometimes issues.
      # Forcing value to bool.
      set(cxx_base_flags "${cxx_base_flags} -wd4800")
      # Copy constructor and assignment operator could not be generated.
      set(cxx_base_flags "${cxx_base_flags} -wd4511 -wd4512")
      # Compatibility warnings not applicable to Google Test.
      # Resolved overload was found by argument-dependent lookup.
      set(cxx_base_flags "${cxx_base_flags} -wd4675")
    endif()
    if (MSVC_VERSION LESS 1500)  # 1500 is Visual Studio 2008
      # Conditional expression is constant.
      # When compiling with /W4, we get several instances of C4127
      # (Conditional expression is constant). In our code, we disable that
      # warning on a case-by-case basis. However, on Visual Studio 2005,
      # the warning fires on std::list. Therefore on that compiler and earlier,
      # we disable the warning project-wide.
      set(cxx_base_flags "${cxx_base_flags} -wd4127")
    endif()
    if (NOT (MSVC_VERSION LESS 1700))  # 1700 is Visual Studio 2012.
      # Suppress "unreachable code" warning on VS 2012 and later.
      # http://stackoverflow.com/questions/3232669 explains the issue.
      set(cxx_base_flags "${cxx_base_flags} -wd4702")
    endif()

    set(cxx_base_flags "${cxx_base_flags} -D_UNICODE -DUNICODE -DWIN32 -D_WIN32")
    set(cxx_base_flags "${cxx_base_flags} -DSTRICT -DWIN32_LEAN_AND_MEAN")
    set(cxx_exception_flags "-EHsc -D_HAS_EXCEPTIONS=1")
    set(cxx_no_exception_flags "-D_HAS_EXCEPTIONS=0")
    set(cxx_no_rtti_flags "-GR-")
  elseif (CMAKE_COMPILER_IS_GNUCXX)
    set(cxx_base_flags "-Wall -Wshadow")
    set(cxx_exception_flags "-fexceptions")
    set(cxx_no_exception_flags "-fno-exceptions")
    # Until version 4.3.2, GCC doesn't define a macro to indicate
    # whether RTTI is enabled.  Therefore we define GTEST_HAS_RTTI
    # explicitly.
    set(cxx_no_rtti_flags "-fno-rtti -DGTEST_HAS_RTTI=0")
    set(cxx_strict_flags
      "-Wextra -Wno-unused-parameter -Wno-missing-field-initializers")
  elseif (CMAKE_CXX_COMPILER_ID STREQUAL "SunPro")
    set(cxx_exception_flags "-features=except")
    # Sun Pro doesn't provide macros to indicate whether exceptions and
    # RTTI are enabled, so we define GTEST_HAS_* explicitly.
    set(cxx_no_exception_flags "-features=no%except -DGTEST_HAS_EXCEPTIONS=0")
    set(cxx_no_rtti_flags "-features=no%rtti -DGTEST_HAS_RTTI=0")
  elseif (CMAKE_CXX_COMPILER_ID STREQUAL "VisualAge" OR
      CMAKE_CXX_COMPILER_ID STREQUAL "XL")
    # CMake 2.8 changes Visual Age's compiler ID to "XL".
    set(cxx_exception_flags "-qeh")
    set(cxx_no_exception_flags "-qnoeh")
    # Until version 9.0, Visual Age doesn't define a macro to indicate
    # whether RTTI is enabled.  Therefore we define GTEST_HAS_RTTI
    # explicitly.
    set(cxx_no_rtti_flags "-qnortti -DGTEST_HAS_RTTI=0")
  elseif (CMAKE_CXX_COMPILER_ID STREQUAL "HP")
    set(cxx_base_flags "-AA -mt")
    set(cxx_exception_flags "-DGTEST_HAS_EXCEPTIONS=1")
    set(cxx_no_exception_flags "+noeh -DGTEST_HAS_EXCEPTIONS=0")
    # RTTI can not be disabled in HP aCC compiler.
    set(cxx_no_rtti_flags "")
  endif()

  if (CMAKE_USE_PTHREADS_INIT)  # The pthreads library is available and allowed.
    set(cxx_base_flags "${cxx_base_flags} -DGTEST_HAS_PTHREAD=1")
  else()
    set(cxx_base_flags "${cxx_base_flags} -DGTEST_HAS_PTHREAD=0")
  endif()

  # For building gtest's own tests and samples.
  set(cxx_exception "${CMAKE_CXX_FLAGS} ${cxx_base_flags} ${cxx_exception_flags}")
  set(cxx_no_exception
    "${CMAKE_CXX_FLAGS} ${cxx_base_flags} ${cxx_no_exception_flags}")
  set(cxx_default "${cxx_exception}")
  set(cxx_no_rtti "${cxx_default} ${cxx_no_rtti_flags}")
  set(cxx_use_own_tuple "${cxx_default} -DGTEST_USE_OWN_TR1_TUPLE=1")

  # For building the gtest libraries.
  set(cxx_strict "${cxx_default} ${cxx_strict_flags}")
endmacro()

# Defines the gtest & gtest_main libraries.  User tests should link
# with one of them.
function(cxx_library_with_type name type cxx_flags)
  # type can be either STATIC or SHARED to denote a static or shared library.
  # ARGN refers to additional arguments after 'cxx_flags'.
  add_library(${name} ${type} ${ARGN})
  set_target_properties(${name}
    PROPERTIES
    COMPILE_FLAGS "${cxx_flags}")
  if (BUILD_SHARED_LIBS OR type STREQUAL "SHARED")
    set_target_properties(${name}
      PROPERTIES
      COMPILE_DEFINITIONS "GTEST_CREATE_SHARED_LIBRARY=1")
  endif()
  if (CMAKE_USE_PTHREADS_INIT)
    target_link_libraries(${name} ${CMAKE_THREAD_LIBS_INIT})
  endif()
endfunction()

########################################################################
#
# Helper functions for creating build targets.

function(cxx_shared_library name cxx_flags)
  cxx_library_with_type(${name} SHARED "${cxx_flags}" ${ARGN})
endfunction()

function(cxx_library name cxx_flags)
  cxx_library_with_type(${name} "" "${cxx_flags}" ${ARGN})
endfunction()

# cxx_executable_with_flags(name cxx_flags libs srcs...)
#
# creates a named C++ executable that depends on the given libraries and
# is built from the given source files with the given compiler flags.
function(cxx_executable_with_flags name cxx_flags libs)
  add_executable(${name} ${ARGN})
  if (cxx_flags)
    set_target_properties(${name}
      PROPERTIES
      COMPILE_FLAGS "${cxx_flags}")
  endif()
  if (BUILD_SHARED_LIBS)
    set_target_properties(${name}
      PROPERTIES
      COMPILE_DEFINITIONS "GTEST_LINKED_AS_SHARED_LIBRARY=1")
  endif()
  # To support mixing linking in static and dynamic libraries, link each
  # library in with an extra call to target_link_libraries.
  foreach (lib "${libs}")
    target_link_libraries(${name} ${lib})
  endforeach()
endfunction()

# cxx_executable(name dir lib srcs...)
#
# creates a named target that depends on the given libs and is built
# from the given source files.  dir/name.cc is implicitly included in
# the source file list.
function(cxx_executable name dir libs)
  cxx_executable_with_flags(${name} "${cxx_default}" "${libs}" "${dir}/${name}.cpp" ${ARGN})
endfunction()

# Sets PYTHONINTERP_FOUND and PYTHON_EXECUTABLE.
find_package(PythonInterp)

# cxx_test_with_flags(name cxx_flags libs srcs...)
#
# creates a named C++ test that depends on the given libs and is built
# from the given source files with the given compiler flags.
function(cxx_test_with_flags name cxx_flags libs)
  cxx_executable_with_flags(${name} "${cxx_flags}" "${libs}" ${ARGN})
  add_test(${name} ${name})
endfunction()

# cxx_test(name libs srcs...)
#
# creates a named test target that depends on the given libs.
# The source file name is constructed from he given target name.
# Btw: "${ARGN} holds the list of arguments past the last expected argument."
function(cxx_test name libs)
  cxx_test_with_flags("${name}" "${cxx_default}" "${libs}" "./${name}.cpp" ${ARGN})
endfunction()

# py_test(name)
#
# creates a Python test with the given name whose main module is in
# test/name.py.  It does nothing if Python is not installed.
function(py_test name)
  # We are not supporting Python tests on Linux yet as they consider
  # all Linux environments to be google3 and try to use google3 features.
  if (PYTHONINTERP_FOUND)
    # ${CMAKE_BINARY_DIR} is known at configuration time, so we can
    # directly bind it from cmake. ${CTEST_CONFIGURATION_TYPE} is known
    # only at ctest runtime (by calling ctest -c <Configuration>), so
    # we have to escape $ to delay variable substitution here.
    add_test(${name}
      ${PYTHON_EXECUTABLE} ${CMAKE_CURRENT_SOURCE_DIR}/test/${name}.py
          --build_dir=${CMAKE_CURRENT_BINARY_DIR}/\${CTEST_CONFIGURATION_TYPE})
  endif()
endfunction()
