# Supplementary material for: Multiple Bragg reflection by a thick mosaic crystal. II. Simplified transport equation solved on a grid
Source: Acta Crystallogr A Found Adv. 2020 Apr 16;76(Pt 3):376–89. doi: 10.1107/S2053273320002065 (PMC7233015; doi:10.1107/S2053273320002065)
Supplement: Supplementary file 1 [file a-76-00376-sup1.gz › CMakeLists.txt]

cmake_minimum_required(VERSION 3.12 FATAL_ERROR)

set(CMAKE_MODULE_PATH ${CMAKE_SOURCE_DIR}/cmake)
include(PreventInSourceBuilds)

set(CMAKE_DISABLE_SOURCE_CHANGES ON)
set(CMAKE_DISABLE_IN_SOURCE_BUILD ON)

project (MultiBragg)

include(CTest) # equivalent to "enable_testing() ???
add_custom_target(check COMMAND ${CMAKE_CTEST_COMMAND}) # => 'make check' is an alias for 'ctest'

set(CMAKE_CXX_STANDARD 17)
set(CMAKE_CXX_FLAGS "-Wno-sign-compare -Wall -Werror -fopenmp")
# -O1 accelerates the code by a factor of about 2, -O2 and -O3 are useless.
set(CMAKE_CXX_FLAGS_RELEASE "${CMAKE_CXX_FLAGS} -O1 -g")
set(CMAKE_CXX_FLAGS_DEBUG "${CMAKE_CXX_FLAGS} -O0 -g")
set(CMAKE_EXE_LINKER_FLAGS "${CMAKE_EXE_LINKER_FLAGS} -Wno-undef")

find_package(Trilinos REQUIRED COMPONENTS Epetra Teuchos TeuchosParameterList Belos Ifpack)
message(STATUS "found Trilinos_LIBRARIES=${Trilinos_LIBRARIES}")
message(STATUS "- Trilinos_INCLUDE_LIBRARIES=${Trilinos_INCLUDE_LIBRARIES}")
message(STATUS "- Trilinos_TPL_INCLUDE_LIBRARIES=${Trilinos_TPL_INCLUDE_LIBRARIES}")

find_package(MPI REQUIRED) # required at least by Teuchos_Time
message(STATUS "found MPI_LIBRARIES=${MPI_LIBRARIES}")

include_directories(${Trilinos_INCLUDE_DIRS} ${Trilinos_TPL_INCLUDE_DIRS} ${MPI_INCLUDE_PATH})
link_directories(${Trilinos_LIBRARY_DIRS} ${Trilinos_TPL_LIBRARY_DIRS} ${MPI_LIBRARIES})

add_subdirectory(lib)
add_subdirectory(testlib)
add_subdirectory(unit_tests)
add_subdirectory(plot)
add_subdirectory(interactive)
