# Supplementary material for: Multiple Bragg reflection by a thick mosaic crystal. II. Simplified transport equation solved on a grid
Source: Acta Crystallogr A Found Adv. 2020 Apr 16;76(Pt 3):376–89. doi: 10.1107/S2053273320002065 (PMC7233015; doi:10.1107/S2053273320002065)
Supplement: Supplementary file 1 [file a-76-00376-sup1.gz › interactive/doit.cpp]

//  ***********************************************************************************************
//
//  MultiBragg: simulate reflection from a thick ideally imperfect crystal
//
//! @file      interactive/doit.cpp
//! @brief     Implements main program doit.
//!
//! @homepage  https://jugit.fz-juelich.de/mlz/MultiBragg
//! @license   GNU General Public License v3 or higher (see LICENSE)
//! @copyright Forschungszentrum Jülich GmbH 2019
//! @authors   Folkmar Bornemann, Yun Yvonna Li, Joachim Wuttke (see CITATION)
//
//  ***********************************************************************************************

#include "angles.h"
#include "beam.h"
#include "computations.h"
#include "crystal.h"
#include "grid.h"
#include "gridutils.h"
#include "multibragg.h"
#include "options.h"

#include <Epetra_SerialComm.h>
#include <cstdio>

//! Take grid from the command line, use default model, print T and R.

int main(int argc, char* argv[])
{
    if (argc != 7) {
        printf("Usage: %s tau rho eta(deg) thB(deg) nj ni\n", argv[0]);
        exit(1);
    }

    try {
        const double tau = atof(argv[1]);
        const double rho = atof(argv[2]);
        const double eta = deg2rad(atof(argv[3]));
        const double thB = deg2rad(atof(argv[4]));
        const int nj = atoi(argv[5]);
        const int ni = atoi(argv[6]);

        loglevel = 1;
        Epetra_SerialComm comm;
        Options opts;

        const Grid G{{thB - 4 * eta, thB + 4 * eta, nj}, ni, 3};
        const Crystal2D cryst{tau, rho, eta, thB, G, opts};
        const vector<double> Incoming = Beam::dot_beam(G, thB, 0);

        std::vector<double> Transmitted;
        std::vector<double> Reflected;
        MultiBragg::iterateTandR(&comm, cryst, opts, Incoming, Transmitted, Reflected);
        const double t = GridUtils::integral(G, Transmitted);
        const double r = GridUtils::integral(G, Reflected);
        printf("T=%13.7g R=%13.7g A=%13.7g\n", t, r, 1 - r - t);
    } catch (const char* ex) {
        fprintf(stderr, "%s\n", ex);
        return 1;
    }
    return 0;
}
