# Supplementary material for: Multiple Bragg reflection by a thick mosaic crystal. II. Simplified transport equation solved on a grid
Source: Acta Crystallogr A Found Adv. 2020 Apr 16;76(Pt 3):376–89. doi: 10.1107/S2053273320002065 (PMC7233015; doi:10.1107/S2053273320002065)
Supplement: Supplementary file 1 [file a-76-00376-sup1.gz › interactive/exportL.cpp]

//  ***********************************************************************************************
//
//  MultiBragg: simulate reflection from a thick ideally imperfect crystal
//
//! @file      interactive/exportL.cpp
//! @brief     Implements main program exportL.
//!
//! @homepage  https://jugit.fz-juelich.de/mlz/MultiBragg
//! @license   GNU General Public License v3 or higher (see LICENSE)
//! @copyright Forschungszentrum Jülich GmbH 2019
//! @authors   Folkmar Bornemann, Yun Yvonna Li, Joachim Wuttke (see CITATION)
//
//  ***********************************************************************************************

#include "angles.h"
#include "crystal.h"
#include "grid.h"
#include "matrixtask.h"
#include "mesh.h"
#include "options.h"

#include <Epetra_CrsMatrix.h>
#include <Epetra_SerialComm.h>
#include <cstdio>
#include <initializer_list>
#include <vector>

using std::vector;

int main(int argc, char* argv[])
{
    try {
        if (argc - 1 != 4) {
            fprintf(stderr, "Usage: %s outout_filename nj ni nz n\n", argv[0]);
            exit(1);
        }
        FILE* fp = fopen(argv[1], "w");

        Epetra_SerialComm comm;
        Options opts;

        int nj = atoi(argv[2]);
        int ni = atoi(argv[3]);
        int nz = atoi(argv[4]);
        double thB = deg2rad(70.0);
        double d_th = deg2rad(15);
        Axis Theta{thB - d_th, thB + d_th, nj};
        Grid G{Theta, ni, 3};
        Mesh M{G, nz};
        double tau = 1;
        double rho = 1;
        double eta = deg2rad(2.5);
        Crystal2D cryst{tau, rho, eta, thB, G, opts};

        MatrixTask task{&comm, cryst, M};
        const Epetra_CrsMatrix& L = task.getL();
        for (int j = 0; j < M.nTot; ++j) {
            int nCol;
            int* Idx;
            double* Val;
            L.ExtractMyRowView(j, nCol, Val, Idx);
            for (int ic = 0; ic < nCol; ++ic)
                fprintf(fp, "%5i %5i %24.16g\n", j, Idx[ic], Val[ic]);
        }
        fclose(fp);
    } catch (const char* ex) {
        fprintf(stderr, "%s\n", ex);
        return 1;
    }
    return 0;
}
