# Supplementary material for: Multiple Bragg reflection by a thick mosaic crystal. II. Simplified transport equation solved on a grid
Source: Acta Crystallogr A Found Adv. 2020 Apr 16;76(Pt 3):376–89. doi: 10.1107/S2053273320002065 (PMC7233015; doi:10.1107/S2053273320002065)
Supplement: Supplementary file 1 [file a-76-00376-sup1.gz › interactive/CMakeLists.txt]

# To run the tests on Linux, use 'make test' or 'ctest'.
# To select which tests to run, use 'ctest -R regex'.
# To see output from the individual tests, use 'ctest -V'.
# For more options, run 'ctest --help'.

enable_testing()

include_directories(
    ../testlib
    ../lib
    )

link_directories(
    ../testlib
    ../lib
    )

set(Sources
    doit
    exportL
    exportB
    )

foreach(src ${Sources})
    add_executable("${src}" "${src}.cpp")
    target_link_libraries("${src}" multibraggcore multibraggtesting)
endforeach()
