# Supplementary material for: Multiple Bragg reflection by a thick mosaic crystal. II. Simplified transport equation solved on a grid
Source: Acta Crystallogr A Found Adv. 2020 Apr 16;76(Pt 3):376–89. doi: 10.1107/S2053273320002065 (PMC7233015; doi:10.1107/S2053273320002065)
Supplement: Supplementary file 1 [file a-76-00376-sup1.gz › interactive/exportB.cpp]

//  ***********************************************************************************************
//
//  MultiBragg: simulate reflection from a thick ideally imperfect crystal
//
//! @file      interactive/exportB.cpp
//! @brief     Implements main program exportB.
//!
//! @homepage  https://jugit.fz-juelich.de/mlz/MultiBragg
//! @license   GNU General Public License v3 or higher (see LICENSE)
//! @copyright Forschungszentrum Jülich GmbH 2019
//! @authors   Folkmar Bornemann, Yun Yvonna Li, Joachim Wuttke (see CITATION)
//
//  ***********************************************************************************************

#include "angles.h"
#include "crystal.h"
#include "grid.h"
#include "monitor.h"
#include "options.h"

#include <cstdio>
#include <initializer_list>

int main(int argc, char* argv[])
{
    try {
        if (argc-1 != 2) {
            fprintf(stderr, "Usage: %s nj ni\n", argv[0]);
            exit(1);
        }
        const int nj = atoi(argv[1]);
        const int ni = atoi(argv[2]);

        const double thB = deg2rad(70.0);
        const double d_th = deg2rad(15);

        const Axis Theta{thB - d_th, thB + d_th, nj};
        const Grid G{Theta, ni, 3};
        const double tau = 1;
        const double rho = 1;
        const double eta = deg2rad(2.5);
        const Crystal2D cryst{tau, rho, eta, thB, G, {}};

        Monitor::printMySparseMatrix("B", "%10.4e", cryst.B);

    } catch (const char* ex) {
        fprintf(stderr, "%s\n", ex);
        return 1;
    }
    return 0;
}
