# Supplementary material for: Multiple Bragg reflection by a thick mosaic crystal. II. Simplified transport equation solved on a grid
Source: Acta Crystallogr A Found Adv. 2020 Apr 16;76(Pt 3):376–89. doi: 10.1107/S2053273320002065 (PMC7233015; doi:10.1107/S2053273320002065)
Supplement: Supplementary file 1 [file a-76-00376-sup1.gz › lib/axis.h]

//  ***********************************************************************************************
//
//  MultiBragg: simulate reflection from a thick ideally imperfect crystal
//
//! @file      lib/axis.h
//! @brief     Defines class Axis.
//!
//! @homepage  https://jugit.fz-juelich.de/mlz/MultiBragg
//! @license   GNU General Public License v3 or higher (see LICENSE)
//! @copyright Forschungszentrum Jülich GmbH 2019
//! @authors   Folkmar Bornemann, Yun Yvonna Li, Joachim Wuttke (see CITATION)
//
//  ***********************************************************************************************

#ifndef AXIS_H
#define AXIS_H

#include <iostream>

//! An equidistant tiling of a floating-point interval.
class Axis {
 public:
    Axis() = delete;
    Axis(double _inf, double _sup, int _N) : inf{_inf}, sup{_sup}, N{_N} {}

    double range() const { return sup - inf; }
    double step() const { return range() / N; }
    int xIndex(const double arg) const; // return index of bin that contains arg or of nearest bin
    int bIndex(const double arg) const; // return index of bin that contains arg or -1
    int aIndex(const double arg) const; // return index of bin that contains arg, or fail
    double recenter(const double val) const { return operator[](xIndex(val)); }
    double operator[](const int idx) const { return inf + (idx + 0.5) * step(); }
    double at(const int idx, const double frac) const { return inf + (idx + frac) * step(); }

private:
    const double inf; //!< lower bound
    const double sup; //!< upper bound
public:
    const int N; //!< number of intervals

    friend std::ostream& operator<<(std::ostream& os, const Axis& grid);
};

std::ostream& operator<<(std::ostream& os, const Axis& grid);

#endif // AXIS_H
