# Supplementary material for: Multiple Bragg reflection by a thick mosaic crystal. II. Simplified transport equation solved on a grid
Source: Acta Crystallogr A Found Adv. 2020 Apr 16;76(Pt 3):376–89. doi: 10.1107/S2053273320002065 (PMC7233015; doi:10.1107/S2053273320002065)
Supplement: Supplementary file 1 [file a-76-00376-sup1.gz › lib/beam.cpp]

//  ***********************************************************************************************
//
//  MultiBragg: simulate reflection from a thick ideally imperfect crystal
//
//! @file      lib/beam.cpp
//! @brief     Implements functions in namespace Beam.
//!
//! @homepage  https://jugit.fz-juelich.de/mlz/MultiBragg
//! @license   GNU General Public License v3 or higher (see LICENSE)
//! @copyright Forschungszentrum Jülich GmbH 2019
//! @authors   Folkmar Bornemann, Yun Yvonna Li, Joachim Wuttke (see CITATION)
//
//  ***********************************************************************************************

#include <iostream>

#include "beam.h"
#include "grid.h"

using std::vector;

//! Returns a dot-collimated beam;
vector<double> Beam::dot_beam(const Grid& G, const double theta_in, const double phi_in)
{
    vector<double> ret(G.nGrid, 0.);
    ret[G.find(theta_in, phi_in)] = 1;
    return ret;
}

//! Returns a beam with a von Mises - Fisher distribution.
//  TODO: convert from naive Gauss to von Mises - Fisher.
// vector<double> Beam::gaussian_beam(const Mesh& M, const double theta_in, const double stdv)
//{
//    vector<double> ret(M.D2);
//    for (int j=0; j<M.Theta.N; ++j) {
//        double fth = (erf((M.Theta[j]-theta_in+M.Theta.step()/2)/sqrt(2)/stdv)
//                      -erf((M.Theta[j]-theta_in-M.Theta.step()/2)/sqrt(2)/stdv)) / 2;
//        for (int i=0; i<M.Phi.N; ++i)
//            ret[j*M.Phi.N+i] = fth * (erf((M.Phi[i]+M.Phi.step()/2)/sqrt(2)/stdv)
//                                       -erf((M.Phi[i]-M.Phi.step()/2)/sqrt(2)/stdv)) / 2;
//    }
//    return ret;
//}
