# Supplementary material for: Multiple Bragg reflection by a thick mosaic crystal. II. Simplified transport equation solved on a grid
Source: Acta Crystallogr A Found Adv. 2020 Apr 16;76(Pt 3):376–89. doi: 10.1107/S2053273320002065 (PMC7233015; doi:10.1107/S2053273320002065)
Supplement: Supplementary file 1 [file a-76-00376-sup1.gz › lib/matrixtask.cpp]

//  ***********************************************************************************************
//
//  MultiBragg: simulate reflection from a thick ideally imperfect crystal
//
//! @file      lib/matrixtask.cpp
//! @brief     Implements class MatrixTask.
//!
//! @homepage  https://jugit.fz-juelich.de/mlz/MultiBragg
//! @license   GNU General Public License v3 or higher (see LICENSE)
//! @copyright Forschungszentrum Jülich GmbH 2019
//! @authors   Folkmar Bornemann, Yun Yvonna Li, Joachim Wuttke (see CITATION)
//
//  ***********************************************************************************************

#include "matrixtask.h"
#include "computations.h"
#include "grid.h"
#include "mesh.h"
#include "monitor.h"
#include "solver.h"

#include <Epetra_Vector.h>

MatrixTask::MatrixTask(Epetra_Comm* _comm, const Crystal& _cryst, const Mesh& _M)
    : cryst{_cryst}
    , M{_M}
    , diff_matrix{Computations::get_scaled_diff_matrix(M.nZ)}
    , L{Computations::compute_Matrix(_comm, M, cryst, diff_matrix)}
{
    Monitor::printMatrix("2D", "%8.5f", diff_matrix);
    Monitor::printMySparseMatrix("B", "%8.5f", cryst.B);
    Monitor::printEpetraSparseMatrix("L", "%8.5f", *L);
}

//! Solves the boundary value problem, sets the array Solution.
Epetra_Vector MatrixTask::solve(const std::vector<double>& Incoming, const Options& opts)
{
    // Set the right-hand side vector y of the linear problem L x = y.
    Epetra_Vector* RHS = Computations::compute_RHS(M, L, Incoming, cryst, diff_matrix);
    Monitor::printEpetraVector("RHS", "%8.5f", *RHS);

    Epetra_Vector ret = Solver::solve(L, RHS, opts);
    Monitor::printEpetraVector("LHS", "%8.5f", ret);

    return ret;
}
