# Supplementary material for: Multiple Bragg reflection by a thick mosaic crystal. II. Simplified transport equation solved on a grid
Source: Acta Crystallogr A Found Adv. 2020 Apr 16;76(Pt 3):376–89. doi: 10.1107/S2053273320002065 (PMC7233015; doi:10.1107/S2053273320002065)
Supplement: Supplementary file 1 [file a-76-00376-sup1.gz › lib/monitor.h]

//  ***********************************************************************************************
//
//  MultiBragg: simulate reflection from a thick ideally imperfect crystal
//
//! @file      lib/monitor.h
//! @brief     Defines namespace Monitor
//!
//! @homepage  https://jugit.fz-juelich.de/mlz/MultiBragg
//! @license   GNU General Public License v3 or higher (see LICENSE)
//! @copyright Forschungszentrum Jülich GmbH 2019
//! @authors   Folkmar Bornemann, Yun Yvonna Li, Joachim Wuttke (see CITATION)
//
//  ***********************************************************************************************

#ifndef MONITOR_H
#define MONITOR_H

#include "crystal.h" // for BColumn
#include <Epetra_CrsMatrix.h>
#include <Epetra_Vector.h>
#include <vector>

using std::vector;

//! Functions for printing various data structures

namespace Monitor {

extern bool doReport;

void printVector(const char* name, const char* format, const vector<double>& V);

void printEpetraVector(const char* name, const char* format, const Epetra_Vector& V);

void printMatrix(const char* name, const char* format, const vector<vector<double>>& A);

void printMySparseMatrix(const char* name, const char* format, const vector<BColumn>& B);

void printEpetraSparseMatrix(const char* name, const char* format, const Epetra_CrsMatrix& L);

}

#endif // MONITOR_H
