# Supplementary material for: Multiple Bragg reflection by a thick mosaic crystal. II. Simplified transport equation solved on a grid
Source: Acta Crystallogr A Found Adv. 2020 Apr 16;76(Pt 3):376–89. doi: 10.1107/S2053273320002065 (PMC7233015; doi:10.1107/S2053273320002065)
Supplement: Supplementary file 1 [file a-76-00376-sup1.gz › lib/mesh.h]

//  ***********************************************************************************************
//
//  MultiBragg: simulate reflection from a thick ideally imperfect crystal
//
//! @file      lib/mesh.h
//! @brief     Defines class Mesh.
//!
//! @homepage  https://jugit.fz-juelich.de/mlz/MultiBragg
//! @license   GNU General Public License v3 or higher (see LICENSE)
//! @copyright Forschungszentrum Jülich GmbH 2019
//! @authors   Folkmar Bornemann, Yun Yvonna Li, Joachim Wuttke (see CITATION)
//
//  ***********************************************************************************************

#ifndef MESH_H
#define MESH_H

class Grid;

//! The entire discretization: the directional Grid, and the collocation order nZ.
class Mesh {
 public:
    Mesh() = delete;
    Mesh(const Grid& _grid, int _nZ);

    int pos(int iz, int idir, int ig) const; //!< position in vec
    int lopo(int iz, int il) const; //!< position of loss channel in vec

    const Grid& grid; //!< grid for the direction vector k
    const int nZ; //!< approximation order = number of Z intervals = highest implied polynom order.
                  //!< Note that collocation points are numbered iz=0,..,nZ,
                  //!< so their number is nZ+1.
    const int nGrid; //!< number of bins of the two-dimensional grid in theta and phi
    const int nLoss;
private:
    const int N3; //!< number of bins of the three-dimensional grid in theta, phi, and z
public:
    const int nTot; //!< total number of bins
};

#endif // MESH_H
