# Supplementary material for: Multiple Bragg reflection by a thick mosaic crystal. II. Simplified transport equation solved on a grid
Source: Acta Crystallogr A Found Adv. 2020 Apr 16;76(Pt 3):376–89. doi: 10.1107/S2053273320002065 (PMC7233015; doi:10.1107/S2053273320002065)
Supplement: Supplementary file 1 [file a-76-00376-sup1.gz › lib/log.cpp]

//  ***********************************************************************************************
//
//  MultiBragg: simulate reflection from a thick ideally imperfect crystal
//
//! @file      lib/log.cpp
//! @brief     Implements class Clock.
//!
//! @homepage  https://jugit.fz-juelich.de/mlz/MultiBragg
//! @license   GNU General Public License v3 or higher (see LICENSE)
//! @copyright Forschungszentrum Jülich GmbH 2019
//! @authors   Folkmar Bornemann, Yun Yvonna Li, Joachim Wuttke (see CITATION)
//
//  ***********************************************************************************************

#include "log.h"

#include <cassert>
#include <iomanip>
#include <iostream>

int loglevel = 0;

void Clock::report(const std::string& where, int count)
{
    std::clock_t now = std::clock();
    double dsec = (1. / CLOCKS_PER_SEC) * (now - last_time);

    auto entry = aggregated.find(where);
    if (entry != aggregated.end())
        entry->second += dsec;
    else
        aggregated[where] = dsec;

    last_time = now;

    if (loglevel < level + 1)
        return;
    std::cerr << std::setw(12) << dsec << std::setw(1) << " sec: " << tag << " " << where;
    if (count>=0)
        std::cerr << " [" << std::setw(6) << count << "]";
    std::cerr << "\n";
}

Clock::~Clock()
{
    std::clock_t now = std::clock();
    double dsec = (1. / CLOCKS_PER_SEC) * (now - start_time);
    std::cerr << std::setw(12) << dsec << " sec: " << tag << " in total\n";
    for(const auto& entry: aggregated)
        std::cerr << std::setw(12) << entry.second << std::setw(1) << " sec: " << tag
                  << " in section " << entry.first << "\n";
}
