# Supplementary material for: Multiple Bragg reflection by a thick mosaic crystal. II. Simplified transport equation solved on a grid
Source: Acta Crystallogr A Found Adv. 2020 Apr 16;76(Pt 3):376–89. doi: 10.1107/S2053273320002065 (PMC7233015; doi:10.1107/S2053273320002065)
Supplement: Supplementary file 1 [file a-76-00376-sup1.gz › lib/axis.cpp]

//  ***********************************************************************************************
//
//  MultiBragg: simulate reflection from a thick ideally imperfect crystal
//
//! @file      lib/axis.cpp
//! @brief     Implements class Axis.
//!
//! @homepage  https://jugit.fz-juelich.de/mlz/MultiBragg
//! @license   GNU General Public License v3 or higher (see LICENSE)
//! @copyright Forschungszentrum Jülich GmbH 2019
//! @authors   Folkmar Bornemann, Yun Yvonna Li, Joachim Wuttke (see CITATION)
//
//  ***********************************************************************************************

#include "axis.h"

#include <cassert>
#include <cmath>

//! Returns index histogram bin that contains arg.
//! If arg is out of range, then the index of the nearest bin is returned.
int Axis::xIndex(const double arg) const
{
    if (inf < arg && arg < sup)
        return floor((arg - inf) / step());
    else if (arg <= inf)
        return 0;
    else if (arg >= sup)
        return N - 1;
    assert(0); // cannot happen
}

//! Returns index histogram bin that contains arg.
//! If arg is out of range, then -1 is returned.
int Axis::bIndex(const double arg) const
{
    if (arg<=inf || arg >= sup)
        return -1;
    const int ret = floor((arg - inf) / step());
    assert(ret>=0 && ret<N);
    return ret;
}

//! Returns index histogram bin that contains arg.
//! If arg is out of range, then the program terminates.
int Axis::aIndex(const double arg) const
{
    assert(inf < arg && arg < sup);
    return floor((arg - inf) / step());
}

std::ostream& operator<<(std::ostream& os, const Axis& grid)
{
    return os << "[" << grid.inf << " (" << grid.N << ") " << grid.sup << "]";
}
