# Supplementary material for: Multiple Bragg reflection by a thick mosaic crystal. II. Simplified transport equation solved on a grid
Source: Acta Crystallogr A Found Adv. 2020 Apr 16;76(Pt 3):376–89. doi: 10.1107/S2053273320002065 (PMC7233015; doi:10.1107/S2053273320002065)
Supplement: Supplementary file 1 [file a-76-00376-sup1.gz › lib/detector.cpp]

//  ***********************************************************************************************
//
//  MultiBragg: simulate reflection from a thick ideally imperfect crystal
//
//! @file      lib/detector.cpp
//! @brief     Implements class Detector.
//!
//! @homepage  https://jugit.fz-juelich.de/mlz/MultiBragg
//! @license   GNU General Public License v3 or higher (see LICENSE)
//! @copyright Forschungszentrum Jülich GmbH 2019
//! @authors   Folkmar Bornemann, Yun Yvonna Li, Joachim Wuttke (see CITATION)
//
//  ***********************************************************************************************

#include "detector.h"
#include "grid.h"

//! Returns (theta, phi) for t=0..2pi.
std::pair<double, double> Detector::parametricBorder(double t) const
{
    const double cg = cos(gamma);
    const double sg = sin(gamma);
    const double cd = cos(thD);
    const double sd = sin(thD);
    const double ct = cos(t);
    const double st = sin(t);
    const double dx = cg * cd - sg * sd * ct;
    const double dy = sg * st;
    const double dz = cg * sd + sg * cd * ct;
    const double phi = atan2(dy, dx);
    const double theta = atan2(dz, hypot(dx, dy));
    return {theta, phi};
}

std::vector<double> Detector::weights(const Grid& G) const
{
    const double cg = cos(gamma);
    const double cd = cos(thD);
    const double sd = sin(thD);
    std::vector<double> ret(G.nGrid, 0.);
    for (int j = 0; j < G.Theta.N; ++j) {
        for (int jj = 0; jj < 20; ++jj) {
            const double theta = G.Theta.at(j, 0.025 + jj * .05);
            const double ck = cos(theta);
            const double sk = sin(theta);
            for (int i = 0; i < G.Phi.N; ++i) {
                for (int ii = 0; ii < 20; ++ii) {
                    const double phi = G.Phi.at(i, 0.025 + ii * .05);
                    const double d_times_k = cd * ck * cos(phi) + sd * sk;
                    if (d_times_k > cg)
                        ret[j * G.Phi.N + i] += .0025;
                }
            }
        }
    }
    return ret;
}
