# Supplementary material for: Multiple Bragg reflection by a thick mosaic crystal. II. Simplified transport equation solved on a grid
Source: Acta Crystallogr A Found Adv. 2020 Apr 16;76(Pt 3):376–89. doi: 10.1107/S2053273320002065 (PMC7233015; doi:10.1107/S2053273320002065)
Supplement: Supplementary file 1 [file a-76-00376-sup1.gz › lib/log.h]

//  ***********************************************************************************************
//
//  MultiBragg: simulate reflection from a thick ideally imperfect crystal
//
//! @file      lib/log.h
//! @brief     Defines class Clock.
//!
//! @homepage  https://jugit.fz-juelich.de/mlz/MultiBragg
//! @license   GNU General Public License v3 or higher (see LICENSE)
//! @copyright Forschungszentrum Jülich GmbH 2019
//! @authors   Folkmar Bornemann, Yun Yvonna Li, Joachim Wuttke (see CITATION)
//
//  ***********************************************************************************************

#ifndef LOG_H
#define LOG_H

#include <ctime>
#include <map>
#include <string>

extern int loglevel;

//! Utility for measuring and reporting the time spent in subroutines and in total.

//! Used during development.

class Clock {
 public:
    Clock() = delete;
    Clock(const std::string _tag, const int _level)
        : tag{_tag}, level{_level}, start_time{std::clock()}, last_time{start_time}
    {
    }
    ~Clock();
    void report(const std::string& where, int count=-1);

 private:
    std::string tag;
    int level;
    std::clock_t start_time;
    std::clock_t last_time;
    std::map<std::string,double> aggregated;
};

#endif // LOG_H
