# Supplementary material for: Multiple Bragg reflection by a thick mosaic crystal. II. Simplified transport equation solved on a grid
Source: Acta Crystallogr A Found Adv. 2020 Apr 16;76(Pt 3):376–89. doi: 10.1107/S2053273320002065 (PMC7233015; doi:10.1107/S2053273320002065)
Supplement: Supplementary file 1 [file a-76-00376-sup1.gz › lib/grid.h]

//  ***********************************************************************************************
//
//  MultiBragg: simulate reflection from a thick ideally imperfect crystal
//
//! @file      lib/grid.h
//! @brief     Defines class Grid.
//!
//! @homepage  https://jugit.fz-juelich.de/mlz/MultiBragg
//! @license   GNU General Public License v3 or higher (see LICENSE)
//! @copyright Forschungszentrum Jülich GmbH 2019
//! @authors   Folkmar Bornemann, Yun Yvonna Li, Joachim Wuttke (see CITATION)
//
//  ***********************************************************************************************

#ifndef GRID_H
#define GRID_H

#include "angles.h"
#include "axis.h"

//! Histogram bins for the direction vector k, for main direction kz>0.

class Grid {
 public:
    Grid() = delete;
    Grid(const Axis& _Theta, const int _ni, const int _nLoss)
        : Theta{_Theta}
        , Phi{-PI, PI, _ni}
        , nGrid{Phi.N * Theta.N}
        , nLoss{_nLoss}
        , nGridPlus{nGrid + nLoss}
    {
    }

    int find(double theta, double phi) const;
    int gripo(int iTh, int iPh) const;
    int mirror(int ig) const;
    double theta(int ig) const;
    double dOmega(int ig) const;

    const Axis Theta; //!< grid in the polar angle theta
    const Axis Phi; //!< grid in the azimuthal angle phi
    const int nGrid; //!< number of bins of the two-dimensional grid in theta and phi
    const int nLoss;
    const int nGridPlus; //!< nGrid + nLoss
};

#endif // GRID_H
