# Supplementary material for: Multiple Bragg reflection by a thick mosaic crystal. II. Simplified transport equation solved on a grid
Source: Acta Crystallogr A Found Adv. 2020 Apr 16;76(Pt 3):376–89. doi: 10.1107/S2053273320002065 (PMC7233015; doi:10.1107/S2053273320002065)
Supplement: Supplementary file 1 [file a-76-00376-sup1.gz › lib/computations.cpp]

//  ***********************************************************************************************
//
//  MultiBragg: simulate reflection from a thick ideally imperfect crystal
//
//! @file      lib/computations.cpp
//! @brief     Implements class Computations.
//!
//! @homepage  https://jugit.fz-juelich.de/mlz/MultiBragg
//! @license   GNU General Public License v3 or higher (see LICENSE)
//! @copyright Forschungszentrum Jülich GmbH 2019
//! @authors   Folkmar Bornemann, Yun Yvonna Li, Joachim Wuttke (see CITATION)
//
//  ***********************************************************************************************

#include "computations.h"
#include "angles.h"
#include "crystal.h"
#include "grid.h"
#include "gridutils.h"
#include "log.h"
#include "mesh.h"
#include "options.h"
#include "solver.h"

#include <Epetra_CrsMatrix.h>
#include <Epetra_Map.h>
#include <Epetra_Vector.h>
#include <cmath>

using std::vector;

//! Returns the difference matrix D multiplied by 2.
//! See our paper for formulae, references, and a remark on signs.
//! Chebychev-Gauss-Lobatto points at zeta_i = -cos(i * PI / nZ) are used
//! to derive trigonometric expressions for D_ij and D_ii.
//! Symmetry property is checked in test006_diffmatrix.
vector<vector<double>> Computations::get_scaled_diff_matrix(const int nZ)
{
    assert(nZ>0);
    // set Chebychev points:
    vector<double> points(nZ + 1);
    for (int i = 0; i <= nZ; i++)
        points[i] = -cos(i * PI / nZ);

    // set standard D matrix:
    vector<vector<double>> diff_matrix(nZ + 1, vector<double>(nZ + 1));
    for (int i = 0; i <= nZ; i++) {
        const int c_i = (i == 0 || i == nZ) ? 2 : 1;
        for (int j = 0; j <= nZ; j++) {
            const int a_j = (j == 0 || j == nZ) ? 1 : 2; // this is 2/c_j
            const int sign = (i+j) & 1 ? -1 : 1;        // this is (-1)^(i+j)
            diff_matrix[i][j] = sign * c_i * a_j / (points[i] - points[j]);
            // we also tried division by  / sin((i+j)*PI/(2*nZ)) / sin((i-j)*PI/(2*nZ)) / 2;
        }
    }
    diff_matrix[0][0] = - (2 * nZ * nZ + 1.0) / 3.0;
    diff_matrix[nZ][nZ] = -diff_matrix[0][0];
    for (int i = 1; i < nZ; i++)
        diff_matrix[i][i] = - points[i] / (1 - points[i] * points[i]);
            // we also tried -1/tan(i*PI/nZ)/sin(i*PI/nZ);

    return diff_matrix;
}

//! Returns the right-hand side vector of the core linear equation.
Epetra_Vector* Computations::compute_RHS(
    const Mesh& M, const Epetra_CrsMatrix* L, const vector<double>& Incoming, const Crystal& cryst,
    const vector<vector<double>>& diff_matrix)
{
    auto* ret = new Epetra_Vector{L->OperatorRangeMap()}; // all entries are set to zero
    assert(cryst.B.size() == M.nGrid+M.nLoss);

    for (int ig = 0; ig < M.nGrid; ++ig) {
        const double sk = sin(M.grid.theta(ig));

        // -2kD_{i+1,0} * J_r for r forward
        for (int iz = 0; iz < M.nZ; ++iz)
            (*ret)[M.pos(iz, 0, ig)]
                = - sk * diff_matrix[1+iz][0] * Incoming[ig];

        // sum_s dB_rs delta_i0 J_s for r backward
        int ii = M.pos(0, 1, ig);
        const BColumn& Bcol = cryst.B[ig];
        for (int k = 0; k < Bcol.size(); ++k)
            (*ret)[ii] += Bcol.val[k] * Incoming[Bcol.idx[k]];
    }

    // dito for pseudo-backward loss channels
    for (int il = 0; il < M.nLoss; ++il) {
        int ii = M.lopo(0, il);
        const BColumn& Bcol = cryst.B[M.nGrid+il];
        for (int k = 0; k < Bcol.size(); ++k)
            (*ret)[ii] += Bcol.val[k] * Incoming[Bcol.idx[k]];
    }
    return ret;
}

//! Returns the sparse matrix of the core linear equation.
//!
//! Matrix rows represent incoming channels, indexed by j...
//! Matrix cols represent outgoing channels, indexed by i...

Epetra_CrsMatrix* Computations::compute_Matrix(
    const Epetra_Comm* comm, const Mesh& M, const Crystal& cryst,
    const vector<vector<double>>& diff_matrix)
{
    assert(diff_matrix.size()==M.nZ+1);
    assert(cryst.B.size()==M.nGrid+M.nLoss);

    auto* ret = new Epetra_CrsMatrix{Copy, Epetra_Map{M.nTot, 0, *comm}, 0};

    // (2kD_ij + dA_r delta_i0) * delta_rs
    static Clock clock{"matrix",3};
    clock.report("elsewhere");
    {
        std::vector<int> indices(M.nZ);
        std::vector<double> values(M.nZ);
        for (int ig = 0; ig < M.nGrid; ++ig) { // theta&phi (in=out)
            double sk = sin(M.grid.theta(ig));
            const double loss = cryst.A[ig];
            for (int iz = 0; iz < M.nZ; ++iz) { // collocation points (out)
                // forward direction
                for (int jz = 0; jz < M.nZ; ++jz) { // collocation points (in)
                    indices[jz] = M.pos(jz, 0, ig);
                    values[jz] = sk * diff_matrix[iz+1][jz+1];
                    if (jz==iz)
                        values[jz] += loss;
                }
                int ii = M.pos(iz, 0, ig);
                ret->InsertGlobalValues(ii, M.nZ, &values[0], &indices[0]);
                // backward direction
                for (int jz = 0; jz < M.nZ; ++jz) {
                    indices[jz] = M.pos(jz, 1, ig);
                    values[jz] = -sk * diff_matrix[iz][jz];
                    if (jz==iz)
                        values[jz] += loss;
                }
                ii = M.pos(iz, 1, ig);
                ret->InsertGlobalValues(ii, M.nZ, &values[0], &indices[0]);
            }
        }
        for (int il = 0; il < M.nLoss; ++il) { // loss channels
            // only D; no losses from loss channels
            for (int iz = 0; iz < M.nZ; ++iz) { // collocation points (out)
                for (int jz = 0; jz < M.nZ; ++jz) { // collocation points (in)
                    indices[jz] = M.lopo(jz, il);
                    values[jz] = -diff_matrix[iz][jz];
                }
                int ii = M.lopo(iz, il);
                ret->InsertGlobalValues(ii, M.nZ, &values[0], &indices[0]);
            }
        }
    }
    clock.report("D and A");

    // -dB_rs delta_ij
    for (int ig = 0; ig < M.nGrid; ++ig) { // theta&phi
        const BColumn& Bcol = cryst.B[ig];
        const int nR = Bcol.size();
        std::vector<double> values(nR);
        for (int k = 0; k < nR; ++k)
            values[k] = -Bcol.val[k];
        std::vector<int> indices(nR);
        for (int iz = 1; iz < M.nZ; iz++) { // collocation points (in=out)
            // scattering to forward (jdir=0) from backward (idir=1)
            for (int k = 0; k < nR; ++k)
                indices[k] = M.pos(iz, 1, Bcol.idx[k]);
            ret->InsertGlobalValues(M.pos(iz-1, 0, ig), nR, &values[0], &indices[0]);
            // scattering to backward (jdir=1) from forward (idir=0)
            for (int k = 0; k < nR; ++k)
                indices[k] = M.pos(iz-1, 0, Bcol.idx[k]);
            ret->InsertGlobalValues(M.pos(iz, 1, ig), nR, &values[0], &indices[0]);
        }
    }
    for (int il = 0; il < M.nLoss; ++il) { // loss channels
        const BColumn& Bcol = cryst.B[M.nGrid+il];
        const int nR = Bcol.size();
        std::vector<double> values(nR);
        for (int k = 0; k < nR; ++k)
            values[k] = -Bcol.val[k];
        std::vector<int> indices(nR);
        for (int iz = 1; iz < M.nZ; iz++) { // collocation points (in=out)
            // scattering to pseudo-backward loss channel from forward
            for (int k = 0; k < nR; ++k)
                indices[k] = M.pos(iz-1, 0, Bcol.idx[k]);
            ret->InsertGlobalValues(M.lopo(iz, il), nR, &values[0], &indices[0]);
        }
        for (int iz = 0; iz < M.nZ; iz++) { // collocation points (in=out)
            // scattering to pseudo-backward loss channel from backward
            for (int k = 0; k < nR; ++k)
                indices[k] = M.pos(iz, 1, Bcol.idx[k]);
            ret->InsertGlobalValues(M.lopo(iz, il), nR, &values[0], &indices[0]);
        }
    }
    clock.report("B");

    ret->FillComplete();

    return ret;
}

//! Extracts a directional distribution function Ip(ph,theta) or Im(ph,theta) from
//! the given full solution of the boundary value problem.
vector<double> Computations::get_outgoing_beam(
    const Mesh& M, const Epetra_Vector& sln, const bool forward)
{
    vector<double> ret(M.nGrid);
    int idir = forward ? 0 : 1;
    int iz = forward ? M.nZ-1 : 0;
    for (int ig = 0; ig < M.nGrid; ++ig) {
        const double val = sln[M.pos(iz, idir, ig)];
        if (!std::isfinite(val)) {
            std::cerr << "Outgoing beam contains infinite values\n";
            exit(1);
        }
        ret[ig] = val;
    }
    return ret;
}

//! Returns integral transmittivity (dir=0), reflectivity (dir=1), or loss (dir=2,..)
double Computations::get_integral(
    const Mesh& M, const Epetra_Vector& sln, const int dir)
{
    assert(dir>=0);
    if (dir<2) // transmitted or reflected
        return GridUtils::integral(M.grid, get_outgoing_beam(M, sln, dir==0));
    const int il = dir-2;
    assert(il<M.grid.nLoss);
    return sln[M.lopo(0, il)];
}

//! Returns the current in z direction.
double Computations::zCurrent(
    const Mesh& M, const Epetra_Vector& sln, const int dir)
{
    assert(dir>=0);
    if (dir<2) // transmitted or reflected
        return GridUtils::zCurrent(M.grid, get_outgoing_beam(M, sln, dir==0));
    const int il = dir-2;
    assert(il<M.grid.nLoss);
    return sln[M.lopo(0, il)];
}

//! Asserts that the total intensity deviates from the incoming intensity by no more than tol.
void Computations::check_total(
    const Mesh& M, const vector<double>& Incoming, const Epetra_Vector& sln,
    const Options& opts)
{
    // incoming intensity
    double incoming = 0;
    for (int ig=0; ig<M.nGrid; ++ig)
        incoming += Incoming[ig]*sin(M.grid.theta(ig));
    double total = 0;
    // now subtract transmitted/reflected/lost intensity
    for (int dir=0; dir<2+M.nLoss; ++dir) {
        const double val = zCurrent(M, sln, dir);
        // slightly negative values do occur, and should be tolerated:
        assert(val > -opts.negCurrTolerance);
        total += val;
    }
    if (std::abs(total-incoming)>opts.currSumTolerance) {
        fprintf    (stderr, "              incoming: %g\n", incoming);
        for (int dir=0; dir<2+M.nLoss; ++dir)
            fprintf(stderr, "z current in channel %i: %g\n", dir, zCurrent(M, sln, dir));
        fprintf    (stderr, "            ---> total: %g\n", total);
        fprintf    (stderr, "            difference: %g\n", std::abs(total-incoming));
        fprintf(stderr, "  exceeds currSumTolerance: %g\n", opts.currSumTolerance);
        exit(1);
    }
}
