# Supplementary material for: Multiple Bragg reflection by a thick mosaic crystal. II. Simplified transport equation solved on a grid
Source: Acta Crystallogr A Found Adv. 2020 Apr 16;76(Pt 3):376–89. doi: 10.1107/S2053273320002065 (PMC7233015; doi:10.1107/S2053273320002065)
Supplement: Supplementary file 1 [file a-76-00376-sup1.gz › lib/gridutils.cpp]

//  ***********************************************************************************************
//
//  MultiBragg: simulate reflection from a thick ideally imperfect crystal
//
//! @file      lib/gridutils.cpp
//! @brief     Implements functions in namespace GridUtils.
//!
//! @homepage  https://jugit.fz-juelich.de/mlz/MultiBragg
//! @license   GNU General Public License v3 or higher (see LICENSE)
//! @copyright Forschungszentrum Jülich GmbH 2019
//! @authors   Folkmar Bornemann, Yun Yvonna Li, Joachim Wuttke (see CITATION)
//
//  ***********************************************************************************************

#include "gridutils.h"
#include "grid.h"

#include <cassert>
#include <cmath>

using std::vector;

//! Returns a measure of the deviation between two distributions D [data] and R [reference].
//! The result is used in iterateTandR as a termination criterion for the iterative solution
//! of the boundary value problem.
double GridUtils::deviation(const vector<double>& D, const vector<double>& R)
{
    assert(D.size() == R.size());
    double sum = 0;
    for (int i = 0; i < D.size(); ++i)
        sum += (D[i] - R[i]) * (D[i] - R[i]);
    return sqrt(sum);
}

double GridUtils::integral(const Grid& G, const vector<double>& Distribution)
{
    double ret = 0;
    for (int ig = 0; ig < G.nGrid; ++ig)
        ret += Distribution[ig];
    return ret;
}

double GridUtils::integral(
    const Grid& G, const vector<double>& Distribution, const vector<double>& weights)
{
    double ret = 0;
    for (int ig = 0; ig < G.nGrid; ++ig)
        ret += weights[ig] * Distribution[ig];
    return ret;
}

double GridUtils::zCurrent(const Grid& G, const vector<double>& Distribution)
{
    double ret = 0;
    for (int ig = 0; ig < G.nGrid; ++ig)
        ret += sin(G.theta(ig)) * Distribution[ig];
    return ret;
}

void GridUtils::dumpFlux(
    const Grid& G, const vector<double>& Distribution, const std::string& fname)
{
    FILE* fp = fopen(fname.c_str(), "w");
    for (int iTh = 0; iTh < G.Theta.N; ++iTh) {
        fprintf(fp, "%13.7g\n", rad2deg(G.Theta[iTh]));
        for (int iPh = 0; iPh < G.Phi.N; ++iPh) {
            const int ig = G.gripo(iTh,iPh);
            fprintf(fp, "%13.7g %13.7g\n", rad2deg(G.Phi[iPh]), Distribution[ig]/G.dOmega(ig));
        }
        fprintf(fp, "\n");
    }
    fclose(fp);
}
