# Supplementary material for: Multiple Bragg reflection by a thick mosaic crystal. II. Simplified transport equation solved on a grid
Source: Acta Crystallogr A Found Adv. 2020 Apr 16;76(Pt 3):376–89. doi: 10.1107/S2053273320002065 (PMC7233015; doi:10.1107/S2053273320002065)
Supplement: Supplementary file 1 [file a-76-00376-sup1.gz › lib/grid.cpp]

//  ***********************************************************************************************
//
//  MultiBragg: simulate reflection from a thick ideally imperfect crystal
//
//! @file      lib/grid.cpp
//! @brief     Implements class Grid.
//!
//! @homepage  https://jugit.fz-juelich.de/mlz/MultiBragg
//! @license   GNU General Public License v3 or higher (see LICENSE)
//! @copyright Forschungszentrum Jülich GmbH 2019
//! @authors   Folkmar Bornemann, Yun Yvonna Li, Joachim Wuttke (see CITATION)
//
//  ***********************************************************************************************

#include "grid.h"
#include <cmath>

namespace {

//! Return a modulo b, for b>0.
int mod(int a, int b)
{
    const int r = a % b;
    return r < 0 ? r + b : r; // dirty implementation works since we know that a>-b
}

} // namespace


int Grid::find(double theta, double phi) const
{
    return gripo(Theta.xIndex(theta), Phi.xIndex(phi));
}

int Grid::gripo(int iTh, int iPh) const
{
    return iTh*Phi.N + iPh;
}

//! Returns bin index with phi = - phi(given)
int Grid::mirror(int ig) const
{
    const int iTh = ig/Phi.N;
    const int iPh = ig % Phi.N;
    return gripo(iTh, mod(-iPh,Phi.N));
}

double Grid::theta(int ig) const
{
    return Theta[ig/Phi.N];
}

//! Returns surface of bin.

double Grid::dOmega(int ig) const
{
    return Phi.step()*(sin(theta(ig)+Theta.step()/2)-sin(theta(ig)-Theta.step()/2));
}
