# Supplementary material for: Multiple Bragg reflection by a thick mosaic crystal. II. Simplified transport equation solved on a grid
Source: Acta Crystallogr A Found Adv. 2020 Apr 16;76(Pt 3):376–89. doi: 10.1107/S2053273320002065 (PMC7233015; doi:10.1107/S2053273320002065)
Supplement: Supplementary file 1 [file a-76-00376-sup1.gz › lib/computations.h]

//  ***********************************************************************************************
//
//  MultiBragg: simulate reflection from a thick ideally imperfect crystal
//
//! @file      lib/computations.h
//! @brief     Defines class Computations.
//!
//! @homepage  https://jugit.fz-juelich.de/mlz/MultiBragg
//! @license   GNU General Public License v3 or higher (see LICENSE)
//! @copyright Forschungszentrum Jülich GmbH 2019
//! @authors   Folkmar Bornemann, Yun Yvonna Li, Joachim Wuttke (see CITATION)
//
//  ***********************************************************************************************

#ifndef COMPUTATIONS_H
#define COMPUTATIONS_H

#include "crystal.h"

#include <vector>

using std::vector;

class Epetra_Comm;
class Epetra_Map;
class Epetra_CrsMatrix;
class Epetra_Vector;
class Mesh;
class Options;

//! Low-level computations, called from various places.

namespace Computations {

vector<vector<double>> get_scaled_diff_matrix(const int nZ);

Epetra_CrsMatrix* compute_Matrix(
    const Epetra_Comm* comm, const Mesh& M, const Crystal& cryst,
    const vector<vector<double>>& diff_matrix);

Epetra_Vector* compute_RHS(
    const Mesh& M, const Epetra_CrsMatrix* L, const vector<double>& Incoming, const Crystal& cryst,
    const vector<vector<double>>& diff_matrix);

vector<double> get_outgoing_beam(
    const Mesh& M, const Epetra_Vector& sln, const bool forward);

double get_integral(
    const Mesh& M, const Epetra_Vector& sln, const int dir);

double zCurrent(
    const Mesh& M, const Epetra_Vector& sln, const int dir);

void check_total(
    const Mesh& M, const vector<double>& Incoming, const Epetra_Vector& sln, const Options& opts);

};

#endif // COMPUTATIONS_H
