# Supplementary material for: Multiple Bragg reflection by a thick mosaic crystal. II. Simplified transport equation solved on a grid
Source: Acta Crystallogr A Found Adv. 2020 Apr 16;76(Pt 3):376–89. doi: 10.1107/S2053273320002065 (PMC7233015; doi:10.1107/S2053273320002065)
Supplement: Supplementary file 1 [file a-76-00376-sup1.gz › lib/solver.cpp]

//  ***********************************************************************************************
//
//  MultiBragg: simulate reflection from a thick ideally imperfect crystal
//
//! @file      lib/solver.cpp
//! @brief     Implements namespace Solver.
//!
//! @homepage  https://jugit.fz-juelich.de/mlz/MultiBragg
//! @license   GNU General Public License v3 or higher (see LICENSE)
//! @copyright Forschungszentrum Jülich GmbH 2019
//! @authors   Folkmar Bornemann, Yun Yvonna Li, Joachim Wuttke (see CITATION)
//
//  ***********************************************************************************************

#include "solver.h"
#include "log.h"
#include "options.h"

#include <BelosBlockGmresSolMgr.hpp>
#include <BelosEpetraAdapter.hpp>
#include <BelosLinearProblem.hpp>
#include <Epetra_CrsMatrix.h>
#include <Epetra_MultiVector.h>
#include <Epetra_Vector.h>
#include <Ifpack.h>
#include <Ifpack_AdditiveSchwarz.h>
#include <Teuchos_ParameterList.hpp>

using Teuchos::RCP;

namespace {

Teuchos::ParameterList my_solver_parameters(const Options& opts)
{
    Teuchos::ParameterList ret;
    ret.set("Maximum Iterations", 200); // Maximum number of iterations allowed
    ret.set("Convergence Tolerance", opts.solverTolerance);
    using namespace Belos;
    ret.set("Verbosity", Errors /*+Warnings+FinalSummary*/); // TimingDetails required MPI
    return ret;
}

} // namespace


//! Returns the solution x of the equation system L*x=RHS.
//!
//! Usage is demonstrated by unit_tests/test009_solver.cpp.

Epetra_Vector Solver::solve(
    Epetra_CrsMatrix* const L, Epetra_Vector* const RHS, const Options& opts)
{
    static Clock clock{"solver", 4};
    clock.report("elsewhere");

    // Preconditioner parameters.
    Teuchos::ParameterList preconditioner_params;
    preconditioner_params.set("fact: level-of-fill", 0); // ILU(0)
    preconditioner_params.set("fact: drop tolerance", 1e-5);

    // Construct the preconditioner.
    RCP<Ifpack_Preconditioner> Prec{Ifpack{}.Create("ILU", L, 1)};
    assert(Prec != Teuchos::null);
    assert(!Prec->SetParameters(preconditioner_params));
    assert(!Prec->Initialize());
    clock.report("setup1");
    assert(!Prec->Compute()); // <--- most time is spent here
    clock.report("compute P");

    // Setup the linear problem, consisting of the numeric input and preconditioner.
    RCP<Epetra_Vector> LHS{new Epetra_Vector{L->OperatorDomainMap(), true}};
    RCP<Belos::LinearProblem<double, Epetra_MultiVector, Epetra_Operator>> problem{
        new Belos::LinearProblem<double, Epetra_MultiVector, Epetra_Operator>{
            RCP<Epetra_CrsMatrix>{L}, LHS, RCP<Epetra_Vector>{RHS}}};
    RCP<Belos::EpetraPrecOp> PrecOp{new Belos::EpetraPrecOp{Prec}};
    problem->setRightPrec(PrecOp);
    assert(problem->setProblem());

    // Iterative solve.
    RCP<Teuchos::ParameterList> solverParams{
        new Teuchos::ParameterList{my_solver_parameters(opts)}};
    Belos::BlockGmresSolMgr<double, Epetra_MultiVector, Epetra_Operator> belosSolver{
        problem, solverParams};
    clock.report("setup2");
    auto ret = belosSolver.solve(); // <--- much time is spent here
    clock.report("solve");
    // print_solution(*LHS);
    if (ret != Belos::Converged) {
        std::cerr << "Belos solver: not converged\n";
        exit(1);
    }
    return *LHS;
}
