# Supplementary material for: Multiple Bragg reflection by a thick mosaic crystal. II. Simplified transport equation solved on a grid
Source: Acta Crystallogr A Found Adv. 2020 Apr 16;76(Pt 3):376–89. doi: 10.1107/S2053273320002065 (PMC7233015; doi:10.1107/S2053273320002065)
Supplement: Supplementary file 1 [file a-76-00376-sup1.gz › lib/gridutils.h]

//  ***********************************************************************************************
//
//  MultiBragg: simulate reflection from a thick ideally imperfect crystal
//
//! @file      lib/gridutils.h
//! @brief     Declares functions in namespace GridUtils.
//!
//! @homepage  https://jugit.fz-juelich.de/mlz/MultiBragg
//! @license   GNU General Public License v3 or higher (see LICENSE)
//! @copyright Forschungszentrum Jülich GmbH 2019
//! @authors   Folkmar Bornemann, Yun Yvonna Li, Joachim Wuttke (see CITATION)
//
//  ***********************************************************************************************

#ifndef GRIDUTILS_H
#define GRIDUTILS_H

#include <string>
#include <vector>

class Grid;

//! Functions related to class Grid.

namespace GridUtils {

double deviation(const std::vector<double>& Data, const std::vector<double>& Reference);

double integral(const Grid& G, const std::vector<double>& Distribution);
double integral(
    const Grid& G, const std::vector<double>& Distribution, const std::vector<double>& weights);

double zCurrent(const Grid& G, const std::vector<double>& Distribution);

void dumpFlux(const Grid& G, const std::vector<double>& Distribution, const std::string& fname);

}

#endif // GRIDUTILS_H
