# Supplementary material for: Multiple Bragg reflection by a thick mosaic crystal. II. Simplified transport equation solved on a grid
Source: Acta Crystallogr A Found Adv. 2020 Apr 16;76(Pt 3):376–89. doi: 10.1107/S2053273320002065 (PMC7233015; doi:10.1107/S2053273320002065)
Supplement: Supplementary file 1 [file a-76-00376-sup1.gz › lib/kernel.cpp]

//  ***********************************************************************************************
//
//  MultiBragg: simulate reflection from a thick ideally imperfect crystal
//
//! @file      lib/kernel.cpp
//! @brief     Implements class Kernel.
//!
//! @homepage  https://jugit.fz-juelich.de/mlz/MultiBragg
//! @license   GNU General Public License v3 or higher (see LICENSE)
//! @copyright Forschungszentrum Jülich GmbH 2019
//! @authors   Folkmar Bornemann, Yun Yvonna Li, Joachim Wuttke (see CITATION)
//
//  ***********************************************************************************************

#include "kernel.h"
#include "grid.h"

#include <cassert>
#include <cmath>

#define SQR(x) ((x) * (x))

namespace {

//! Return a modulo b, for b>0.
int mod(int a, int b)
{
    const int r = a % b;
    return r < 0 ? r + b : r; // dirty implementation works since we know that a>-b
}

} // namespace


//! A point on the circle of block orientations that fulfill the Bragg-Laue condition.

class Pt {
 public:
    Pt(const int _jg, const double _t) : jg{_jg}, t{_t} {}
    const int jg;   //!< Bin index of outgoing direction
    const double t; //!< Location on the circle (which is a parametric curve in t)
};


//! Constructor, precomputes a few constants.
Kernel::Kernel(const Grid& _G, const double _thB, const double _eta)
    : G{_G}
    , sB{sin(_thB)}
    , cB{cos(_thB)}
    , eta{_eta}
    , gammaMin{1 - SQR(Kernel::relCutoff * eta) / 2}
{
}

//! For given incoming direction and beta, computes outgoing direction and transition probability.
double Kernel::intensity(const double t) const
{
    const double gamma = cB * ck * cos(t) + sB * sk;
    if (gamma < gammaMin)
        return 0;
    return exp((gamma - 1) / SQR(eta));
}

//! Returns probability of block orientations with parameter t in [t_low,t_hig].
//!
//! Quadrature is done using n=3 Gauss-Legendre rule.
double Kernel::integral(const double t_low, const double t_hig) const
{
    const double t = (t_low + t_hig) / 2;
    const double Imid = intensity(t);
    if (!Imid)
        return 0;
    const double step = t_hig - t_low;
    const double ds = sqrt(.6) / 2 * step;
    return (5 * intensity(t - ds) + 8 * Imid + 5 * intensity(t + ds)) * step / 18;
}

//! Returns outgoing bin index for given block orientation parameter t.
int Kernel::reflect(const double t) const
{
    // compute xyz coordinates of point(t):
    // TODO: align sign(cos(t)) with paper
    const double alpha = sB*ck - cB*sk*cos(t);
    const double beta = cB*sin(t);
    const double gamma = cB*ck*cos(t) + sB*sk;

    // compute jTh:
    // TODO: get rid of the abs function, which is wrong (but harmless except for grazing thB)
    const double sthout = -sk + 2*sB*std::abs(gamma);
    assert(std::abs(sthout) <= 1);
    const double theta_out = asin(sthout);
    const int jTh = G.Theta.bIndex(theta_out);
    if (jTh==-1)
        return G.nGrid+1; // loss channel 'b'

    // compute jPh:
    const double dphiout = atan2(-2*sB*beta, (ck - 2*sB*alpha));
    const int jPh = mod(floor(dphiout / G.Phi.step() + 0.5), G.Phi.N);

    return G.gripo(jTh, jPh);
}

//! Refines interval [A,C] recursively until A and C belong to the same bin;
//! then increments the Bragg matrix column Bcol by the probability of scattering from [A,C].
void Kernel::bisect(const Pt& A, const Pt& C, std::vector<double>& Bcol) const
{
    if (C.t - A.t < 1e-15) {
        // tiny curve section, as regularly obtained at bin crossing => ignore
        ;
    } else if (A.jg != C.jg || (C.t - A.t) > eta / 5) {
        // crossing bin, or curve segment too long => continue bisection
        const double t = (A.t + C.t) / 2;
        const Pt B(reflect(t), t); // find outgoing bin for midpoint t
        bisect(A, B, Bcol);
        bisect(B, C, Bcol);
    } else {
        // finite curve section within one bin => increment Bcol
        const double val = integral(A.t, C.t);
        Bcol[A.jg] += val;
        // Bcol.at(G.mirror(A.jg)) += val;
    }
};

//! Returns one column of the Bragg matrix, in non-sparse vector form.
//!
//! Called by Crystal2D::compute_B, which also supplements a constant prefactor.
//!
//! For given incoming theta,phi, the return column will hold the transition
//! probabilities for all outcoming theta,phi.
std::vector<double> Kernel::evaluate(const int iTh) const
{
    const double theta = G.Theta[iTh];
    sk = sin(theta);
    ck = cos(theta);

    assert(G.nGridPlus == G.nGrid + 3);
    std::vector<double> Bcol(G.nGridPlus, 0.);
    bisect(Pt{reflect(-PI), -PI}, Pt{reflect(PI), PI}, Bcol); // TODO use symmetry in t

    return Bcol;
}
