# Supplementary material for: Multiple Bragg reflection by a thick mosaic crystal. II. Simplified transport equation solved on a grid
Source: Acta Crystallogr A Found Adv. 2020 Apr 16;76(Pt 3):376–89. doi: 10.1107/S2053273320002065 (PMC7233015; doi:10.1107/S2053273320002065)
Supplement: Supplementary file 1 [file a-76-00376-sup1.gz › lib/multibragg.cpp]

//  ***********************************************************************************************
//
//  MultiBragg: simulate reflection from a thick ideally imperfect crystal
//
//! @file      lib/multibragg.cpp
//! @brief     Implements functions in namespace MultiBragg.
//!
//! @homepage  https://jugit.fz-juelich.de/mlz/MultiBragg
//! @license   GNU General Public License v3 or higher (see LICENSE)
//! @copyright Forschungszentrum Jülich GmbH 2019
//! @authors   Folkmar Bornemann, Yun Yvonna Li, Joachim Wuttke (see CITATION)
//
//  ***********************************************************************************************

#include "multibragg.h"
#include "computations.h"
#include "crystal.h"
#include "grid.h"
#include "mesh.h"
#include "log.h"
#include "matrixtask.h"
#include "gridutils.h"
#include "options.h"

#include <Epetra_Comm.h>
#include <cmath>
#include <cstdio>
#include <exception>

using std::vector;

//! Solve the boundary value problem,
//! and set depth profiles I_forward(z;theta,phi) and I_backward(z;theta,phi) for given theta,phi.
void MultiBragg::depthProfile(
    Epetra_Comm* comm, const Crystal& cryst, const Mesh& M, const Options& opts,
    const vector<double>& Incoming, const int jTheta, const int iPhi,
    vector<double>& Forward, vector<double>& Backward, vector<double>& Absorbed)
{
    const Epetra_Vector Solution = MatrixTask{comm, cryst, M}.solve(Incoming, opts);
    Forward.resize(M.nZ + 1);
    Backward.resize(M.nZ + 1);
    Absorbed.resize(M.nZ + 1);
    Forward[0] = 1;
    Backward[M.nZ] = 0;
    Absorbed[M.nZ] = 0;
    const int ig = M.grid.gripo(jTheta, iPhi);
    for (int iz = 0; iz < M.nZ; ++iz) {
        Forward [iz+1] = Solution[M.pos(iz, 0, ig)];
        Backward[iz]   = Solution[M.pos(iz, 1, ig)];
        if (M.nLoss)
            Absorbed[iz] = Solution[M.lopo(iz, 0)];
    }
}

void MultiBragg::T0andR1(
    const Crystal2D& cryst, const vector<double>& Incoming,
    vector<double>& Transmitted, vector<double>& Reflected)
{
    cryst.T0andR1(Incoming, Transmitted, Reflected);
    const Grid& G = cryst.G;
    if (loglevel > 3) {
        const double t = GridUtils::integral(G, Transmitted);
        const double r = GridUtils::integral(G, Reflected);
        printf("T0&R1> transmitted=%12.5g, reflected=%12.5g\n", t, r);
    }
}

//! Solve the boundary value problem for given the number of collocation points in z.
//! Set transmitted and reflected intensity distributions.
Epetra_Vector MultiBragg::TandR(
    Epetra_Comm* comm, const Crystal& cryst, const int nZ, const Options& opts,
    const vector<double>& Incoming)
{
    const Grid& G = cryst.G;
    const Mesh M{G, nZ};
    static Clock clock{"TR", 2};
    clock.report("elsewhere");
    MatrixTask task{comm, cryst, M};
    clock.report("setup");
    const Epetra_Vector ret = task.solve(Incoming, opts);
    clock.report("solve");
    if (loglevel > 4) {
        const double t = Computations::get_integral(M, ret, 0);
        const double r = Computations::get_integral(M, ret, 1);
        printf("T&R> transmitted=%12.5g, reflected=%12.5g\n", t, r);
    }
    return ret;
}

//! Solves the boundary value problem, incrementing nZ until changes are small than tolerance.
//! Sets transmitted and reflected intensity distributions.
//! Returns nZ, or 0 on failure.
int MultiBragg::iterateTandR(
    Epetra_Comm* comm, const Crystal2D& cryst, const Options& opts,
    const vector<double>& Incoming, vector<double>& Transmitted, vector<double>& Reflected)
{
    static Clock clock{"iterateTR", 1};
    bool first = true;
    for (int nZ = opts.nzStart; nZ < 50; nZ += opts.nzStep) {
        const vector<double> ReflectedOld = Reflected;

        clock.report("elsewhere");
        const Epetra_Vector sln = TandR(comm, cryst, nZ, opts, Incoming);

        const Mesh M{cryst.G, nZ};
        Transmitted = Computations::get_outgoing_beam(M, sln, true);
        Reflected   = Computations::get_outgoing_beam(M, sln, false);
        clock.report("T&R", nZ);

        if (first) {
            first = false;
            continue;
        }
        const double deviation = GridUtils::deviation(Reflected, ReflectedOld);
        if (loglevel > 4)
            printf("iter> nZ=%i, DR=%16.8g\n", nZ, deviation);
        if (deviation <= opts.collocationTolerance) {
            if (loglevel > 1)
                for (int il=0; il<M.nLoss; ++il)
                    printf("loss channel %i: %g\n", il, sln[M.lopo(0,il)]);
            Computations::check_total(M, Incoming, sln, opts);
            if (sln[M.lopo(0,1)] > opts.outOfGridTolerance ) {
                fprintf(stderr, "out-of-grid loss %g exceeds tolerance %g\n",
                        sln[M.lopo(0,1)], opts.outOfGridTolerance);
                exit(1);
            }
            if (sln[M.lopo(0,2)] > opts.cutoffTolerance ) {
                fprintf(stderr, "in-grid loss %g exceeds cutoff tolerance %g\n",
                        sln[M.lopo(0,2)], opts.cutoffTolerance);
                exit(1);
            }
            return nZ;
        }
    }
    return 0; // did not converge before emergency exit was reached
}
