# Supplementary material for: Multiple Bragg reflection by a thick mosaic crystal. II. Simplified transport equation solved on a grid
Source: Acta Crystallogr A Found Adv. 2020 Apr 16;76(Pt 3):376–89. doi: 10.1107/S2053273320002065 (PMC7233015; doi:10.1107/S2053273320002065)
Supplement: Supplementary file 1 [file a-76-00376-sup1.gz › lib/CMakeLists.txt]

set(library_name multibraggcore)
set(${library_name}_LIBRARY ${library_name} PARENT_SCOPE)
set(${library_name}_LIBRARY_TYPE SHARED)

set(src_files
    axis.cpp
    beam.cpp
    computations.cpp
    crystal.cpp
    detector.cpp
    grid.cpp
    gridutils.cpp
    kernel.cpp
    log.cpp
    matrixtask.cpp
    mesh.cpp
    monitor.cpp
    multibragg.cpp
    options.cpp
    solver.cpp
    )

add_library(${library_name} SHARED ${src_files})
set_target_properties(${library_name} PROPERTIES OUTPUT_NAME ${library_name})
target_link_libraries(${library_name}
    PUBLIC
    ${Trilinos_LIBRARIES}
    ${MPI_LIBRARIES}
    )

install(TARGETS ${library_name} LIBRARY DESTINATION ${CMAKE_INSTALL_PREFIX}/lib)
