# Supplementary material for: Multiple Bragg reflection by a thick mosaic crystal. II. Simplified transport equation solved on a grid
Source: Acta Crystallogr A Found Adv. 2020 Apr 16;76(Pt 3):376–89. doi: 10.1107/S2053273320002065 (PMC7233015; doi:10.1107/S2053273320002065)
Supplement: Supplementary file 1 [file a-76-00376-sup1.gz › lib/multibragg.h]

//  ***********************************************************************************************
//
//  MultiBragg: simulate reflection from a thick ideally imperfect crystal
//
//! @file      lib/multibragg.h
//! @brief     Declares functions in namespace MultiBragg.
//!
//! @homepage  https://jugit.fz-juelich.de/mlz/MultiBragg
//! @license   GNU General Public License v3 or higher (see LICENSE)
//! @copyright Forschungszentrum Jülich GmbH 2019
//! @authors   Folkmar Bornemann, Yun Yvonna Li, Joachim Wuttke (see CITATION)
//
//  ***********************************************************************************************

#ifndef MULTIBRAGG_H
#define MULTIBRAGG_H

#include <Epetra_Vector.h>
#include <vector>

using std::vector;

class Crystal;
class Crystal2D;
class Grid;
class Mesh;
class Options;
class Epetra_Comm;

extern int loglevel;

//! Top-level functions to run simulations.

namespace MultiBragg {

void depthProfile(
    Epetra_Comm* comm, const Crystal& cryst, const Mesh& M, const Options& opts,
    const vector<double>& Incoming, const int jTheta, const int iPhi,
    vector<double>& Forward, vector<double>& Backward, vector<double>& Absorbed);

void T0andR1(
    const Crystal2D& cryst, const vector<double>& Incoming,
    vector<double>& Transmitted, vector<double>& Reflected);

Epetra_Vector TandR(
    Epetra_Comm* comm, const Crystal& cryst, const int nZ, const Options& opts,
    const vector<double>& Incoming);

int iterateTandR(
    Epetra_Comm* comm, const Crystal2D& cryst, const Options& opts,
    const vector<double>& Incoming, vector<double>& Transmitted, vector<double>& Reflected);

};

#endif // MULTIBRAGG_H
