# Supplementary material for: Multiple Bragg reflection by a thick mosaic crystal. II. Simplified transport equation solved on a grid
Source: Acta Crystallogr A Found Adv. 2020 Apr 16;76(Pt 3):376–89. doi: 10.1107/S2053273320002065 (PMC7233015; doi:10.1107/S2053273320002065)
Supplement: Supplementary file 1 [file a-76-00376-sup1.gz › lib/epetra_wrapper.h]

//  ***********************************************************************************************
//
//  MultiBragg: simulate reflection from a thick ideally imperfect crystal
//
//! @file      lib/epetra_wrapper.h
//! @brief     Wraps Epetra communicator
//!
//! @homepage  https://jugit.fz-juelich.de/mlz/MultiBragg
//! @license   GNU General Public License v3 or higher (see LICENSE)
//! @copyright Forschungszentrum Jülich GmbH 2019
//! @authors   Folkmar Bornemann, Yun Yvonna Li, Joachim Wuttke (see CITATION)
//
//  ***********************************************************************************************

#ifndef EPETRA_WRAPPER_H
#define EPETRA_WRAPPER_H

#ifdef HAVE_MPI
#include <mpi.h>
#include <Epetra_MpiComm.h>
#define WE_USE_MPI
#else
#include <Epetra_SerialComm.h>
#endif

// To run application under MPI:
//   $ mpiexec -np <np> <application>
// Which, however, does not yet work

Epetra_Comm* epetraCommunicator(int argc, char *argv[])
{
#ifdef WE_USE_MPI
    MPI_Init(&argc, &argv);
    return new Epetra_MpiComm{MPI_COMM_WORLD};
#else
    return new Epetra_SerialComm{};
#endif
}

#endif // EPETRA_WRAPPER_H
