# Supplementary material for: Multiple Bragg reflection by a thick mosaic crystal. II. Simplified transport equation solved on a grid
Source: Acta Crystallogr A Found Adv. 2020 Apr 16;76(Pt 3):376–89. doi: 10.1107/S2053273320002065 (PMC7233015; doi:10.1107/S2053273320002065)
Supplement: Supplementary file 1 [file a-76-00376-sup1.gz › lib/beam.h]

//  ***********************************************************************************************
//
//  MultiBragg: simulate reflection from a thick ideally imperfect crystal
//
//! @file      lib/beam.h
//! @brief     Declares functions in namespace Beam.
//!
//! @homepage  https://jugit.fz-juelich.de/mlz/MultiBragg
//! @license   GNU General Public License v3 or higher (see LICENSE)
//! @copyright Forschungszentrum Jülich GmbH 2019
//! @authors   Folkmar Bornemann, Yun Yvonna Li, Joachim Wuttke (see CITATION)
//
//  ***********************************************************************************************

#ifndef BEAM_H
#define BEAM_H

#include <vector>

class Grid;

//! Functions that return specific incident beams.

namespace Beam {
std::vector<double> dot_beam(const Grid& G, const double theta_in, const double phi_in);
// std::vector<double> gaussian_beam(const Mesh& M, const double theta_in, const double stdv);
}

#endif // BEAM_H
