# Supplementary material for: Multiple Bragg reflection by a thick mosaic crystal. II. Simplified transport equation solved on a grid
Source: Acta Crystallogr A Found Adv. 2020 Apr 16;76(Pt 3):376–89. doi: 10.1107/S2053273320002065 (PMC7233015; doi:10.1107/S2053273320002065)
Supplement: Supplementary file 1 [file a-76-00376-sup1.gz › lib/options.h]

//  ***********************************************************************************************
//
//  MultiBragg: simulate reflection from a thick ideally imperfect crystal
//
//! @file      lib/options.h
//! @brief     Defines and implements class Options.
//!
//! @homepage  https://jugit.fz-juelich.de/mlz/MultiBragg
//! @license   GNU General Public License v3 or higher (see LICENSE)
//! @copyright Forschungszentrum Jülich GmbH 2019
//! @authors   Folkmar Bornemann, Yun Yvonna Li, Joachim Wuttke (see CITATION)
//
//  ***********************************************************************************************

#ifndef OPTIONS_H
#define OPTIONS_H

//! Parameters for discretization and numeric solution.

class Options {
 public:
    Options();
    int nzStart;
    int nzStep;
    double cutoffB;             //!< we'll delete entries smaller than cutoffB*Bmax
    int whichSolver;            //! 0:direct, 1:iterative
    double solverTolerance;
    double collocationTolerance;//!< maximum mean squared deviation between successive refl fluxes
    double negCurrTolerance;    //!< maximum negative current
    double currSumTolerance;    //!< to check tra+ref+abs=in
    double outOfGridTolerance;  //!< maximum loss in channel 'b'
    double cutoffTolerance;     //!< maximum loss in channel 'c'
};

#endif // OPTIONS_H
