# Supplementary material for: Multiple Bragg reflection by a thick mosaic crystal. II. Simplified transport equation solved on a grid
Source: Acta Crystallogr A Found Adv. 2020 Apr 16;76(Pt 3):376–89. doi: 10.1107/S2053273320002065 (PMC7233015; doi:10.1107/S2053273320002065)
Supplement: Supplementary file 1 [file a-76-00376-sup1.gz › lib/crystal.h]

//  ***********************************************************************************************
//
//  MultiBragg: simulate reflection from a thick ideally imperfect crystal
//
//! @file      lib/crystal.h
//! @brief     Defines classes Crystal, Crystal1D, Crystal2D.
//!
//! @homepage  https://jugit.fz-juelich.de/mlz/MultiBragg
//! @license   GNU General Public License v3 or higher (see LICENSE)
//! @copyright Forschungszentrum Jülich GmbH 2019
//! @authors   Folkmar Bornemann, Yun Yvonna Li, Joachim Wuttke (see CITATION)
//
//  ***********************************************************************************************

#ifndef CRYSTAL_H
#define CRYSTAL_H

#include <vector>

class Grid;
class Options;
using std::vector;

//! A column of the diffraction matrix B.
//! It describes scattering _into_ one given outgoing bin.
//! It holds transition probabilities _from_ any number of incoming bins.
struct BColumn {
    vector<int> idx;     //!< indices of bins where scattering comes from
    vector<double> val;  //!< val[k] = probability of scattering from bin idx[k].
    void push_back(int j, double v);
    int size() const;
};

//! Material properties of a crystal; base class of Crystal1D and Crystal2D.
class Crystal {
 public:
    Crystal() = delete;
    Crystal(double _tau, double _rho, const Grid& G);
    const double tau; //!< opacity, as defined in paper
    const double rho; //!< relative reflectivity, as defined in paper
    const Grid& G;
    mutable vector<BColumn> B; // Bragg matrix: B[out]={vec_in,vec_cross_section}
    mutable vector<double> A; // Attenuation by Bragg reflection and by other losses
};

//! Specializes Crystal for use in two-rays computation.
class Crystal1D : public Crystal {
 public:
    Crystal1D() = delete;
    Crystal1D(double _tau, double _rho, const Grid& G);
};

//! Specializes Crystal for use in multi-ray computation.
class Crystal2D : public Crystal {
 public:
    Crystal2D() = delete;
    Crystal2D(
        double _tau, double _rho, double _eta, double _thB, const Grid& _G, const Options& opts);

    const double eta; //!< standard deviation of block orientation distribution, in radians
    const double thB; //!< Bragg angle, in radians

    void T0andR1(
        const vector<double>& Incoming, vector<double>& Transmitted,
        vector<double>& Reflected) const;

 private:
    const Options& opts;
    void compute_B() const;
    void compute_A() const;
};

#endif // CRYSTAL_H
