# Supplementary material for: Multiple Bragg reflection by a thick mosaic crystal. II. Simplified transport equation solved on a grid
Source: Acta Crystallogr A Found Adv. 2020 Apr 16;76(Pt 3):376–89. doi: 10.1107/S2053273320002065 (PMC7233015; doi:10.1107/S2053273320002065)
Supplement: Supplementary file 1 [file a-76-00376-sup1.gz › lib/kernel.h]

//  ***********************************************************************************************
//
//  MultiBragg: simulate reflection from a thick ideally imperfect crystal
//
//! @file      lib/kernel.h
//! @brief     Defines class Kernel.
//!
//! @homepage  https://jugit.fz-juelich.de/mlz/MultiBragg
//! @license   GNU General Public License v3 or higher (see LICENSE)
//! @copyright Forschungszentrum Jülich GmbH 2019
//! @authors   Folkmar Bornemann, Yun Yvonna Li, Joachim Wuttke (see CITATION)
//
//  ***********************************************************************************************

#ifndef KERNEL_H
#define KERNEL_H

#include <vector>

class Grid;
class Pt;

//! Machinery to compute one column of the diffraction matrix B.
class Kernel {
 public:
    Kernel() = delete;
    Kernel(const Grid& _G, const double _thB, const double _eta);

    std::vector<double> evaluate(const int iTh) const;

    const Grid& G;
    static inline const double relCutoff = 7;

 private:
    double intensity(const double t) const;
    virtual double integral(const double t_low, const double t_hig) const;
    int reflect(const double t) const;
    void bisect(const Pt& A, const Pt& C, std::vector<double>& Bcol) const;

    const double sB; //!< sin(thB), precomputed to accelerate numerics
    const double cB; //!< cos(thB), precomputed to accelerate numerics
    const double eta; //!< standard deviation of block orientation distribution, in radians
    const double gammaMin;
    mutable double sk{0}; //!< sin(theta)
    mutable double ck{1}; //!< cos(theta)
};

#endif // KERNEL_H
