# Supplementary material for: Multiple Bragg reflection by a thick mosaic crystal. II. Simplified transport equation solved on a grid
Source: Acta Crystallogr A Found Adv. 2020 Apr 16;76(Pt 3):376–89. doi: 10.1107/S2053273320002065 (PMC7233015; doi:10.1107/S2053273320002065)
Supplement: Supplementary file 1 [file a-76-00376-sup1.gz › lib/mesh.cpp]

//  ***********************************************************************************************
//
//  MultiBragg: simulate reflection from a thick ideally imperfect crystal
//
//! @file      lib/mesh.cpp
//! @brief     Implements class Mesh.
//!
//! @homepage  https://jugit.fz-juelich.de/mlz/MultiBragg
//! @license   GNU General Public License v3 or higher (see LICENSE)
//! @copyright Forschungszentrum Jülich GmbH 2019
//! @authors   Folkmar Bornemann, Yun Yvonna Li, Joachim Wuttke (see CITATION)
//
//  ***********************************************************************************************

#include "mesh.h"
#include "grid.h"

Mesh::Mesh(const Grid& _grid, int _nZ)
    : grid{_grid}
    , nZ{_nZ}
    , nGrid{grid.nGrid}
    , nLoss{grid.nLoss}
    , N3{nGrid*nZ}
    , nTot{N3*2+nLoss*nZ}
{
}

int Mesh::pos(int iz, int idir, int ig) const
{
    return idir*N3+iz*nGrid+ig;
}


int Mesh::lopo(int iz, int il) const
{
    return N3*2+iz*nLoss+il;
}
