# Supplementary material for: Multiple Bragg reflection by a thick mosaic crystal. II. Simplified transport equation solved on a grid
Source: Acta Crystallogr A Found Adv. 2020 Apr 16;76(Pt 3):376–89. doi: 10.1107/S2053273320002065 (PMC7233015; doi:10.1107/S2053273320002065)
Supplement: Supplementary file 1 [file a-76-00376-sup1.gz › lib/monitor.cpp]

//  ***********************************************************************************************
//
//  MultiBragg: simulate reflection from a thick ideally imperfect crystal
//
//! @file      lib/monitor.cpp
//! @brief     Implements namespace Monitor
//!
//! @homepage  https://jugit.fz-juelich.de/mlz/MultiBragg
//! @license   GNU General Public License v3 or higher (see LICENSE)
//! @copyright Forschungszentrum Jülich GmbH 2019
//! @authors   Folkmar Bornemann, Yun Yvonna Li, Joachim Wuttke (see CITATION)
//
//  ***********************************************************************************************

#include "monitor.h"

bool Monitor::doReport = false;

void Monitor::printVector(const char* name, const char* format, const vector<double>& V)
{
    if (!doReport)
        return;
    std::cout << "# Vector " << name << "\n";
    for (int i = 0; i < V.size(); ++i) {
        printf(format, V[i]);
        printf("\n");
    }
    printf("\n");
}

void Monitor::printEpetraVector(const char* name, const char* format, const Epetra_Vector& V)
{
    if (!doReport)
        return;
    std::cout << "# Vector " << name << "\n";
    for (int i = 0; i < V.GlobalLength(); ++i) {
        printf(format, V[i]);
        printf("\n");
    }
    printf("\n");
}

void Monitor::printMatrix(const char* name, const char* format, const vector<vector<double>>& A)
{
    if (!doReport)
        return;
    std::cout << "# Matrix " << name << "\n";
    const int N = A.size();
    for (int j = 0; j < N; ++j) {
        for (int i = 0; i < N; ++i) {
            if (i>0)
                printf(" ");
            printf(format, A[j][i]);
        }
        printf("\n");
    }
    printf("\n");
}

void Monitor::printMySparseMatrix(const char* name, const char* format, const vector<BColumn>& B)
{
    if (!doReport)
        return;
    std::cout << "# Matrix " << name << "\n";
    const int N = B.size();
    for (int j = 0; j < N; ++j) {
        const BColumn& Bcol = B[j];
        vector<double> entry(N, 0.);
        for (int k=0; k<Bcol.size(); ++k)
            entry[Bcol.idx[k]] = Bcol.val[k];
        for (int i = 0; i < N; ++i) {
            if (i>0)
                printf(" ");
            printf(format, entry[i]);
        }
        printf("\n");
    }
    printf("\n");
}

void Monitor::printEpetraSparseMatrix(
    const char* name, const char* format, const Epetra_CrsMatrix& L)
{
    if (!doReport)
        return;
    std::cout << "# Matrix " << name << "\n";
    const int N = L.NumGlobalCols();
    assert(N==L.NumGlobalRows());
    for (int j = 0; j < N; ++j) {
        int nCol;
        int* Idx;
        double* Val;
        L.ExtractMyRowView(j, nCol, Val, Idx);
        vector<double> entry(N, 0.);
        for (int ic = 0; ic < nCol; ++ic)
            entry[Idx[ic]] = Val[ic];
        for (int ic = 0; ic < N; ++ic) {
            if (ic>0)
                printf(" ");
            printf(format, entry[ic]);
        }
        printf("\n");
    }
    printf("\n");
}
