# Supplementary material for: Multiple Bragg reflection by a thick mosaic crystal. II. Simplified transport equation solved on a grid
Source: Acta Crystallogr A Found Adv. 2020 Apr 16;76(Pt 3):376–89. doi: 10.1107/S2053273320002065 (PMC7233015; doi:10.1107/S2053273320002065)
Supplement: Supplementary file 1 [file a-76-00376-sup1.gz › lib/crystal.cpp]

//  ***********************************************************************************************
//
//  MultiBragg: simulate reflection from a thick ideally imperfect crystal
//
//! @file      lib/crystal.cpp
//! @brief     Implements classes Crystal, Crystal1D, Crystal2D.
//!
//! @homepage  https://jugit.fz-juelich.de/mlz/MultiBragg
//! @license   GNU General Public License v3 or higher (see LICENSE)
//! @copyright Forschungszentrum Jülich GmbH 2019
//! @authors   Folkmar Bornemann, Yun Yvonna Li, Joachim Wuttke (see CITATION)
//
//  ***********************************************************************************************

#include "crystal.h"
#include "grid.h"
#include "kernel.h"
#include "options.h"

#include <cassert>
#include <cmath>
#include <numeric>

#define SQR(x) ((x) * (x))
#define EXIT(msg) {std::cerr << msg "\n"; exit(1); }

using std::vector;

//  ***********************************************************************************************
//  class BColumn
//  ***********************************************************************************************

void BColumn::push_back(int j, double v)
{
    idx.push_back(j);
    val.push_back(v);
}

int BColumn::size() const
{
    assert(idx.size()==val.size());
    return idx.size();
}

//  ***********************************************************************************************
//  class Crystal
//  ***********************************************************************************************

Crystal::Crystal(double _tau, double _rho, const Grid& _G)
    : tau{_tau}, rho{_rho}, G{_G}
{
    assert(tau>0);
    assert(rho>=0);
    assert(rho<=1);
}

//  ***********************************************************************************************
//  class Crystal1D
//  ***********************************************************************************************

Crystal1D::Crystal1D(double _tau, double _rho, const Grid& _G)
    : Crystal{_tau, _rho, _G}
{
    const double Bragg = sin(G.theta(0)) * tau * rho;
    const double Loss = sin(G.theta(0)) * tau * (1 - rho);

    assert(G.nLoss==1);
    B= { {{0}, {Bragg}},  // column 0: scattering from +- to -/+
         {{0}, {Loss}}    // column 1: scattering from +- to loss 0
    };

    A = {Bragg + Loss};
}

//  ***********************************************************************************************
//  class Crystal2D
//  ***********************************************************************************************

Crystal2D::Crystal2D(
    double _tau, double _rho, double _eta, double _thB, const Grid& _G, const Options& _opts)
    : Crystal{_tau, _rho, _G}
    , eta{_eta}
    , thB{_thB}
    , opts{_opts}
{
    // assert hard parameters
    assert(G.nLoss==3);
    // check tunable parameters
    if (tau < 0 || rho < 0 || eta < 0 || thB < 0)
        EXIT("Crystal2D: Negative parameter");
    if (rad2deg(eta) > 10)
        EXIT("Crystal2D: Unphysically large orientation spread");
    if (rad2deg(thB) < 10)
        EXIT("Crystal2D: Bragg angle too close to grazing incidence");
    if (rad2deg(thB) > 90)
        EXIT("Crystal2D: Invalid Bragg angle >90deg");

    compute_B();
    compute_A();
}

//! Sets the Bragg kernel B. Computation is done through Kernel::evaluate.
void Crystal2D::compute_B() const
{
    const Kernel kern{G, thB, eta};
    const double Cnor = -expm1(-2 / SQR(eta));
    const double prefac = sin(thB) * cos(thB) * tau * rho / (sqrt(2 * PI) * eta * Cnor);
    assert(std::isfinite(prefac));
    assert(prefac > 0);

    // Compute Bcols[iTh] and Bcutoff
    vector<vector<double>> Bcols(G.Theta.N);
    double Bmax = 0;
    for (int iTh = 0; iTh < G.Theta.N; ++iTh) { // incoming theta
        Bcols[iTh] = kern.evaluate(iTh); // vector of outgoing probabilities
        for (int jg=0; jg<G.nGrid; ++jg)
            Bmax = std::max(Bmax, Bcols[iTh][jg]);
    }
    const double Bcutoff = opts.cutoffB * Bmax / G.nGrid;

    // Sort into B[out]=vec{in,intensity}
    B.resize(G.nGridPlus, {});
    for (int iTh = 0; iTh < G.Theta.N; ++iTh) { // incoming theta
        for (int iPh = 0; iPh < G.Phi.N; ++iPh) { // incoming phi
            const int ig = G.gripo(iTh, iPh);
            double lossC = 0;
            for (int jTh = 0; jTh < G.Theta.N; ++jTh) {
                for (int jPh = 0; jPh < G.Phi.N; ++jPh) {
                    const int jg = G.gripo(jTh, jPh);
                    if (!Bcols[iTh][jg])
                        continue;
                    const double val = prefac*Bcols[iTh][jg];
                    if (Bcols[iTh][jg]<Bcutoff) {
                        lossC += val;
                        continue;
                    }
                    const int jgm = G.gripo(jTh, (jPh + iPh) % G.Phi.N);
                    B[jgm].push_back(ig, val); // scattering j <- i
                }
            }
            B.at(G.nGrid+1).push_back(ig, prefac*Bcols[iTh].at(G.nGrid+1));
            if (lossC)
                B.at(G.nGrid+2).push_back(ig, lossC);
        }
    }

    // Absorption loss channel
    assert(G.nLoss);
    for (int jTh = 0; jTh < G.Theta.N; ++jTh) {
        const double loss = sin(thB) * (1 - rho) * tau;
        for (int jPh = 0; jPh < G.Phi.N; ++jPh)
            B[G.nGrid+0].push_back(G.gripo(jTh, jPh), loss);
    }
}

void Crystal2D::compute_A() const
{
    A.resize(G.nGrid, 0.);
    for (int ig = 0; ig < G.nGridPlus; ++ig) // all outgoing channels
        for (int k = 0; k < B[ig].size(); ++k) // for each outgoing, all incoming channels
            A[B[ig].idx[k]] += B[ig].val[k]; // A[out] = sum_in B(out|in)
}

//! Computes transmitted and reflected intensity distributions in 0th/1st order.
void Crystal2D::T0andR1(
    const vector<double>& Incoming, vector<double>& Transmitted, vector<double>& Reflected) const
{
    Transmitted = vector<double>(G.nGrid, 0.);
    for (int ig = 0; ig < G.nGrid; ++ig)
        Transmitted[ig] = Incoming[ig] * exp(-A[ig]/sin(G.theta(ig)));

    Reflected = vector<double>(G.nGrid, 0.);
    for (int jg = 0; jg < G.nGrid; ++jg) {
        const BColumn& Bcol = B[jg];
        for (int k = 0; k < B[jg].size(); ++k) {
            const int ig = Bcol.idx[k];
            const double Atot = A[jg]/sin(G.theta(jg)) + A[ig]/sin(G.theta(ig));
            Reflected[jg] += Incoming[ig] * Bcol.val[k]/sin(G.theta(jg)) * (-expm1(-Atot)) / Atot;
        }
    }
}
