# Supplementary material for: Multiple Bragg reflection by a thick mosaic crystal. II. Simplified transport equation solved on a grid
Source: Acta Crystallogr A Found Adv. 2020 Apr 16;76(Pt 3):376–89. doi: 10.1107/S2053273320002065 (PMC7233015; doi:10.1107/S2053273320002065)
Supplement: Supplementary file 1 [file a-76-00376-sup1.gz › lib/matrixtask.h]

//  ***********************************************************************************************
//
//  MultiBragg: simulate reflection from a thick ideally imperfect crystal
//
//! @file      lib/matrixtask.h
//! @brief     Defines class MatrixTask.
//!
//! @homepage  https://jugit.fz-juelich.de/mlz/MultiBragg
//! @license   GNU General Public License v3 or higher (see LICENSE)
//! @copyright Forschungszentrum Jülich GmbH 2019
//! @authors   Folkmar Bornemann, Yun Yvonna Li, Joachim Wuttke (see CITATION)
//
//  ***********************************************************************************************

#ifndef MATRIXTASK_H
#define MATRIXTASK_H

#include <Teuchos_RCP.hpp>
#include <vector>

using std::vector;

class Crystal;
class Mesh;
class Options;
class Epetra_Comm;
class Epetra_CrsMatrix;
class Epetra_Vector;

//! Wraps the sparse-matrix solver.
class MatrixTask {
 public:
    MatrixTask() = delete;
    MatrixTask(Epetra_Comm* _comm, const Crystal& _cryst, const Mesh& _M);

    Epetra_Vector solve(const vector<double>& Incoming, const Options& _opts);

    const Epetra_CrsMatrix& getL() const { return *L; } //!< Returns matrix L, for introspection

 private:
    const Crystal& cryst;
    const Mesh& M;
    const vector<vector<double>> diff_matrix;
    Epetra_CrsMatrix* const L; //!< the matrix in the discretized transport equation
};

#endif // MATRIXTASK_H
