# Supplementary material for: Multiple Bragg reflection by a thick mosaic crystal. II. Simplified transport equation solved on a grid
Source: Acta Crystallogr A Found Adv. 2020 Apr 16;76(Pt 3):376–89. doi: 10.1107/S2053273320002065 (PMC7233015; doi:10.1107/S2053273320002065)
Supplement: Supplementary file 1 [file a-76-00376-sup1.gz › lib/detector.h]

//  ***********************************************************************************************
//
//  MultiBragg: simulate reflection from a thick ideally imperfect crystal
//
//! @file      lib/detector.h
//! @brief     Declares class Detector
//!
//! @homepage  https://jugit.fz-juelich.de/mlz/MultiBragg
//! @license   GNU General Public License v3 or higher (see LICENSE)
//! @copyright Forschungszentrum Jülich GmbH 2019
//! @authors   Folkmar Bornemann, Yun Yvonna Li, Joachim Wuttke (see CITATION)
//
//  ***********************************************************************************************

#ifndef DETECTOR_H
#define DETECTOR_H

#include <cmath>
#include <utility>
#include <vector>

class Grid;

//! Circular detector geometry.
class Detector {
 public:
    Detector() = delete;
    Detector(double _centralTheta, double _maximumDeclination)
        : thD{_centralTheta}, gamma{_maximumDeclination}
    {
    }
    std::pair<double, double> parametricBorder(double t) const; // returns theta, phi for t=0..2pi
    std::vector<double> weights(const Grid& G) const;
    const double thD; // central polar angle in radians
    const double gamma; // angle between central axis and limiting cone in radians
};

#endif // DETECTOR_H
