# Supplementary material for: Multiple Bragg reflection by a thick mosaic crystal. II. Simplified transport equation solved on a grid
Source: Acta Crystallogr A Found Adv. 2020 Apr 16;76(Pt 3):376–89. doi: 10.1107/S2053273320002065 (PMC7233015; doi:10.1107/S2053273320002065)
Supplement: Supplementary file 1 [file a-76-00376-sup1.gz › lib/options.cpp]

//  ***********************************************************************************************
//
//  MultiBragg: simulate reflection from a thick ideally imperfect crystal
//
//! @file      lib/options.cpp
//! @brief     Implements class Options.
//!
//! @homepage  https://jugit.fz-juelich.de/mlz/MultiBragg
//! @license   GNU General Public License v3 or higher (see LICENSE)
//! @copyright Forschungszentrum Jülich GmbH 2019
//! @authors   Folkmar Bornemann, Yun Yvonna Li, Joachim Wuttke (see CITATION)
//
//  ***********************************************************************************************

#include "options.h"

Options::Options()
    : nzStart              {8}
    , nzStep               {4}
    , cutoffB              {1e-4}
    , whichSolver          {1}
    , solverTolerance      {1e-7}
    , collocationTolerance {1e-5}
    , negCurrTolerance     {1e-5}
    , currSumTolerance     {1e-4}
    , outOfGridTolerance   {1e-4}
    , cutoffTolerance      {1e-4}
{}
