# Supplementary material for: Multiple Bragg reflection by a thick mosaic crystal. II. Simplified transport equation solved on a grid
Source: Acta Crystallogr A Found Adv. 2020 Apr 16;76(Pt 3):376–89. doi: 10.1107/S2053273320002065 (PMC7233015; doi:10.1107/S2053273320002065)
Supplement: Supplementary file 1 [file a-76-00376-sup1.gz › plot/generate_figSparseMatrix.cpp]

//  ***********************************************************************************************
//
//  MultiBragg: simulate reflection from a thick ideally imperfect crystal
//
//! @file      plot/generate_figSparseMatrix.cpp
//! @brief     Main program to compute a Bragg matrix for visual display of its sparse structure.
//!
//! @homepage  https://jugit.fz-juelich.de/mlz/MultiBragg
//! @license   GNU General Public License v3 or higher (see LICENSE)
//! @copyright Forschungszentrum Jülich GmbH 2019
//! @authors   Folkmar Bornemann, Yun Yvonna Li, Joachim Wuttke (see CITATION)
//
//  ***********************************************************************************************

#include <Epetra_CrsMatrix.h>
#include <Epetra_SerialComm.h>
#include <cstdio>
#include <vector>

#include "angles.h"
#include "crystal.h"
#include "grid.h"
#include "mesh.h"
#include "matrixtask.h"
#include "options.h"

using std::vector;

int main(int argc, char* argv[])
{
    try {
        Epetra_SerialComm comm;
        int ni = 36;
        int imin = 18;
        int imax = 25;
        int nj = 3;
        int nZ = 3;
        double thB = deg2rad(70.0);
        double d_th = deg2rad(15);
        Axis Theta{thB - d_th, thB + d_th, nj};
        Grid G{Theta, ni, 3};
        Mesh M{G, nZ};
        double tau = 5;
        double rho = .9;
        double eta = deg2rad(2.5);
        Crystal2D cryst{tau, rho, eta, thB, G, {}};

        MatrixTask task{&comm, cryst, M};
        const Epetra_CrsMatrix& L = task.getL();

        FILE* fp = fopen("data_figSparseMatrix.tab", "w");
        for (int idir = 0; idir < 2 * M.nZ; ++idir) {
            for (int iTh = 0; iTh < G.Theta.N; ++iTh) {
                for (int iPh = imin; iPh < imax; ++iPh) {
                    int ig = (idir * G.Theta.N + iTh) * G.Phi.N + iPh;
                    int igout = (idir * G.Theta.N + iTh) * (imax - imin) + (iPh - imin);
                    fprintf(fp, "%4i\n", igout);
                    int nCol;
                    double* values;
                    int* indices;
                    L.ExtractMyRowView(ig, nCol, values, indices);
                    int i = 0;
                    // printf("row %i: #col=%i\n", ig, nCol);
                    for (int jdir = 0; jdir < 2 * M.nZ; ++jdir) {
                        for (int jTh = 0; jTh < G.Theta.N; ++jTh) {
                            for (int jPh = 0; jPh < ni; ++jPh) {
                                int jg = (jdir * G.Theta.N + jTh) * G.Phi.N + jPh;
                                int jgout = (jdir * G.Theta.N + jTh) * (imax - imin) + (jPh - imin);
                                if (imin <= jPh && jPh < imax) {
                                    if (i < nCol && indices[i] == jg) {
                                        fprintf(fp, "%4i %16.8g\n", jgout, values[i]);
                                    } else
                                        fprintf(fp, "%4i 0\n", jgout);
                                }
                                if (i < nCol && indices[i] == jg)
                                    ++i;
                            }
                        }
                    }
                    fprintf(fp, "\n");
                }
            }
        }
        fclose(fp);
    } catch (const char* ex) {
        fprintf(stderr, "%s\n", ex);
        return 1;
    }
    return 0;
}
