# Supplementary material for: Multiple Bragg reflection by a thick mosaic crystal. II. Simplified transport equation solved on a grid
Source: Acta Crystallogr A Found Adv. 2020 Apr 16;76(Pt 3):376–89. doi: 10.1107/S2053273320002065 (PMC7233015; doi:10.1107/S2053273320002065)
Supplement: Supplementary file 1 [file a-76-00376-sup1.gz › plot/generate_figRocking.cpp]

//  ***********************************************************************************************
//
//  MultiBragg: simulate reflection from a thick ideally imperfect crystal
//
//! @file      plot/generate_figRocking.cpp
//! @brief     Main program to compute rocking curves.
//!
//! @homepage  https://jugit.fz-juelich.de/mlz/MultiBragg
//! @license   GNU General Public License v3 or higher (see LICENSE)
//! @copyright Forschungszentrum Jülich GmbH 2019
//! @authors   Folkmar Bornemann, Yun Yvonna Li, Joachim Wuttke (see CITATION)
//
//  ***********************************************************************************************

#include "angles.h"
#include "beam.h"
#include "computations.h"
#include "crystal.h"
#include "detector.h"
#include "epetra_wrapper.h"
#include "grid.h"
#include "gridutils.h"
#include "log.h"

#include "multibragg.h"
#include "options.h"
#include "sears.h"

#include <cstdio>
#include <numeric>
#include <string>

void run(Epetra_Comm* comm, const std::string& fname, const double tau, const double rho)
{
    const double thB = deg2rad(70);
    const double eta = deg2rad(2.5);

    Options opts;
    opts.outOfGridTolerance = 1e-2;
    Options opts2;
    opts2.outOfGridTolerance = 1e-9;

    // Sears solution.
    FILE* fp = fopen((fname + "Sears.tab").c_str(), "w");
    int nscan = 71;
    for (int j = 0; j < nscan; ++j) {
        const double thI = thB + 8 * eta * (j - nscan / 2) / (nscan - 1.);
        const double RS = Sears::sears_Refl(tau, rho, eta, thB, thI);
        fprintf(fp, "%13.7g %13.7g\n", rad2deg(thI), RS);
    }
    fclose(fp);

    // Full solution.
    fp = fopen((fname + "Full.tab").c_str(), "w");

    const Axis Theta{deg2rad(55), deg2rad(85), 20};   // for figure in paper,  60
    const Grid G{Theta, 20, 3};                          // for figure in paper, 180
    const Crystal2D C{tau, rho, eta, thB, G, opts};
    const Grid Gavg{Theta, 1, 3};
    static Clock clock{"rocking", 0};
    const Crystal2D Cavg{tau, rho, eta, thB, Gavg, opts};
    clock.report("crystal");
    nscan = 11;                                       // for figure in paper, 25
    for (int j = 0; j < nscan; ++j) {
        const double thI = thB + 7 * eta * (j - nscan / 2) / (nscan - 1.);
        // Full solutions:
        const Detector D1(2 * thB - thI, deg2rad(2.5));
        const Detector D2(2 * thB - thI, deg2rad(7.5));
        const Detector D3(2 * thB - thI, deg2rad(12.5));
        const std::vector<double> Incoming = Beam::dot_beam(G, thI, 0);
        std::vector<double> Transmitted;
        std::vector<double> Reflected;
        const std::vector<double> weights1 = D1.weights(G);
        const std::vector<double> weights2 = D2.weights(G);
        const std::vector<double> weights3 = D3.weights(G);
        // most time is spent here:
        MultiBragg::iterateTandR(comm, C, opts, Incoming, Transmitted, Reflected);
        const double RD1 = GridUtils::integral(G, Reflected, weights1);
        const double RD2 = GridUtils::integral(G, Reflected, weights2);
        const double RD3 = GridUtils::integral(G, Reflected, weights3);
        const double R   = GridUtils::integral(G, Reflected);
        // One-reflection off-planar:
        MultiBragg::T0andR1(C, Incoming, Transmitted, Reflected);
        const double R1 = GridUtils::integral(G, Reflected);
        // Azimutal average as check
        const std::vector<double> Iavg = Beam::dot_beam(Gavg, thI, 0);
        MultiBragg::iterateTandR(comm, Cavg, opts2, Iavg, Transmitted, Reflected);
        const double Ravg = GridUtils::integral(Gavg, Reflected);
        fprintf(
            fp, "%13.7g %13.7g %13.7g %13.7g %13.7g %13.7g %13.7g\n", rad2deg(thI), RD1, RD2, RD3,
            R, R1, Ravg);
        fflush(fp);
        clock.report("j", j);
        if (std::abs(Ravg - R) > 1e-4*(R+Ravg)/2+1e-5) {
            std::cerr << "azimutal average " << Ravg << " deviates from planar result "
                      << R << "\n";
            exit(1);
        }
    }
    fclose(fp);
}

int main(int argc, char* argv[])
{
    setbuf(stdout, NULL);
    Epetra_Comm* comm = epetraCommunicator(argc, argv);
    try {
        loglevel = 1;
        run(comm, "data_figRockingThin", .1, 1);
        run(comm, "data_figRockingThick", 10, 1);
    } catch (const char* ex) {
        fprintf(stderr, "%s\n", ex);
        return 1;
    }
    return 0;
}
