# Supplementary material for: Multiple Bragg reflection by a thick mosaic crystal. II. Simplified transport equation solved on a grid
Source: Acta Crystallogr A Found Adv. 2020 Apr 16;76(Pt 3):376–89. doi: 10.1107/S2053273320002065 (PMC7233015; doi:10.1107/S2053273320002065)
Supplement: Supplementary file 1 [file a-76-00376-sup1.gz › plot/generate_figPlanarZDep.cpp]

//  ***********************************************************************************************
//
//  MultiBragg: simulate reflection from a thick ideally imperfect crystal
//
//! @file      plot/generate_figPlanarZDep.cpp
//! @brief     Main program to compute flux vs z for the 2-ray model
//!
//! @homepage  https://jugit.fz-juelich.de/mlz/MultiBragg
//! @license   GNU General Public License v3 or higher (see LICENSE)
//! @copyright Forschungszentrum Jülich GmbH 2019
//! @authors   Folkmar Bornemann, Yun Yvonna Li, Joachim Wuttke (see CITATION)
//
//  ***********************************************************************************************

#include "monitor.h"
#include "options.h"
#include "planarbragg.h"

#include <Epetra_SerialComm.h>
#include <cmath>
#include <cstdio>
#include <initializer_list>

using std::vector;

const double tau = 5; // TEMP (paper: 5.)
const double rho = 0.9; // TEMP (paper: 0.9; 0=only absorption; 1=only diffraction)
Options opts;
Epetra_SerialComm comm;

void run(FILE* fp, int nZ)
{
    printf("\ngenerate figPlanarZDep with tau=%g, rho=%g, nZ=%i\n\n", tau, rho, nZ);
    vector<double> Res[3];
    PlanarBragg{&comm, tau, rho, nZ, opts}.depthProfile(Res[0], Res[1], Res[2]);
    for (int dir = 0; dir < 2; ++dir) {
        fprintf(fp, "%1i %2i\n", dir, nZ);
        for (int i = 0; i < Res[dir].size(); ++i)
            fprintf(fp, "%14.7g %14.7g\n", -cos(i * M_PI / nZ), Res[dir][i]);
        fprintf(fp, "\n");
    }
}

int main(int argc, char* argv[])
{
    Monitor::doReport = true;

    FILE* fp = fopen("data_figPlanarZDep.tab", "w");
    // Start with large nZ, then overwrite plot symbols with small nZ:
    for (const int nZ : {20,4,2}) { // TEMP (paper: 2, 4, 8)
        run (fp, nZ);
    }
    fclose(fp);
    return 0;
}
