# Supplementary material for: Multiple Bragg reflection by a thick mosaic crystal. II. Simplified transport equation solved on a grid
Source: Acta Crystallogr A Found Adv. 2020 Apr 16;76(Pt 3):376–89. doi: 10.1107/S2053273320002065 (PMC7233015; doi:10.1107/S2053273320002065)
Supplement: Supplementary file 1 [file a-76-00376-sup1.gz › plot/generate_figRnearBSc.cpp]

//  ***********************************************************************************************
//
//  MultiBragg: simulate reflection from a thick ideally imperfect crystal
//
//! @file      plot/generate_figRnearBSc.cpp
//! @brief     Main program to simulate Reflectivity at Th=ThB for different ThB.
//!
//! @homepage  https://jugit.fz-juelich.de/mlz/MultiBragg
//! @license   GNU General Public License v3 or higher (see LICENSE)
//! @copyright Forschungszentrum Jülich GmbH 2019
//! @authors   Folkmar Bornemann, Yun Yvonna Li, Joachim Wuttke (see CITATION)
//
//  ***********************************************************************************************

#include "angles.h"
#include "beam.h"
#include "computations.h"
#include "crystal.h"
#include "grid.h"
#include "gridutils.h"
#include "multibragg.h"
#include "options.h"
#include "sears.h"

#include <Epetra_SerialComm.h>
#include <cstdio>
#include <string>

void run(FILE* fp, const double tau, const double rho)
{
    fprintf(fp, "%13.7g %13.7g\n", tau, rho);
    const double eta = deg2rad(2.5);
    const int nTh = 23;                                               // for figure in paper, 151

    static Epetra_SerialComm comm;
    Options opts;
    opts.outOfGridTolerance = 5e-4;

    double thB_deg = 70;
    while (thB_deg <= 90) {
        const double thB = deg2rad(thB_deg);
        const double thI = thB;
        const Axis Theta{thB - deg2rad(10), PI/2, nTh};
        const Grid G{Theta, 1, 3};
        const Crystal2D cryst{tau, rho, eta, thB, G, opts};
        const std::vector<double> Incoming = Beam::dot_beam(G, thI, 0);
        std::vector<double> Transmitted;
        std::vector<double> Reflected;
        MultiBragg::iterateTandR(&comm, cryst, opts, Incoming, Transmitted, Reflected);
        const double R = GridUtils::integral(G, Reflected);
        fprintf(fp, "%13.7g %13.7g\n", rad2deg(thI), R);
        if (thB_deg < 80)
            thB_deg += .9;
        else if (thB_deg < 82)
            thB_deg += .75;
        else if (thB_deg < 84)
            thB_deg += .6;
        else if (thB_deg < 86)
            thB_deg += .45;
        else if (thB_deg < 88)
            thB_deg += .3;
        else if (thB_deg < 89.4)
            thB_deg += .2;
        else
            thB_deg += .1;
    }
    fprintf(fp, "\n");
}

int main(int argc, char* argv[])
{
    setbuf(stdout, NULL);
    try {
        loglevel = 1;
        FILE* fp = fopen("data_figRnearBSc.tab", "w");
        run(fp, 1., .9);
        run(fp, 1., 1.);
        run(fp, 10., .9);
        run(fp, 10., 1.);
        fclose(fp);
    } catch (const char* ex) {
        fprintf(stderr, "%s\n", ex);
        return 1;
    }
    return 0;
}
