# Supplementary material for: Multiple Bragg reflection by a thick mosaic crystal. II. Simplified transport equation solved on a grid
Source: Acta Crystallogr A Found Adv. 2020 Apr 16;76(Pt 3):376–89. doi: 10.1107/S2053273320002065 (PMC7233015; doi:10.1107/S2053273320002065)
Supplement: Supplementary file 1 [file a-76-00376-sup1.gz › plot/part1fig10a_R.dat]

      73   1.5233e-05
73.41176   5.9436e-05
73.82353   0.00021385
74.23529   0.00070923
74.64706     0.002162
75.05882    0.0060395
75.47059      0.01537
75.88235     0.035281
76.29412     0.072212
76.70588      0.13024
77.11765      0.20653
77.52941      0.29139
77.94118      0.37397
78.35294      0.44877
78.76471      0.51235
79.17647      0.56381
79.58824      0.60306
      80      0.62822
80.41176      0.63935
80.82353      0.63582
81.23529      0.61368
81.64706      0.57163
82.05882      0.50392
82.47059      0.41172
82.88235      0.30294
83.29412      0.19664
83.70588      0.11202
84.11765     0.056367
84.52941     0.025434
84.94118     0.010416
85.35294    0.0039123
85.76471    0.0013551
86.17647   0.00043419
86.58824   0.00012895
      87   3.5578e-05
