# Supplementary material for: Multiple Bragg reflection by a thick mosaic crystal. II. Simplified transport equation solved on a grid
Source: Acta Crystallogr A Found Adv. 2020 Apr 16;76(Pt 3):376–89. doi: 10.1107/S2053273320002065 (PMC7233015; doi:10.1107/S2053273320002065)
Supplement: Supplementary file 1 [file a-76-00376-sup1.gz › plot/generate_figBraggMatrix.cpp]

//  ***********************************************************************************************
//
//  MultiBragg: simulate reflection from a thick ideally imperfect crystal
//
//! @file      plot/generate_figBraggMatrix.cpp
//! @brief     Main program to compute a BraggMatrix for visual display.
//!
//! @homepage  https://jugit.fz-juelich.de/mlz/MultiBragg
//! @license   GNU General Public License v3 or higher (see LICENSE)
//! @copyright Forschungszentrum Jülich GmbH 2019
//! @authors   Folkmar Bornemann, Yun Yvonna Li, Joachim Wuttke (see CITATION)
//
//  ***********************************************************************************************

#include <cstdio>
#include <initializer_list>

#include "angles.h"
#include "crystal.h"
#include "grid.h"
#include "options.h"

//! Computes non-zero contributions to the Bragg matrix B(kout,kin) for different theta_in.

int main(int argc, char* argv[])
{
    try {
        const int nj = 60;
        const int ni = 125;
        const Grid G{{deg2rad(52), deg2rad(82), nj}, ni, 3};
        const Crystal2D cryst{1, 1, deg2rad(2.5), deg2rad(70.0), G, {}};

        FILE* fp = fopen("data_figBraggMatrix.tab", "w");
        for (int j = 0; j < nj; ++j) {
            fprintf(fp, "%13.7g\n", rad2deg(G.Theta[j]));
            for (int i = 0; i < ni; ++i) {
                double yout = 0;
                for (const double th_deg : {60., 70., 80.}) {
                    int jj = G.Theta.xIndex(deg2rad(th_deg));
                    int ii = G.Phi.xIndex(0);
                    const BColumn& W = cryst.B[j * ni + i];
                    for (int ic = 0; ic < W.size(); ++ic) {
                        if (W.idx[ic] == jj * ni + ii)
                            yout += W.val[ic];
                    }
                }
                fprintf(fp, "%13.7g %13.7g\n", rad2deg(G.Phi[i]), yout);
            }
            fprintf(fp, "\n");
        }
        fclose(fp);
    } catch (const char* ex) {
        fprintf(stderr, "%s\n", ex);
        return 1;
    }
    return 0;
}
