# Supplementary material for: Multiple Bragg reflection by a thick mosaic crystal. II. Simplified transport equation solved on a grid
Source: Acta Crystallogr A Found Adv. 2020 Apr 16;76(Pt 3):376–89. doi: 10.1107/S2053273320002065 (PMC7233015; doi:10.1107/S2053273320002065)
Supplement: Supplementary file 1 [file a-76-00376-sup1.gz › plot/plot_figThB2R.frida]

#!/usr/bin/env frida
fl ../../plot/part1fig9.yda
gx 0 90
gy 0.4985 0.5085
ge+
ftv data_figThB2R.tab
p
0 a 0
gp! rawplot_figThB2R.ps
qui
