# Supplementary material for: Multiple Bragg reflection by a thick mosaic crystal. II. Simplified transport equation solved on a grid
Source: Acta Crystallogr A Found Adv. 2020 Apr 16;76(Pt 3):376–89. doi: 10.1107/S2053273320002065 (PMC7233015; doi:10.1107/S2053273320002065)
Supplement: Supplementary file 1 [file a-76-00376-sup1.gz › plot/plot_figPlanarZDep.frida]

#!/usr/bin/env frida
ftvm data_figPlanarZDep.tab
gx -1.1 1.1
gy -0.06 1.14
0 p : # 4,5,2,3,0,1
cca sears_forward(5,0.9,t)
cca sears_backward(5,.9,t)
1: cr -1<=t&&t<=1
1: a
gp! rawplot_figPlanarZDep.ps
qui
