# Supplementary material for: Multiple Bragg reflection by a thick mosaic crystal. II. Simplified transport equation solved on a grid
Source: Acta Crystallogr A Found Adv. 2020 Apr 16;76(Pt 3):376–89. doi: 10.1107/S2053273320002065 (PMC7233015; doi:10.1107/S2053273320002065)
Supplement: Supplementary file 1 [file a-76-00376-sup1.gz › plot/plot_figBraggMatrix.frida]

#!/usr/bin/env frida
ftvm data_figBraggMatrix.tab
gt+
gyl+
# oy y<1e-25?0:y
ecx phi(deg)
ecz0 theta(deg)
ecy B()
gx -75 75
gz 54 82
gy 5e-10 .08 # with cutoff 1e-4, minimum value 1.1e-9
p
gp! rawplot_figBraggMatrix.ps
qui
