# Supplementary material for: Multiple Bragg reflection by a thick mosaic crystal. II. Simplified transport equation solved on a grid
Source: Acta Crystallogr A Found Adv. 2020 Apr 16;76(Pt 3):376–89. doi: 10.1107/S2053273320002065 (PMC7233015; doi:10.1107/S2053273320002065)
Supplement: Supplementary file 1 [file a-76-00376-sup1.gz › plot/plot_figRnearBSc.frida]

#!/usr/bin/env frida
ftvm data_figRnearBSc.tab
gx 75 90
gy 0. 1.
p :
gp! rawplot_figRnearBSc.ps
qui
