# Supplementary material for: Multiple Bragg reflection by a thick mosaic crystal. II. Simplified transport equation solved on a grid
Source: Acta Crystallogr A Found Adv. 2020 Apr 16;76(Pt 3):376–89. doi: 10.1107/S2053273320002065 (PMC7233015; doi:10.1107/S2053273320002065)
Supplement: Supplementary file 1 [file a-76-00376-sup1.gz › plot/plot_figDirections.frida]

#!/usr/bin/env frida
ftvm data_figDirectionsT-1.tab
ftvm data_figDirectionsT-2.tab
ftvm data_figDirectionsT-3.tab
ftvm data_figDirectionsR-1.tab
ftvm data_figDirectionsR-2.tab
ftvm data_figDirectionsR-3.tab
gt+
gyl+
0: ecx phi(deg)
ecz0 theta(deg)
ecy B()
gy 6e-10 1.5e3
0 p
gp! rawplot_figDirections.ps
3 p
gfa rawplot_figDirections.ps
1 p
gfa rawplot_figDirections.ps
4 p
gfa rawplot_figDirections.ps
2 p
gfa rawplot_figDirections.ps
5 p
gfa rawplot_figDirections.ps
qui
