# Supplementary material for: Multiple Bragg reflection by a thick mosaic crystal. II. Simplified transport equation solved on a grid
Source: Acta Crystallogr A Found Adv. 2020 Apr 16;76(Pt 3):376–89. doi: 10.1107/S2053273320002065 (PMC7233015; doi:10.1107/S2053273320002065)
Supplement: Supplementary file 1 [file a-76-00376-sup1.gz › plot/diffdata.py]

#!/usr/bin/env python3

####################################################################################################
###
###  @file      plot/diffdata.py
###  @brief     Checks whether numeric data in two files agree within given relative accuracy.
###
###  @license   GNU General Public License v3 or higher
###  @copyright Forschungszentrum Jülich GmbH 2019
###  @author    Joachim Wuttke
###
####################################################################################################

import re, sys

def usage():
    sys.stderr.write( "Usage: %s <file 1> <file 2> <relative accuracy> <noise_level>\n" %
                      sys.argv[0] )
    exit(1)

def diff_fridablock( iBlock, block ):
    '''
    Returns True if data agree within plotting tolerance, else returns False.
    Blocks contain data in plot coordinates.
    '''
    if len(block[0])!=len(block[1]):
        sys.stderr.write( "block %i has different lengths %i and %i\n" %
                          (iBlock, len(block[0]), len(block[1])))
        return False
    dvalMax = 0;
    iWorstRow = -1
    iWorstCol = -1
    nExcesses = 0
    tol = 3e-5
    for iLine in range(len(block[0])):
        line0 = block[0][iLine]
        line1 = block[1][iLine]
        if len(line0)!=len(line1):
            sys.stderr.write( "line %i in block %i has different numbers of entries: %i vs %i\n" %
                   (iLine, iBlock, len(line0), len(line1)))
            return False
        for iVal in range(len(line0)):
            dval = abs(line0[iVal]-line1[iVal])
            if dval>dvalMax:
                dvalMax = dval
                iWorstRow = iLine
                iWorstCol = iVal
            if dval>tol:
                nExcesses += 1
    if nExcesses>0:
        sys.stderr.write(("in block %i, there are %i differences bigger than %g;"+
                          "the worst is %g in line %i, column %i\n") %
              (iBlock, nExcesses, tol, dvalMax, iWorstRow, iWorstCol))
        return False
    if dvalMax>0:
        sys.stderr.write("in block %i, differences are smaller than %g, while tolerance is %g\n" %
              (iBlock, dvalMax, tol))
    else:
        sys.stderr.write("in block %i, all values agree\n" % (iBlock))
    return True

def diff_fridadata( data ):
    '''
    Returns 0 if data agree within plotting tolerance, else returns 1.
    Data are lists of pairs (coord,block) as obtained from fridaplot2data.py.
    Blocks contain data in plot coordinates.
    '''
    if len(data[0])!=len(data[1]):
        sys.stderr.write( "Frida plots contain different numbers of data blocks: %i vs %i\n" %
               (len(data[0]), len(data[1])))
        return 1
    ok = True
    for i in range(len(data[0])):
        (coord0,block0) = data[0][i]
        (coord1,block1) = data[1][i]
        if not diff_fridablock(i, [block0,block1]):
            ok = False

    if not ok:
        return 1
    return 0

def diff_files( fnames, accuracy, noise ):
    tables = []
    for fname in fnames:
        fd = open( fname, 'r', encoding='iso-8859-1' )
        tables.append( fd.read() )
        fd.close()
    return diff_tables( tables, accuracy, noise )

# Main program only serves for self tests. Otherwise, diff_files is invoked directly.
if __name__ == '__main__':
    if len(sys.argv)!=5:
        usage()
    fnames = [ sys.argv[1], sys.argv[2] ]
    accuracy = float( sys.argv[3] )
    noise = float( sys.argv[4] )
    exit( diff_files( fnames, accuracy, noise ) )
