# Supplementary material for: Multiple Bragg reflection by a thick mosaic crystal. II. Simplified transport equation solved on a grid
Source: Acta Crystallogr A Found Adv. 2020 Apr 16;76(Pt 3):376–89. doi: 10.1107/S2053273320002065 (PMC7233015; doi:10.1107/S2053273320002065)
Supplement: Supplementary file 1 [file a-76-00376-sup1.gz › plot/generate_figDirections.cpp]

//  ***********************************************************************************************
//
//  MultiBragg: simulate reflection from a thick ideally imperfect crystal
//
//! @file      plot/generate_figDirections.cpp
//! @brief     Main program to compute intensity as function of propagation direction.
//!
//! @homepage  https://jugit.fz-juelich.de/mlz/MultiBragg
//! @license   GNU General Public License v3 or higher (see LICENSE)
//! @copyright Forschungszentrum Jülich GmbH 2019
//! @authors   Folkmar Bornemann, Yun Yvonna Li, Joachim Wuttke (see CITATION)
//
//  ***********************************************************************************************

#include <Epetra_SerialComm.h>
#include <cstdio>

#include "angles.h"
#include "beam.h"
#include "computations.h"
#include "crystal.h"
#include "mesh.h"
#include "gridutils.cpp"
#include "multibragg.h"
#include "options.h"

//! Computes transmitted and reflected intensity as function of phi,theta for 3 values of Th_in.

int main(int argc, char* argv[])
{
    setbuf(stdout, NULL);
    try {
        Epetra_SerialComm comm;
        loglevel = 1;
        const Grid G{{deg2rad(56), deg2rad(82), 32}, 64, 3};
        const Crystal2D cryst{5., .9, deg2rad(2.5), deg2rad(70), G, {}};

        std::vector<double> Transmitted;
        std::vector<double> Reflected;

        char cn = '1';
        for (double _thI : {64., 70., 76.}) {
            double thI = G.Theta.recenter(deg2rad(_thI));
            printf("Image %c with thI=%g deg\n", cn, rad2deg(thI));
            std::vector<double> Incoming = Beam::dot_beam(G, thI, 0);
            MultiBragg::iterateTandR(&comm, cryst, {}, Incoming, Transmitted, Reflected);
            GridUtils::dumpFlux(G, Reflected, std::string("data_figDirectionsR-") + cn + ".tab");
            GridUtils::dumpFlux(G, Transmitted, std::string("data_figDirectionsT-") + cn + ".tab");
            ++cn;
        }
    } catch (const char* ex) {
        fprintf(stderr, "%s\n", ex);
        return 1;
    }
    return 0;
}
