# Supplementary material for: Multiple Bragg reflection by a thick mosaic crystal. II. Simplified transport equation solved on a grid
Source: Acta Crystallogr A Found Adv. 2020 Apr 16;76(Pt 3):376–89. doi: 10.1107/S2053273320002065 (PMC7233015; doi:10.1107/S2053273320002065)
Supplement: Supplementary file 1 [file a-76-00376-sup1.gz › plot/generate_figRel1st.cpp]

//  ***********************************************************************************************
//
//  MultiBragg: simulate reflection from a thick ideally imperfect crystal
//
//! @file      plot/generate_figRel1st.cpp
//! @brief     Main program to compute the relative contribution from the 0th/1st order.
//!
//! @homepage  https://jugit.fz-juelich.de/mlz/MultiBragg
//! @license   GNU General Public License v3 or higher (see LICENSE)
//! @copyright Forschungszentrum Jülich GmbH 2019
//! @authors   Folkmar Bornemann, Yun Yvonna Li, Joachim Wuttke (see CITATION)
//
//  ***********************************************************************************************

#include "angles.h"
#include "beam.h"
#include "computations.h"
#include "crystal.h"
#include "grid.h"
#include "gridutils.h"
#include "multibragg.h"
#include "options.h"

#include <Epetra_SerialComm.h>
#include <cstdio>

void simulate(
    FILE* fp, const double scanPar, const Crystal2D& cryst,
    const std::vector<double>& Incoming)
{
    static Epetra_SerialComm comm;
    Options opts;
    opts.outOfGridTolerance = 8e-8;
    std::vector<double> Transmitted;
    std::vector<double> Reflected;
    const Grid& G = cryst.G;
    MultiBragg::iterateTandR(&comm, cryst, opts, Incoming, Transmitted, Reflected);
    const double ttot = GridUtils::integral(G, Transmitted);
    const double rtot = GridUtils::integral(G, Reflected);
    MultiBragg::T0andR1(cryst, Incoming, Transmitted, Reflected);
    const double t0 = GridUtils::integral(G, Transmitted);
    const double r1 = GridUtils::integral(G, Reflected);
    fprintf(fp, "%13.7g %13.7g %13.7g %13.7g %13.7g\n", scanPar, t0, ttot, r1, rtot);
}

int main(int argc, char* argv[])
{
    setbuf(stdout, NULL);
    try {
        loglevel = 1;

        const Axis Theta{deg2rad(56), deg2rad(84), 61};
        const Grid G{Theta, 1, 3};

        const double eta = deg2rad(2.5);
        const double thB = deg2rad(70);
        const double thI = Theta.recenter(thB);
        std::vector<double> Incoming = Beam::dot_beam(G, thI, 0);

        FILE* fp = fopen("data_figRel1st_tau.tab", "w");
        for (const double rho : {0.7, 0.95, 1.}) {
            fprintf(fp, "%13.7g\n", rho);
            const int ni = 29;
            for (int i = 0; i < ni; ++i) {
                const double tau = .1 * pow(70 / .1, i / (ni - 1.));
                const Crystal2D cryst{tau, rho, eta, thB, G, {}};
                printf("i=%1i tau=%13.7g rho=%13.7g\n", i, tau, rho);
                simulate(fp, tau, cryst, Incoming);
            }
            fprintf(fp, "\n");
        }
        fclose(fp);

        fp = fopen("data_figRel1st_thI.tab", "w");
        for (int k = 0; k < 3; ++k) {
            const double tau = k == 2 ? 20. : 2.;
            const double rho = k ? 1. : .7;
            const Crystal2D cryst{tau, rho, eta, thB, G, {}};
            fprintf(fp, "%13.7g %13.7g %1i\n", tau, rho, k);
            const int ni = 29;
            for (int i = 0; i < ni; ++i) {
                const double thI = thB + 4 * eta * (i - ni / 2) / (ni / 2);
                std::vector<double> Incoming = Beam::dot_beam(G, thI, 0);
                printf("k=%1i tau=%13.7g rho=%13.7g thI=%g\n", k, tau, rho, thI);
                simulate(fp, rad2deg(thI), cryst, Incoming);
            }
            fprintf(fp, "\n");
        }
        fclose(fp);
    } catch (const char* ex) {
        fprintf(stderr, "%s\n", ex);
        return 1;
    }
    return 0;
}
