# Supplementary material for: Multiple Bragg reflection by a thick mosaic crystal. II. Simplified transport equation solved on a grid
Source: Acta Crystallogr A Found Adv. 2020 Apr 16;76(Pt 3):376–89. doi: 10.1107/S2053273320002065 (PMC7233015; doi:10.1107/S2053273320002065)
Supplement: Supplementary file 1 [file a-76-00376-sup1.gz › plot/plot_figRel1st.frida]

#!/usr/bin/env frida
fthm data_figRel1st_tau.tab
0 oixy 0 1
0 oixy 0 2
0 oixy 0 3
0 oixy 0 4
1 ecy T_0()
2 ecy T_tot()
3 ecy R_1()
4 ecy R_tot()
1:4
ecx tau()
ecz0 rho()
1 oy! y/y[2]
ecy T1/T_tot()
3 oy! y/y[4]
ecy R1/R_tot()
fthm data_figRel1st_thI.tab
5 oixy 0 1
5 oixy 0 2
5 oixy 0 3
5 oixy 0 4
6 ecy T_0()
7 ecy T_tot()
8 ecy R_1()
9 ecy R_tot()
6:9
ecx thI(deg)
ecz0 tau()
ecz1 rho()
ecz2 nr()
6 oy! y/y[7]
ecy T1/T_tot()
8 oy! y/y[9]
ecy R1/R_tot()
gy 0 1.
gxl+
gx 0.072 97
1 p :
gp! rawplot_figRel1st.ps
gxl-
gx 60 80
6 p :
gfa rawplot_figRel1st.ps
gxl+
gx 0.072 97
3 p :
gfa rawplot_figRel1st.ps
gxl-
gx 60 80
8 p :
gfa rawplot_figRel1st.ps
qui
