# Supplementary material for: Multiple Bragg reflection by a thick mosaic crystal. II. Simplified transport equation solved on a grid
Source: Acta Crystallogr A Found Adv. 2020 Apr 16;76(Pt 3):376–89. doi: 10.1107/S2053273320002065 (PMC7233015; doi:10.1107/S2053273320002065)
Supplement: Supplementary file 1 [file a-76-00376-sup1.gz › plot/plot_figPlanarSears.frida]

#!/usr/bin/env frida
cca sears_forward(t,p0,1)
g3
gx 0.002 2000
gy 5e-07 2
op0 1
p
op0 .99
a
op0 .98
a
op0 .95
a
op0 .9
a
op0 .8
a
op0 .7
a
op0 .5
a
op0 0
a
gp! rawplot_figPlanarSears.ps
cca sears_backward(t,p0,-1)
gyl
gy -0.03 1.03
op0 1
p
op0 .99
a
op0 .98
a
op0 .95
a
op0 .9
a
op0 .8
a
op0 .7
a
op0 .5
a
op0 0
a
gfa rawplot_figPlanarSears.ps
qui
