# Supplementary material for: Multiple Bragg reflection by a thick mosaic crystal. II. Simplified transport equation solved on a grid
Source: Acta Crystallogr A Found Adv. 2020 Apr 16;76(Pt 3):376–89. doi: 10.1107/S2053273320002065 (PMC7233015; doi:10.1107/S2053273320002065)
Supplement: Supplementary file 1 [file a-76-00376-sup1.gz › plot/part1fig10a_T.dat]

      73      0.60652
73.41176      0.60647
73.82353      0.60633
74.23529      0.60585
74.64706      0.60447
75.05882      0.60076
75.47059      0.59181
75.88235      0.57265
76.29412      0.53698
76.70588      0.48073
77.11765      0.40691
77.52941      0.32615
77.94118      0.25028
78.35294      0.18706
78.76471      0.13932
79.17647       0.1052
79.58824     0.082843
      80     0.069663
80.41176     0.064286
80.82353     0.066871
81.23529     0.079377
81.64706      0.10694
82.05882      0.15583
82.47059      0.23019
82.88235      0.32434
83.29412      0.42067
83.70588      0.49968
84.11765      0.55244
84.52941      0.58205
84.94118      0.59648
85.35294      0.60275
85.76471      0.60522
86.17647      0.60611
86.58824      0.60641
      87       0.6065
