# Supplementary material for: Multiple Bragg reflection by a thick mosaic crystal. II. Simplified transport equation solved on a grid
Source: Acta Crystallogr A Found Adv. 2020 Apr 16;76(Pt 3):376–89. doi: 10.1107/S2053273320002065 (PMC7233015; doi:10.1107/S2053273320002065)
Supplement: Supplementary file 1 [file a-76-00376-sup1.gz › plot/plot_figAny2Nz.frida]

#!/usr/bin/env frida
######
: fdel
ftv data_figAny2Nz_nj.tab
ecx nj()
ecy nz()
g3
gy 3 33
gx .7 60
p
gp! rawplot_figAny2Nz.ps
######
: fdel
ftv data_figAny2Nz_ni.tab
ecx ni()
ecy nz()
p
gfa rawplot_figAny2Nz.ps
######
: fdel
ftv data_figAny2Nz_thB.tab
ecx thB(deg)
ecy nz()
gxl-
gx 12.5 87.5
p
gfa rawplot_figAny2Nz.ps
######
: fdel
ftv data_figAny2Nz_thI.tab
ecx thI(deg)
ecy nz()
gx 61.5 78.5
p
gfa rawplot_figAny2Nz.ps
######
: fdel
ftv data_figAny2Nz_gam.tab
ecx gamma(deg)
ecy nz()
gxl+
gx .008 3
p
gfa rawplot_figAny2Nz.ps
######
: fdel
ftv data_figAny2Nz_rho.tab
ecx rho()
ecy nz()
gxl-
gx 0 1
p
gfa rawplot_figAny2Nz.ps
######
ftv data_figAny2Nz_tau.tab
ecx tau()
ecy nz()
gxl+
p
mr x>90
cc p0*t^p1
op1 .5
cx 1
cwl
cf
a
gfa rawplot_figAny2Nz.ps
qui
