# Supplementary material for: Multiple Bragg reflection by a thick mosaic crystal. II. Simplified transport equation solved on a grid
Source: Acta Crystallogr A Found Adv. 2020 Apr 16;76(Pt 3):376–89. doi: 10.1107/S2053273320002065 (PMC7233015; doi:10.1107/S2053273320002065)
Supplement: Supplementary file 1 [file a-76-00376-sup1.gz › plot/generate_figThB2R.cpp]

//  ***********************************************************************************************
//
//  MultiBragg: simulate reflection from a thick ideally imperfect crystal
//
//! @file      plot/generate_figThB2R.cpp
//! @brief     Main program to simulate Reflectivity at Th=ThB for different ThB.
//!
//! @homepage  https://jugit.fz-juelich.de/mlz/MultiBragg
//! @license   GNU General Public License v3 or higher (see LICENSE)
//! @copyright Forschungszentrum Jülich GmbH 2019
//! @authors   Folkmar Bornemann, Yun Yvonna Li, Joachim Wuttke (see CITATION)
//
//  ***********************************************************************************************

#include "angles.h"
#include "beam.h"
#include "computations.h"
#include "crystal.h"
#include "grid.h"
#include "gridutils.h"
#include "multibragg.h"
#include "options.h"
#include "sears.h"

#include <Epetra_SerialComm.h>
#include <cstdio>
#include <string>

using GridUtils::integral;

void run(FILE* fp, const double tau, const double rho)
{
    const double eta = .025; // deg2rad(2.5);
    const double thDeldeg = 5;

    Options opts;
    opts.outOfGridTolerance = 2e-5;

    static Epetra_SerialComm comm;

    double thB_deg = 10;
    while (thB_deg < 84) {
        const double thB = deg2rad(thB_deg);
        const double thI = thB;
        const Axis Theta{thB - deg2rad(thDeldeg), std::min(thB + deg2rad(thDeldeg), PI / 2), 91};
        const Grid G{Theta, 1, 3};
        const Crystal2D cryst{tau, rho, eta, thB, G, opts};
        const std::vector<double> Incoming = Beam::dot_beam(G, thI, 0);
        std::vector<double> Transmitted;
        std::vector<double> Reflected;
        MultiBragg::iterateTandR(&comm, cryst, opts, Incoming, Transmitted, Reflected);
        const double R = integral(G, Reflected);
        fprintf(fp, "%13.7g %13.7g\n", rad2deg(thI), R);
        if (thB_deg < 40)
            thB_deg += 2;
        else if (thB_deg < 50)
            thB_deg += 1.8;
        else if (thB_deg < 60)
            thB_deg += 1.6;
        else if (thB_deg < 65)
            thB_deg += 1.3;
        else if (thB_deg < 70)
            thB_deg += 1.;
        else if (thB_deg < 74)
            thB_deg += .6;
        else if (thB_deg < 77)
            thB_deg += .4;
        else if (thB_deg < 80)
            thB_deg += .3;
        else if (thB_deg < 82)
            thB_deg += .2;
        else if (thB_deg < 84)
            thB_deg += .15;
        else
            thB_deg += .1;
    }
    fprintf(fp, "\n");
}

int main(int argc, char* argv[])
{
    try {
        loglevel = 1;
        FILE* fp = fopen("data_figThB2R.tab", "w");
        run(fp, 12.5, .8);
        // run(fp, 3.73008, .804272);
        // run(fp, 1, 1);
        fclose(fp);
    } catch (const char* ex) {
        fprintf(stderr, "%s\n", ex);
        return 1;
    }
    return 0;
}
