# Supplementary material for: Multiple Bragg reflection by a thick mosaic crystal. II. Simplified transport equation solved on a grid
Source: Acta Crystallogr A Found Adv. 2020 Apr 16;76(Pt 3):376–89. doi: 10.1107/S2053273320002065 (PMC7233015; doi:10.1107/S2053273320002065)
Supplement: Supplementary file 1 [file a-76-00376-sup1.gz › plot/setup2Dmatrix.ps]

%%%%%%%%%%%%%%%%%%%%%%%%%%%%%%%%%%%%%%%%%%%%%%%%%%%%%%%%%%%%%%%%%%%%%%%%%%%%%%%
%%  Customizable plot setup, copied from g4.ps (edit�r: use latin-1)
%%%%%%%%%%%%%%%%%%%%%%%%%%%%%%%%%%%%%%%%%%%%%%%%%%%%%%%%%%%%%%%%%%%%%%%%%%%%%%%

WuGdict17a begin

10 dup autolabel defsiz
1 dup stdred
2 -11 setnewpage newpage

2 4 13 -14 setpagegrid
2 8 24 abcset % usage: {(text)} abc
/EndFrame { nextFrame end } def

1 1 language
1 infSet % plot info block?
1 dup 2 SymGSet % srad slin serr(2=from pset) : graph symbols, global preset
/setboxbackgroundcolor { 0 setgray } def % default is white
% setPalatino

{ 10 aCol6 {black} {white} iColAA } /icCol x bind def % number of colours and colour style

/hxlow 11.3 def
/hxhig 12.3 def

Resets
BoxBackground

%%%%%%%%%%%%%%%%%%%%%%%%%%%%%%%%%%%%%%%%%%%%%%%%%%%%%%%%%%%%%%%%%%%%%%%%%%%%%%%
%%  Mark "ecu", end of the customization section
%%%%%%%%%%%%%%%%%%%%%%%%%%%%%%%%%%%%%%%%%%%%%%%%%%%%%%%%%%%%%%%%%%%%%%%%%%%%%%%
