# Supplementary material for: Multiple Bragg reflection by a thick mosaic crystal. II. Simplified transport equation solved on a grid
Source: Acta Crystallogr A Found Adv. 2020 Apr 16;76(Pt 3):376–89. doi: 10.1107/S2053273320002065 (PMC7233015; doi:10.1107/S2053273320002065)
Supplement: Supplementary file 1 [file a-76-00376-sup1.gz › plot/updatefridaplot.py]

#!/usr/bin/env python3

####################################################################################################
###
###  @file      updatefridaplot.py
###  @brief     Extracts data from a Frida generated PostScript file.
###
###  @license   GNU General Public License v3 or higher
###  @copyright Forschungszentrum Jülich GmbH 2019
###  @author    Joachim Wuttke
###
####################################################################################################

import copy, re, sys
from math import log

def usage():
#    print( "Usage: %s <figure_to_update.ps> <figure_proving_data.ps>" % sys.argv[0] )
    print( "Usage: %s <figureName> " % sys.argv[0] )
    print( "Call from directory sw. <figureName> excludes path, 'fig', and extension '.ps'" )
    exit(1)

def w2t(coord, w):
    '''Returns value w (in world coordinates) converted to graphics coordinates.'''
    islog, cmin, cmax = coord
    if islog==0:
        return 10. * (w-cmin) / (cmax - cmin)
    return 10. * log(w/cmin) / log(cmax/cmin)

def check_coord(name, coord, t, w):
    '''Check whether data points t (in graphics coordinates) and w (in real units) agree.'''
    if abs(w2t(coord,w)-t)>.00002:
        raise Exception("inconsistent coordinate: %g w%s = %g vs %g" % (w, name, w2t, t))

def find_coord(line):
    m = re.search(r'(\S+)\s+(\S+)\s+(\S+)\s+([xyh])SetCoord', line)
    if not m:
        return None
    if   m.group(4)=='x':
        icoord = 0
    elif m.group(4)=='y':
        icoord = 1
    elif m.group(4)=='h':
        icoord = 2
    else:
        raise Exception("regex failed on [xy]SetCoord")
    return line

def extract_data_blocks(fname):
    g = r'((\S+)\s+w[xyhH]\s+)'
    pat2D = r'\s*'+g+g+g+g+g+'t2d'

    fd = open( fname, 'r', encoding="latin-1" )
    txt = fd.read()
    txtarr = re.split(r'\n', txt)
    itxtarr = [ (1+i,txtarr[i]) for i in range(len(txtarr)) ]
    fd.close

    out_text = []
    out_data = {}
    iLabel = 0
    coord = {} # contain map x|y|h -> tripel(islog,min,max)
    while len(itxtarr)>0:
        # Loop through input until we find a data block, which will then be read in a subloop.
        try:
            block = [] # will contain list of (x,y) in plot coords

            iline, line = itxtarr.pop(0)

            tmp = find_coord(line)
            if tmp:
                out_data[iLabel] = tmp
                out_text.append("BLOCK%i>" % iLabel)
                iLabel += 1
                continue

            m = re.search(r'\[((\s+\S+)*\s*)] zValues', line)
            if m:
                out_text.append(line)
                iline, line = itxtarr.pop(0)
                if not re.search(r'[cp]style', line):
                    raise Exception("zValues line not followed by c|p-style line")
                out_text.append(line)
                block = ""
                while True:
                    iline, line = itxtarr.pop(0)
                    m = re.search(r'(\S+)\s+(\S+)\s+(\S+)\s+t[ifr]?\s*%\s+(\S+)\s+wx\s+(\S+)\s+wy',
                                  line )
                    if m is None:
                        break
                    block += line + "\n"
                out_data[iLabel] = block
                out_text.append("BLOCK%i>" % iLabel)
                iLabel += 1
                out_text.append(line)
                continue

            m = re.search(r'%% 2D image begin', line)
            if m:
                out_text.append(line)
                block = ""
                while True:
                    iline, line = itxtarr.pop(0)
                    if re.match(r'\s*$', line):
                        block += line + "\n"
                        continue
                    if re.search(r'%% 2D image end', line):
                        break
                    m = re.match(pat2D, line)
                    if m is None:
                        raise Exception("Unexpected line in 2D image")
                    block += line + "\n"
                out_data[iLabel] = block
                out_text.append("BLOCK%i>" % iLabel)
                iLabel += 1
                out_text.append(line) # "%% 2D image end"
                continue

            out_text.append(line)

        except Exception as err:
            sys.stderr.write("Error in file %s, line %i:\n" % (fname, iline))
            sys.stderr.write("%s\n" % (err))
            sys.stderr.write("'%s'\n" % (line))
            sys.exit(1)

    return (out_data, "\n".join(out_text))


if __name__ == '__main__':
    if len(sys.argv)!=2:
        usage()

#    fnfig = sys.argv[1]
#    fnref = sys.argv[2]

    name = "fig"+sys.argv[1]+".ps"
    fnfig = "fig/" + name
    fnref = "build/plot/rawplot_" + name

#    print(data)
#    print("TEXT:")
#    sys.stdout.write(dummy)
    baddata,text = extract_data_blocks(fnfig)
    data,badtext = extract_data_blocks(fnref)
    nLabel = len(list(data))
    if len(list(baddata))!=nLabel:
        sys.stderr.write("Files have different numbers of data blocks, %i vs %i\n"
                         % (len(list(baddata))!=nLabel))
        sys.exit(1)

    for iLabel in range(nLabel):
        text = re.sub(("BLOCK%i>" % iLabel), data[iLabel], text)

    f = open(fnfig, "w")
    f.write(text)
