# Supplementary material for: Multiple Bragg reflection by a thick mosaic crystal. II. Simplified transport equation solved on a grid
Source: Acta Crystallogr A Found Adv. 2020 Apr 16;76(Pt 3):376–89. doi: 10.1107/S2053273320002065 (PMC7233015; doi:10.1107/S2053273320002065)
Supplement: Supplementary file 1 [file a-76-00376-sup1.gz › plot/part1fig9.yda]

Meta:
  format: yaml/frida 2.0
  type: generic tabular data
History:
  - fthb /G/ms/bragg/sw/src/plot+test/part1fig9.dat
  - oixy 3 4
  - "oy y+-(y[10]/10*.008)"
  - "ecx thB(deg) # old: x()"
  - "ecy R() # old: +-(y,y/10*0.00800000)()"
  - "fs part1fig9.yda # 2019-09-06 Fri 12:27:44 CEST"
  - "fs /G/ms/bragg/sw/src/plot+test/part1fig9.yda # 2019-09-06 Fri 12:28:03 CEST"
Coord:
  x: {name: thB, unit: deg}
  y: {name: R, unit: }
  z: [{name: "#block", unit: }]
RPar: []
Slices:
  -
    j: 0
    z: [{val: 0}, {val: 14}]
    x: [10, 15, 20, 25, 30, 35, 40, 45, 50, 55, 60, 65, 70, 75, 80]
    y: [0.50038, 0.50003, 0.49999, 0.49991, 0.49984, 0.50009, 0.5002, 0.50023, 0.50039, 0.50047, 0.50047, 0.50076, 0.50136, 0.50241, 0.50523]
    dy: [0.00096, 0.0007088, 0.0007584, 0.0008304, 0.0007816, 0.0008568, 0.0005711999999999999, 0.0006575999999999999, 0.000704, 0.0005968, 0.0005711999999999999, 0.0005551999999999999, 0.0005288000000000001, 0.000352, 0.0002224]
  -
    j: 1
    z: [{val: 1}, {val: 14}]
    x: [10, 15, 20, 25, 30, 35, 40, 45, 50, 55, 60, 65, 70, 75, 80]
    y: [0.50007, 0.50013, 0.50015, 0.5001, 0.49999, 0.49996, 0.50004, 0.5003, 0.50041, 0.50036, 0.50046, 0.50075, 0.50112, 0.50222, 0.50471]
    dy: [0.0008592000000000001, 0.000808, 0.0006272, 0.0007, 0.0006416000000000001, 0.0008055999999999998, 0.0006296, 0.0006392, 0.0005999999999999999, 0.0006184000000000001, 0.000508, 0.0006704, 0.0004288, 0.0005272, 0.0002688]
  -
    j: 2
    z: [{val: 2}, {val: 14}]
    x: [10, 15, 20, 25, 30, 35, 40, 45, 50, 55, 60, 65, 70, 75, 80]
    y: [0.49993, 0.49992, 0.49999, 0.49998, 0.49996, 0.49999, 0.50003, 0.50002, 0.50015, 0.50029, 0.50043, 0.5004999999999999, 0.50087, 0.5016699999999999, 0.50336]
    dy: [0.0003712, 0.0003904, 0.0004208, 0.0004504, 0.000364, 0.0004736, 0.0004424, 0.0003952, 0.0005, 0.0004528, 0.0004368, 0.0003472, 0.0003432, 0.0004200000000000001, 0.0004088]
