# Supplementary material for: Multiple Bragg reflection by a thick mosaic crystal. II. Simplified transport equation solved on a grid
Source: Acta Crystallogr A Found Adv. 2020 Apr 16;76(Pt 3):376–89. doi: 10.1107/S2053273320002065 (PMC7233015; doi:10.1107/S2053273320002065)
Supplement: Supplementary file 1 [file a-76-00376-sup1.gz › plot/plot_figRocking.frida]

#!/usr/bin/env frida
fth data_figRockingThinSears.tab
fth data_figRockingThinFull.tab
fth data_figRockingThickSears.tab
fth data_figRockingThickFull.tab
0 oixy 0 1
1 oixy 0 1
1 oixy 0 2
1 oixy 0 3
1 oixy 0 4
4 oy .09090909*gnn(x-70,2.5)
2 oixy 0 1
3 oixy 0 1
3 oixy 0 2
3 oixy 0 3
3 oixy 0 4
10 oy .9090909*gnn(x-70,2.5)
4: ecx! th_in(deg)
ecy! R()
gx 60 80
gy 0 .1
9 p
4 a
8 a
7 a
6 a
5 a
gp! rawplot_figRocking.ps
gy 0 1
15 p
10 a
14 a
13 a
12 a
11 a
gfa rawplot_figRocking.ps
qui
