# Supplementary material for: Multiple Bragg reflection by a thick mosaic crystal. II. Simplified transport equation solved on a grid
Source: Acta Crystallogr A Found Adv. 2020 Apr 16;76(Pt 3):376–89. doi: 10.1107/S2053273320002065 (PMC7233015; doi:10.1107/S2053273320002065)
Supplement: Supplementary file 1 [file a-76-00376-sup1.gz › plot/persistence_test_fridaplot.py]

#!/usr/bin/env python3

####################################################################################################
###
###  @file      persistence_test_fridaplot.py
###  @brief     Tests whether current code reproduces established plots.
###
###  @license   GNU General Public License v3 or higher
###  @copyright Forschungszentrum Jülich GmbH 2019
###  @author    Joachim Wuttke
###
####################################################################################################

# Runs an application that generates tabular data.
# Passes them through Frida and back into tabular form.
# Compares with tabular data extracted from a Frida generated PostScript file.
# Returns true if the tables agree within a reasonable relative accuracy margin.

import shutil, subprocess, sys
from diffdata import diff_fridadata
from fridaplot2data import fridaplot2data
from pathlib import Path

def usage():
    print( "Usage: %s <figure name without extension ps> <src_dir>" % sys.argv[0] )
    exit(1)

def run_cmd(cmd, timeout):
    print("subprocess "+cmd)
    cmdarr = cmd.split(" ")
    if not Path(cmdarr[0]).is_file():
        raise Exception("File "+cmdarr[0]+" not found")
    sys.stdout.flush()
    out = subprocess.run(cmdarr, timeout=timeout)
    sys.stdout.flush()
    print("subprocess returned %i" % (out.returncode))
    return out.returncode

def persistence_test_fridaplot(figname, srcdir):
    print( "persistence_test_fridaplot " + figname + " " + srcdir )
    # generate new data and pipe them through Frida:
    ret = run_cmd("generate_"+figname, 3600)
    if ret!=0:
        if ret<0:
            print( "Subprocess terminated by signal %i" % (-ret) )
        else:
            print( "Return code not 0 but %i" % (ret) )
        raise Exception("generate_"+figname+" failed")

    shutil.rmtree("rawplot_"+figname+".ps", ignore_errors=True)

    plotfile = "%s/plot/plot_%s.frida" % (srcdir, figname)
    if not Path(plotfile).is_file():
        raise Exception("Plot batch file "+plotfile+" not found")
    ret = run_cmd("/usr/local/bin/frida -b "+plotfile, 15)
    if ret!=0:
        raise Exception("Frida batch failed")

    plot_new = "rawplot_%s.ps" % (figname)
    if (not Path(plot_new).is_file()):
        raise Exception("No rawplot file "+plot_new)
    plot_ref = "%s/fig/%s.ps.ref" % (srcdir, figname)
    if (not Path(plot_ref).is_file()):
        plot_ref = "%s/fig/%s.ps" % (srcdir, figname)
    if (not Path(plot_ref).is_file()):
        raise Exception("No reference file "+plot_ref)

    data_new = fridaplot2data(plot_new)
    data_ref = fridaplot2data(plot_ref)

    return diff_fridadata( [data_new, data_ref] )

if __name__ == '__main__':
    if len(sys.argv)!=3:
        usage()
    exit( persistence_test_fridaplot(sys.argv[1], sys.argv[2]) )
