# Supplementary material for: Multiple Bragg reflection by a thick mosaic crystal. II. Simplified transport equation solved on a grid
Source: Acta Crystallogr A Found Adv. 2020 Apr 16;76(Pt 3):376–89. doi: 10.1107/S2053273320002065 (PMC7233015; doi:10.1107/S2053273320002065)
Supplement: Supplementary file 1 [file a-76-00376-sup1.gz › plot/generate_figPlanarNrho.cpp]

//  ***********************************************************************************************
//
//  MultiBragg: simulate reflection from a thick ideally imperfect crystal
//
//! @file      plot/generate_figPlanarNrho.cpp
//! @brief     Main program to compute the required collocation order for two rays vs rho
//!
//! @homepage  https://jugit.fz-juelich.de/mlz/MultiBragg
//! @license   GNU General Public License v3 or higher (see LICENSE)
//! @copyright Forschungszentrum Jülich GmbH 2019
//! @authors   Folkmar Bornemann, Yun Yvonna Li, Joachim Wuttke (see CITATION)
//
//  ***********************************************************************************************

#include "options.h"
#include "planarbragg.h"

#include <Epetra_SerialComm.h>
#include <cstdio>
#include <initializer_list>

int main(int argc, char* argv[])
{
    try {
        const int ni = 400;
        const double epslim = 1e-4;
        const int dir = 1; // refl
        Epetra_SerialComm comm;
        FILE* fp = fopen("data_figPlanarNrho.tab", "w");
        for (const double tau : {4., 20., 100.}) {
            printf("generate_figPlanarNrho: tau=%12.6g\n", tau);
            fprintf(fp, "generate_figPlanarNrho: tau=%12.6g\n", tau);
            for (int i = 0; i <= ni; ++i) {
                const double rho = 1. * i / ni;
                const int ret = PlanarBragg::required_order(&comm, tau, rho, dir, epslim);
                fprintf(fp, "%12.6g %3i\n", rho, ret);
            }
            fprintf(fp, "\n");
        }
        fclose(fp);
        printf("generate_figPlanarNrho: DONE\n");
        return 0;
    } catch (const char* ex) {
        fprintf(stderr, "generate_figPlanarNrho catched fatal error: %s\n", ex);
        return 1;
    }
}
