# Supplementary material for: Multiple Bragg reflection by a thick mosaic crystal. II. Simplified transport equation solved on a grid
Source: Acta Crystallogr A Found Adv. 2020 Apr 16;76(Pt 3):376–89. doi: 10.1107/S2053273320002065 (PMC7233015; doi:10.1107/S2053273320002065)
Supplement: Supplementary file 1 [file a-76-00376-sup1.gz › plot/CMakeLists.txt]

# To run the tests on Linux, use 'make test' or 'ctest'.
# To select which tests to run, use 'ctest -R regex'.
# To see output from the individual tests, use 'ctest -V'.
# For more options, run 'ctest --help'.

enable_testing()

include_directories(
    ../testlib
    ../lib
    )

link_directories(
    ../testlib
    ../lib
    )

set(FridaFigures
# figures for publication:
    figBraggMatrix   # Fig  3
    figSparseMatrix  # Fig  4
    figPlanarZDep    # Fig  5
    figPlanarErr     # Fig  6
    figNz2Err        # Fig  7 (revised in v2)
    figAny2Nz        # Fig  8
    figThB2R         # Fig  9
    figRnearBSc      # Fig 10
    figDirections    # Fig 11
    figRel1st        # Fig 12
    figRocking       # Fig 13
# figures for checks during development:
    figPlanarSears
    figPlanarNrho
    figPlanarNtau
    )

foreach(fig ${FridaFigures})
    add_executable("generate_${fig}" "generate_${fig}.cpp")
    target_link_libraries("generate_${fig}" multibraggcore multibraggtesting)
    add_test(
        NAME "test_${fig}"
        COMMAND ${CMAKE_CURRENT_SOURCE_DIR}/persistence_test_fridaplot.py
                ${fig} ${CMAKE_SOURCE_DIR}
        WORKING_DIRECTORY ${CMAKE_CURRENT_BINARY_DIR})
endforeach()
