# Supplementary material for: Multiple Bragg reflection by a thick mosaic crystal. II. Simplified transport equation solved on a grid
Source: Acta Crystallogr A Found Adv. 2020 Apr 16;76(Pt 3):376–89. doi: 10.1107/S2053273320002065 (PMC7233015; doi:10.1107/S2053273320002065)
Supplement: Supplementary file 1 [file a-76-00376-sup1.gz › plot/part1fig10a_L.dat]

      73      0.39347
73.41176      0.39347
73.82353      0.39346
74.23529      0.39344
74.64706      0.39337
75.05882      0.39321
75.47059      0.39283
75.88235      0.39208
76.29412      0.39083
76.70588      0.38904
77.11765       0.3866
77.52941      0.38298
77.94118      0.37586
78.35294      0.36454
78.76471      0.34862
79.17647      0.33068
79.58824      0.31423
      80      0.30191
80.41176      0.29602
80.82353      0.29794
81.23529      0.30677
81.64706      0.32214
82.05882      0.34036
82.47059      0.35841
82.88235      0.37292
83.29412      0.38269
83.70588      0.38835
84.11765      0.39121
84.52941      0.39253
84.94118       0.3931
85.35294      0.39334
85.76471      0.39342
86.17647      0.39346
86.58824      0.39347
      87      0.39347
