# Supplementary material for: Multiple Bragg reflection by a thick mosaic crystal. II. Simplified transport equation solved on a grid
Source: Acta Crystallogr A Found Adv. 2020 Apr 16;76(Pt 3):376–89. doi: 10.1107/S2053273320002065 (PMC7233015; doi:10.1107/S2053273320002065)
Supplement: Supplementary file 1 [file a-76-00376-sup1.gz › plot/generate_figAny2Nz.cpp]

//  ***********************************************************************************************
//
//  MultiBragg: simulate reflection from a thick ideally imperfect crystal
//
//! @file      plot/generate_figAny2Nz.cpp
//! @brief     Main program to compute collocation order Nz as function of various parameters.
//!
//! @homepage  https://jugit.fz-juelich.de/mlz/MultiBragg
//! @license   GNU General Public License v3 or higher (see LICENSE)
//! @copyright Forschungszentrum Jülich GmbH 2019
//! @authors   Folkmar Bornemann, Yun Yvonna Li, Joachim Wuttke (see CITATION)
//
//  ***********************************************************************************************

#include "angles.h"
#include "beam.h"
#include "computations.h"
#include "crystal.h"
#include "grid.h"
#include "multibragg.h"
#include "options.h"
#include "sears.h"

#include <Epetra_SerialComm.h>
#include <cstdio>

namespace {

struct Pars {
    double tau = 25;
    double rho = .9;
    double etadeg = 2.5;
    double thBdeg = 70;
    double thDIdeg = 0;
    int nj = 11; // for figure in paper, 45
    int ni =  7; // for figure in paper, 11
};

int nz_run(const Pars& P)
{
    try {
        Epetra_SerialComm comm;
        Options opts;
        //opts.currSumTolerance = 9e-5; // TEMP for short version
        //opts.outOfGridTolerance = 4e-5;
        opts.nzStart = 2;
        opts.nzStep = 1;

        const double gam = deg2rad(P.etadeg);
        const double thB = deg2rad(P.thBdeg);
        const double thI = deg2rad(P.thBdeg + P.thDIdeg);
        const double thD = 4 * gam;
        loglevel = 0;
        const Axis Theta{thB - thD, thB + thD, P.nj};
        const Grid G{Theta, P.ni, 3};
        const Crystal2D cryst(P.tau, P.rho, gam, thB, G, opts);
        const std::vector<double> Incoming = Beam::dot_beam(G, thI, 0);
        std::vector<double> Transmitted;
        std::vector<double> Reflected;
        return MultiBragg::iterateTandR(&comm, cryst, opts, Incoming, Transmitted, Reflected);
    } catch (const char* ex) {
        fprintf(stderr, "%s\n", ex);
        return 0;
    }
}

} // namespace

//! Sweeps various parameters (ta, rho, ...) of a standard model, and determines minimum
//! collocation order nz needed to compute reflected distribution with given accuracy.

int main(int argc, char* argv[])
{
    FILE* fp;
    bool final = 1;
    setbuf(stdout, NULL);

    if (0 || final) {
        fp = fopen("data_figAny2Nz_nj.tab", "w");
        Pars P;
        for (int nj : {1, 3, 5, 7, 11, 15, 21, 31, 45}) {
            printf("run nj=%4i\n", nj);
            P.nj = nj;
            fprintf(fp, "%4i %4i\n", P.nj, nz_run(P));
        }
        fclose(fp);
    }

    if (0 || final) {
        fp = fopen("data_figAny2Nz_ni.tab", "w");
        Pars P;
        for (int ni : {1, 3, 5, 7, 11, 15, 21, 31, 45}) {
            printf("run ni=%4i\n", ni);
            P.ni = ni;
            fprintf(fp, "%4i %4i\n", P.ni, nz_run(P));
        }
        fclose(fp);
    }

    if (0 || final) {
        fp = fopen("data_figAny2Nz_thB.tab", "w");
        Pars P;
        for (double _thB = 15; _thB < 90; _thB += 5) {
            printf("run thB=%6.2f\n", _thB);
            P.thBdeg = _thB;
            fprintf(fp, "%13.7g %4i\n", P.thBdeg, nz_run(P));
        }
        fclose(fp);
    }

    if (0 || final) {
        fp = fopen("data_figAny2Nz_thI.tab", "w");
        Pars P;
        const int nm = 11;
        for (int m = 0; m < nm; ++m) {
            P.thDIdeg = -7. + 14. * m / (nm - 1.);
            printf("run thDI=%6.3f\n", P.thDIdeg);
            fprintf(fp, "%13.7g %4i\n", P.thBdeg + P.thDIdeg, nz_run(P));
        }
        fclose(fp);
    }

    if (0 || final) {
        fp = fopen("data_figAny2Nz_gam.tab", "w");
        Pars P;
        const int nm = 11;
        for (int m = 0; m < nm; ++m) {
            P.etadeg = .01 * pow(2.5 / .01, m / (nm - 1.)); //.25 * (m+1);
            printf("run eta=%6.3f\n", P.etadeg);
            fprintf(fp, "%13.7g %4i\n", P.etadeg, nz_run(P));
        }
        fclose(fp);
    }

    if (0 || final) {
        fp = fopen("data_figAny2Nz_rho.tab", "w");
        Pars P;
        P.tau = 25;
        const int nm = 11;
        for (int m = 1; m < nm; ++m) {
            P.rho = m / (nm - 1.);
            printf("run rho=%6.3f\n", P.rho);
            fprintf(fp, "%13.7g %4i\n", P.rho, nz_run(P));
        }
        fclose(fp);
    }

    if (0 || final) {
        fp = fopen("data_figAny2Nz_tau.tab", "w");
        Pars P;
        P.rho = 0.9;
        const int nm = 21;
        for (int m = 0; m < nm; ++m) {
            P.tau = .025 * pow(25. / .025, (m + 4) / (nm - 1.));
            printf("run tau=%6.3f\n", P.tau);
            fprintf(fp, "%13.7g %4i\n", P.tau, nz_run(P));
        }
        fclose(fp);
    }

    return 0;
}
