# Supplementary material for: Multiple Bragg reflection by a thick mosaic crystal. II. Simplified transport equation solved on a grid
Source: Acta Crystallogr A Found Adv. 2020 Apr 16;76(Pt 3):376–89. doi: 10.1107/S2053273320002065 (PMC7233015; doi:10.1107/S2053273320002065)
Supplement: Supplementary file 1 [file a-76-00376-sup1.gz › plot/plot_figNz2Err.frida]

#!/usr/bin/env frida
fth data_figNz2Err.tab
g2
gx 0 37
gy 2e-14 .3
0 oixy 0 1
0 oixy 0 2
0 oixy 0 3
1: p
gp! rawplot_figNz2Err.ps
qui
