# Supplementary material for: Multiple Bragg reflection by a thick mosaic crystal. II. Simplified transport equation solved on a grid
Source: Acta Crystallogr A Found Adv. 2020 Apr 16;76(Pt 3):376–89. doi: 10.1107/S2053273320002065 (PMC7233015; doi:10.1107/S2053273320002065)
Supplement: Supplementary file 1 [file a-76-00376-sup1.gz › plot/generate_figNz2Err.cpp]

//  ***********************************************************************************************
//
//  MultiBragg: simulate reflection from a thick ideally imperfect crystal
//
//! @file      plot/generate_figNz2ErrFull.cpp
//! @brief     Main program to compute the collocation error vs nz.
//!
//! @homepage  https://jugit.fz-juelich.de/mlz/MultiBragg
//! @license   GNU General Public License v3 or higher (see LICENSE)
//! @copyright Forschungszentrum Jülich GmbH 2019
//! @authors   Folkmar Bornemann, Yun Yvonna Li, Joachim Wuttke (see CITATION)
//
//  ***********************************************************************************************

#include "angles.h"
#include "beam.h"
#include "computations.h"
#include "crystal.h"
#include "grid.h"
#include "gridutils.cpp"
#include "mesh.h"
#include "multibragg.h"
#include "options.h"
#include "sears.h"

#include <Epetra_SerialComm.h>
#include <cstdio>

#define SQR(x) ((x) * (x))

//! Computes error as function of collocation order.

int main(int argc, char* argv[])
{
    Epetra_SerialComm comm;
    Options opts;
    loglevel = 0;

    const double tau = 25;
    const double rho = .9;
    const double gam = deg2rad(2.5);
    const double thBdeg = 70;
    const double thB = deg2rad(thBdeg);
    const double thI = thB;
    const double thD = 4 * gam;
    const int nj = 15;                    // for figure in paper, 45
    const int ni =  7;                    // for figure in paper, 11
    const int nzmax = 19;                 // for figure in paper, 39

    FILE* fp = fopen("data_figNz2Err.tab", "w");
    std::vector<double> MultiOld[3];
    const double Tolerances[3] = {1e-12, 1e-9, 1e-6};
    try {
        for (int nz = 1; nz < nzmax; ++nz) {
            if (nz > 1)
                fprintf(fp, "%4i", nz - 1);
            for (int iTol = 0; iTol < 3; ++iTol) {
                opts.solverTolerance = Tolerances[iTol];
                const Axis Theta{thB - thD, thB + thD, nj};
                const Grid G{Theta, ni, 3};
                const Crystal2D cryst{tau, rho, gam, thB, G, opts};
                const std::vector<double> Incoming = Beam::dot_beam(G, thI, 0);
                Epetra_Vector sln = MultiBragg::TandR(&comm, cryst, nz, opts, Incoming);
                const Mesh M{G, nz};
                std::vector<double> Reflected = Computations::get_outgoing_beam(M, sln, false);
                if (nz > 1)
                    fprintf(fp, " %13.7g", GridUtils::deviation(Reflected, MultiOld[iTol]));
                MultiOld[iTol] = Reflected;
            }
            if (nz > 1)
                fprintf(fp, "\n");
        }
    } catch (const char* ex) {
        fprintf(stderr, "%s\n", ex);
    }
    fclose(fp);
    return 0;
}
