# Supplementary material for: Multiple Bragg reflection by a thick mosaic crystal. II. Simplified transport equation solved on a grid
Source: Acta Crystallogr A Found Adv. 2020 Apr 16;76(Pt 3):376–89. doi: 10.1107/S2053273320002065 (PMC7233015; doi:10.1107/S2053273320002065)
Supplement: Supplementary file 1 [file a-76-00376-sup1.gz › plot/generate_figPlanarErr.cpp]

//  ***********************************************************************************************
//
//  MultiBragg: simulate reflection from a thick ideally imperfect crystal
//
//! @file      plot/generate_figPlanarErr.cpp
//! @brief     Main program to compute the collocation error for the two-ray model
//!
//! @homepage  https://jugit.fz-juelich.de/mlz/MultiBragg
//! @license   GNU General Public License v3 or higher (see LICENSE)
//! @copyright Forschungszentrum Jülich GmbH 2019
//! @authors   Folkmar Bornemann, Yun Yvonna Li, Joachim Wuttke (see CITATION)
//
//  ***********************************************************************************************

#include <Epetra_SerialComm.h>
#include <cstdio>

#include "options.h"
#include "planarbragg.h"

//! Computes relative error for the two-ray model as function of collocation order.

int main(int argc, char* argv[])
{
    Options opts;
    opts.whichSolver = 0;
    opts.solverTolerance = 3e-15;
    try {
        Epetra_SerialComm comm;
        FILE* fp = fopen("data_figPlanarErr.tab", "w");
        double rho = 0.9;
        for (int dir = 0; dir <= 2; ++dir) {
            for (double tau : {2., 10., 50.}) {
                fprintf(fp, "%1i %12.6g\n", dir, tau);
                for (int N = 1; N <= 40; ++N)
                    fprintf(fp, "%3i %12.6g\n", N,
                            PlanarBragg{&comm, tau, rho, N, opts}.abs_err(dir));
                fprintf(fp, "\n");
            }
        }
        fclose(fp);
    } catch (const char* ex) {
        fprintf(stderr, "%s\n", ex);
        return 1;
    }
    return 0;
}
