# Supplementary material for: Multiple Bragg reflection by a thick mosaic crystal. II. Simplified transport equation solved on a grid
Source: Acta Crystallogr A Found Adv. 2020 Apr 16;76(Pt 3):376–89. doi: 10.1107/S2053273320002065 (PMC7233015; doi:10.1107/S2053273320002065)
Supplement: Supplementary file 1 [file a-76-00376-sup1.gz › plot/plot_figSparseMatrix.frida]

#!/usr/bin/env frida
ftvm data_figSparseMatrix.tab
gt+
gyl+
ox! x+0.5
oz0! z0+0.5
oy! abs(y)
ecx r()
ecz0 s()
ecy |L|()
#gx 0 2000
#gz 0 2000
gy 4e-6 11 # based on minimum non-zero value 7.2e-6
p
gp! rawplot_figSparseMatrix.ps
qui
