# Supplementary material for: Multiple Bragg reflection by a thick mosaic crystal. II. Simplified transport equation solved on a grid
Source: Acta Crystallogr A Found Adv. 2020 Apr 16;76(Pt 3):376–89. doi: 10.1107/S2053273320002065 (PMC7233015; doi:10.1107/S2053273320002065)
Supplement: Supplementary file 1 [file a-76-00376-sup1.gz › plot/plot_figPlanarNtau.frida]

#!/usr/bin/env frida
ftvm data_figPlanarNtau.tab
g3
gx 0.014 7000
gy 1 300
0 p :
mr y>20
cc p0*sqrt(t)
cwl
cf
a :
gp! rawplot_figPlanarNtau.ps
qui
