# Supplementary material for: Multiple Bragg reflection by a thick mosaic crystal. II. Simplified transport equation solved on a grid
Source: Acta Crystallogr A Found Adv. 2020 Apr 16;76(Pt 3):376–89. doi: 10.1107/S2053273320002065 (PMC7233015; doi:10.1107/S2053273320002065)
Supplement: Supplementary file 1 [file a-76-00376-sup1.gz › testlib/planarbragg.cpp]

//  ***********************************************************************************************
//
//  MultiBragg: simulate reflection from a thick ideally imperfect crystal
//
//! @file      testlib/planarbragg.cpp
//! @brief     Implements class PlanarBragg.
//!
//! @homepage  https://jugit.fz-juelich.de/mlz/MultiBragg
//! @license   GNU General Public License v3 or higher (see LICENSE)
//! @copyright Forschungszentrum Jülich GmbH 2019
//! @authors   Folkmar Bornemann, Yun Yvonna Li, Joachim Wuttke (see CITATION)
//
//  ***********************************************************************************************

#include "planarbragg.h"
#include "angles.h"
#include "beam.h"
#include "computations.h"
#include "gridutils.cpp"
#include "multibragg.h"
#include "options.h"
#include "sears.h"

#include <Epetra_Comm.h>
#include <cstdio>
#include <functional>

namespace {
//! Return lowest N for which f(N)=true, assuming f(Nlow)=false and f(Nhig)=true;
int bisect(const int Nlow, const int Nhig, std::function<bool(int)> f)
{
    if (Nhig - Nlow <= 1)
        return Nhig;
    const int N = (Nhig + Nlow) / 2;
    return f(N) ? bisect(Nlow, N, f) : bisect(N, Nhig, f);
}
}

PlanarBragg::PlanarBragg(
    Epetra_Comm* _comm, const double _tau, const double _rho, const int nZ, const Options& _opts)
    : G{{theta_in-.01, theta_in+.01, 1}, 1, 1}
    , M{G, nZ}
    , tau{_tau}
    , rho{_rho}
    , opts{_opts}
    , cryst{tau, rho, G}
    , comm{_comm}
{
    assert(cryst.B.size()==G.nGridPlus);
}

//! Returns error of multi-Bragg result compared to the analytical Sears result.
//! @param dir: 0=transmitted, 1=reflected, 2=total
double PlanarBragg::abs_err(const int dir) const
{
    std::vector<double> Incoming = Beam::dot_beam(G, theta_in, phi_in);
    Epetra_Vector sln = MultiBragg::TandR(comm, cryst, M.nZ, opts, Incoming);

    const double approx = dir<=1 ? Computations::get_integral(M, sln, dir) :
          Computations::zCurrent(M, sln, 0)
        + Computations::zCurrent(M, sln, 1)
        + Computations::zCurrent(M, sln, 2);
    const double exact = dir<=1 ? Sears::sears(dir, tau, rho) :
        GridUtils::zCurrent(M.grid, Incoming);
    return std::abs(exact - approx);
}

//! Sets the forward and backward travelling intensity profiles.
void PlanarBragg::depthProfile(vector<double>& Forward,
                               vector<double>& Backward,
                               vector<double>& Absorbed) const
{
    const std::vector<double> Incoming = Beam::dot_beam(G, theta_in, phi_in);
    MultiBragg::depthProfile(comm, cryst, M, opts, Incoming, 0, 0, Forward, Backward, Absorbed);
}

//! Returns the collocation order needed to achieve given relative accuracy.
int PlanarBragg::required_order(
    Epetra_Comm* comm, const double tau, const double rho, const int dir, const double epslim)
{
    Options opts;
    opts.whichSolver = 0;
    for (int ie = 0; ie <= 8; ++ie) {
        const int N = 1 << ie;
        double err = PlanarBragg{comm, tau, rho, N, opts}.abs_err(dir);
        if (err < epslim)
            return bisect(N / 2, N, [&](const int NN) {
                                        err = PlanarBragg{comm, tau, rho, NN, opts}.abs_err(dir);
                return err < epslim;
            });
    }
    return -2; // "Failed for all practicable N";
}
