# Supplementary material for: Multiple Bragg reflection by a thick mosaic crystal. II. Simplified transport equation solved on a grid
Source: Acta Crystallogr A Found Adv. 2020 Apr 16;76(Pt 3):376–89. doi: 10.1107/S2053273320002065 (PMC7233015; doi:10.1107/S2053273320002065)
Supplement: Supplementary file 1 [file a-76-00376-sup1.gz › testlib/planarbragg.h]

//  ***********************************************************************************************
//
//  MultiBragg: simulate reflection from a thick ideally imperfect crystal
//
//! @file      testlib/planarbragg.h
//! @brief     Declares class PlanarBragg.
//!
//! @homepage  https://jugit.fz-juelich.de/mlz/MultiBragg
//! @license   GNU General Public License v3 or higher (see LICENSE)
//! @copyright Forschungszentrum Jülich GmbH 2019
//! @authors   Folkmar Bornemann, Yun Yvonna Li, Joachim Wuttke (see CITATION)
//
//  ***********************************************************************************************

#include "crystal.h"
#include "grid.h"
#include "mesh.h"
#include <vector>

class Options;
class Epetra_Comm;

//! Provides numeric solution of the 2-ray Darwin-Hamilton equations.
class PlanarBragg {
 public:
    PlanarBragg() = delete;
    PlanarBragg(Epetra_Comm* _comm, const double _tau, const double _rho, const int nZ,
                const Options& _opts);

    double abs_err(const int dir) const;
    void depthProfile(std::vector<double>& Forward,
                      std::vector<double>& Backward,
                      std::vector<double>& Absorbed) const;

    const double theta_in{deg2rad(80.0)};
    const double phi_in{deg2rad(0.0)};
    const Grid G;
    const Mesh M;
    const double tau;
    const double rho;
    const Options& opts;
    const Crystal1D cryst;

    static int required_order(
        Epetra_Comm* comm, const double tau, const double rho, const int dir, const double epslim);

 private:
    Epetra_Comm* comm;
};
