# Supplementary material for: Multiple Bragg reflection by a thick mosaic crystal. II. Simplified transport equation solved on a grid
Source: Acta Crystallogr A Found Adv. 2020 Apr 16;76(Pt 3):376–89. doi: 10.1107/S2053273320002065 (PMC7233015; doi:10.1107/S2053273320002065)
Supplement: Supplementary file 1 [file a-76-00376-sup1.gz › testlib/sears.cpp]

//  ***********************************************************************************************
//
//  MultiBragg: simulate reflection from a thick ideally imperfect crystal
//
//! @file      testlib/sears.cpp
//! @brief     Implements functions in namespace Sears.
//!
//! @homepage  https://jugit.fz-juelich.de/mlz/MultiBragg
//! @license   GNU General Public License v3 or higher (see LICENSE)
//! @copyright Forschungszentrum Jülich GmbH 2019
//! @authors   Folkmar Bornemann, Yun Yvonna Li, Joachim Wuttke (see CITATION)
//
//  ***********************************************************************************************

#include <cassert>
#include <cmath>
#include <cstdio>
#include <cstdlib>
#include <cstring>
#include <iostream>

#include "sears.h"

#define SQR(x) ((x) * (x))

using std::cerr;
using std::isinf;

namespace {
double sinhc(double x)
{
    if (std::abs(x) < 1e-32)
        return 1;
    assert(!isinf(sinh(x)));
    return std::abs(x) < 1e-32 ? 1 : sinh(x) / x;
}
}

double Sears::sears_refl(double tau, double rho)
{
    if (rho < 1) {
        double kap = sqrt(1 - rho * rho);
        double kt = tau * kap;
        if (isinf(cosh(kt)) || isinf(sinh(kt)))
            return rho / (kap + 1);
        return rho * tau * sinhc(kt) / (cosh(kt) + tau * sinhc(kt)); // reflectivity
    } else if (rho == 1)
        return tau / (1 + tau);
    assert(0); // cannot happen
}

double Sears::sears_trans(double tau, double rho)
{
    if (rho < 1) {
        double kap = sqrt(1 - rho * rho);
        double kt = tau * kap;
        if (isinf(cosh(kt)) || isinf(sinh(kt)))
            return 0;
        return 1 / (cosh(kt) + tau * sinhc(kt)); // transmittivity
    } else if (rho == 1)
        return 1 / (1 + tau);
    assert(0); // cannot happen
}

double Sears::sears(int dir, double tau, double rho)
{
    return dir == 0 ? sears_trans(tau, rho) : sears_refl(tau, rho);
}


double Sears::sears_Trans(double tau, double rho, double eta, double thB, double thI)
{
    double p, q, r;
    if (std::abs(thB - thI) < 1e-15 * thB) {
        q = 0;
        p = tau;
        r = tau * sqrt(1 - SQR(rho));
    } else {
        double thRev = 2 * thB - thI;
        double Grel = exp(-SQR((thI - thB) / eta) / 2);
        double dB = sin(thB) * tau * rho * Grel;
        double dA = sin(thB) * tau * (1 - rho * (1 - Grel));
        q = dA / 2 * (1 / sin(thI) - 1 / sin(thRev));
        p = dA / 2 * (1 / sin(thI) + 1 / sin(thRev));
        r = sqrt(SQR(p) - SQR(dB) / sin(thI) / sin(thRev));
    }
    if (std::abs(r) < 1e-14)
        return exp(-q) / (1 + p);
    else
        return exp(-q) * r / (r * cosh(r) + p * sinh(r));
}

double Sears::sears_Refl(double tau, double rho, double eta, double thB, double thI)
{
    double ampl, p, r;
    if (std::abs(thB - thI) < 1e-15 * thB) {
        p = tau;
        r = tau * sqrt(1 - SQR(rho));
        ampl = tau * rho;
    } else {
        double thRev = 2 * thB - thI;
        double Grel = exp(-SQR((thI - thB) / eta) / 2);
        double dB = sin(thB) * tau * rho * Grel;
        double dA = sin(thB) * tau * (1 - rho * (1 - Grel));
        p = dA / 2 * (1 / sin(thI) + 1 / sin(thRev));
        r = sqrt(SQR(p) - SQR(dB) / sin(thI) / sin(thRev));
        ampl = dB / sin(thI);
    }
    if (std::abs(r) < 1e-14)
        return ampl / (1 + p);
    else
        return ampl * sinh(r) / (r * cosh(r) + p * sinh(r));
}
