# Supplementary material for: Multiple Bragg reflection by a thick mosaic crystal. II. Simplified transport equation solved on a grid
Source: Acta Crystallogr A Found Adv. 2020 Apr 16;76(Pt 3):376–89. doi: 10.1107/S2053273320002065 (PMC7233015; doi:10.1107/S2053273320002065)
Supplement: Supplementary file 1 [file a-76-00376-sup1.gz › testlib/sears.h]

//  ***********************************************************************************************
//
//  MultiBragg: simulate reflection from a thick ideally imperfect crystal
//
//! @file      testlib/sears.h
//! @brief     Declares functions in namespace Sears.
//!
//! @homepage  https://jugit.fz-juelich.de/mlz/MultiBragg
//! @license   GNU General Public License v3 or higher (see LICENSE)
//! @copyright Forschungszentrum Jülich GmbH 2019
//! @authors   Folkmar Bornemann, Yun Yvonna Li, Joachim Wuttke (see CITATION)
//
//  ***********************************************************************************************

//! Analytical solutions for the two-ray case.
namespace Sears {
double sears_trans(double tau, double rho);
double sears_refl(double tau, double rho);
double sears(int dir, double tau, double rho);
double sears_Trans(double tau, double rho, double eta, double thB, double thI);
double sears_Refl(double tau, double rho, double eta, double thB, double thI);
}
