# Supplementary material for: Multiple Bragg reflection by a thick mosaic crystal. II. Simplified transport equation solved on a grid
Source: Acta Crystallogr A Found Adv. 2020 Apr 16;76(Pt 3):376–89. doi: 10.1107/S2053273320002065 (PMC7233015; doi:10.1107/S2053273320002065)
Supplement: Supplementary file 1 [file a-76-00376-sup1.gz › unit_tests/test005_A_phi.cpp]

//  ***********************************************************************************************
//
//  MultiBragg: simulate reflection from a thick ideally imperfect crystal
//
//! @file      unit_tests/test005_A_phi.cpp
//! @brief     Tests phi invariance of matrix A.
//!
//! @homepage  https://jugit.fz-juelich.de/mlz/MultiBragg
//! @license   GNU General Public License v3 or higher (see LICENSE)
//! @copyright Forschungszentrum Jülich GmbH 2019
//! @authors   Folkmar Bornemann, Yun Yvonna Li, Joachim Wuttke (see CITATION)
//
//  ***********************************************************************************************

#include "catch.hpp"
#include "angles.h"
#include "crystal.h"
#include "grid.h"
#include "options.h"

#include <iostream>

class Testbed {
 public:
    Testbed(int ni = 17);
    const Grid G;
    const Crystal2D cryst;
};

Testbed::Testbed(int ni)
    : G{{deg2rad(56), deg2rad(82), 25}, ni, 3}
    , cryst{10., .9, deg2rad(2.5), deg2rad(70), G, {}}
{
}

//! Tests whether A(theta,phi) is the same for all phi.
TEST_CASE("A", "phiInvariance")
{
    Testbed T;
    for (int i = 1; i < T.G.Phi.N; ++i) // start at i=1 to compare with i=0
        for (int j = 0; j < T.G.Theta.N; ++j)
            CHECK(std::abs(T.cryst.A[j * T.G.Phi.N] - T.cryst.A[j * T.G.Phi.N + i]) < 1e-13);
}

//! Tests whether A(theta,phi) is independent of nPhi.
void test_nPhiIndependence(int ni0, int ni1, double tol, double noise)
{
    Testbed T0(ni0);
    Testbed T1(ni1);
    for (int j = 0; j < T0.G.Theta.N; ++j)
        CHECK(
            std::abs(
                fmod(noise + T0.cryst.A[j * T0.G.Phi.N], 2 * PI)
                - fmod(noise + T1.cryst.A[j * T1.G.Phi.N], 2 * PI))
            < tol);
}

TEST_CASE("A_nPhiIndependence1")
{
    test_nPhiIndependence(1, 3, 7.0e-4, 1e-12);
}
TEST_CASE("A_nPhiIndependence2")
{
    test_nPhiIndependence(4, 13, 7.0e-4, 1e-12);
}
TEST_CASE("A_nPhiIndependence3")
{
    test_nPhiIndependence(14, 32, 2.2e-3, 1e-12);
}
TEST_CASE("A_nPhiIndependence4")
{
    test_nPhiIndependence(33, 2, 1.2e-3, 1e-12);
}
