# Supplementary material for: Multiple Bragg reflection by a thick mosaic crystal. II. Simplified transport equation solved on a grid
Source: Acta Crystallogr A Found Adv. 2020 Apr 16;76(Pt 3):376–89. doi: 10.1107/S2053273320002065 (PMC7233015; doi:10.1107/S2053273320002065)
Supplement: Supplementary file 1 [file a-76-00376-sup1.gz › unit_tests/test009_solver.cpp]

//  ***********************************************************************************************
//
//  MultiBragg: simulate reflection from a thick ideally imperfect crystal
//
//! @file      unit_tests/test009_solver.cpp
//! @brief     Tests the linear equation solver.
//!
//! @homepage  https://jugit.fz-juelich.de/mlz/MultiBragg
//! @license   GNU General Public License v3 or higher (see LICENSE)
//! @copyright Forschungszentrum Jülich GmbH 2019
//! @authors   Folkmar Bornemann, Yun Yvonna Li, Joachim Wuttke (see CITATION)
//
//  ***********************************************************************************************

#include "catch.hpp"
#include "options.h"
#include "solver.h"

#include <Epetra_SerialComm.h>
#include <Epetra_CrsMatrix.h>
#include <Epetra_Vector.h>
#include <cstdio>

using std::vector;

void run(const vector<vector<double>>& A, const vector<double>& b, const double tol)
{
    // For readability of the initializer, A[j] is a row vector.

    int n = b.size();
    assert(A.size()==n);
    for( const vector<double>& a: A)
        assert(a.size()==n);

    // Compute LHS y=Ab:
    vector<double> y(n, 0.);
    for (int j=0; j<n; ++j) // rows
        for (int i=0; i<n; ++i) // columns
            y[j] += A[j][i] * b[i];

    // Print the problem
    printf("matrix A / lhs b / rhs y\n");
    for (int j=0; j<n; ++j) { // rows
        for (int i=0; i<n; ++i) // columns
            printf(" %g", A[j][i]);
        printf("  %g  %g\n", b[j], y[j]);
    }
    printf("\n");

    // Copy A to sparse matrix L:
    Epetra_SerialComm comm;
    auto * L = new Epetra_CrsMatrix{Copy, Epetra_Map{n, 0, comm}, 0};
    for (int j=0; j<n; ++j) {
        vector<int> idx;
        vector<double> val;
        for (int i=0; i<n; ++i) {
            if (A[j][i]) {
                idx.push_back(i);
                val.push_back(A[j][i]);
            }
        }
        L->InsertGlobalValues(j, idx.size(), &val[0], &idx[0]);
    }
    L->FillComplete();

    // set RHS = y:
    auto* RHS = new Epetra_Vector{L->OperatorRangeMap()};
    for (int i=0; i<n; ++i)
        (*RHS)[i] = y[i];

    // Solve Lx=y:
    Epetra_Vector x = Solver::solve(L, RHS, {});

    // Print result
    printf("solution x (expected / computed / abs_diff):\n");
    for (int i=0; i<n; ++i) {
        printf("  %g %g %g\n", b[i], x[i], std::abs(b[i]-x[i]));
        CHECK(std::abs(b[i]-x[i]) < tol);
    }
    printf("\n");
}

TEST_CASE("Solver")
{
    run({{1., 1.},{4., 1.}}, {2., 3.}, 1e-14);
    run({{1., 0., 3.}, {0., 5., 6.}, {0., 8., 9.}}, {1.e3, 1., 1e-3}, 1e-14);
    run({{1., 2., 3.}, {4., 5., 6.}, {7., 18., -29.}}, {0., -10., 10.}, 1e-14);
}
