# Supplementary material for: Multiple Bragg reflection by a thick mosaic crystal. II. Simplified transport equation solved on a grid
Source: Acta Crystallogr A Found Adv. 2020 Apr 16;76(Pt 3):376–89. doi: 10.1107/S2053273320002065 (PMC7233015; doi:10.1107/S2053273320002065)
Supplement: Supplementary file 1 [file a-76-00376-sup1.gz › unit_tests/test002_grid.cpp]

//  ***********************************************************************************************
//
//  MultiBragg: simulate reflection from a thick ideally imperfect crystal
//
//! @file      unit_tests/test002_grid.cpp
//! @brief     Tests class Axis.
//!
//! @homepage  https://jugit.fz-juelich.de/mlz/MultiBragg
//! @license   GNU General Public License v3 or higher (see LICENSE)
//! @copyright Forschungszentrum Jülich GmbH 2019
//! @authors   Folkmar Bornemann, Yun Yvonna Li, Joachim Wuttke (see CITATION)
//
//  ***********************************************************************************************

#include "catch.hpp"
#include "axis.h"
#include "grid.h"

TEST_CASE("Axis_xIndex")
{
    Axis T{-12, 12, 9};
    CHECK(T.xIndex(0.) == 4);
    CHECK(T.xIndex(-13.) == 0);
    CHECK(T.xIndex(-12.) == 0);
    CHECK(T.xIndex(-11.) == 0);
    CHECK(T.xIndex(11.) == 8);
    CHECK(T.xIndex(12.) == 8);
    CHECK(T.xIndex(13.) == 8);
}

TEST_CASE("Axis_bIndex")
{
    Axis T{-12, 12, 9};
    CHECK(T.bIndex(0.) == 4);
    CHECK(T.bIndex(-13.) == -1);
    CHECK(T.bIndex(-12.) == -1);
    CHECK(T.bIndex(-11.9999) == 0);
    CHECK(T.bIndex(-11.) == 0);
    CHECK(T.bIndex(11.) == 8);
    CHECK(T.bIndex(11.9999) == 8);
    CHECK(T.bIndex(12.) == -1);
    CHECK(T.bIndex(13.) == -1);
}

TEST_CASE("Grid_theta")
{
    Grid G{{.4, .6, 71}, 13, 0};
    CHECK(std::abs(G.theta(G.gripo(0,12)) - (.4+.2/142) < 1e-15));
    CHECK(std::abs(G.theta(G.gripo(35,7)) - .5) < 4e-16);
    CHECK(std::abs(G.theta(G.gripo(70,0)) - (.6-.2/142) < 1e-15));
    for (int iTh=0; iTh<71; ++iTh) {
        CHECK(G.Theta.xIndex(G.theta(G.gripo(iTh,0)))==iTh);
        CHECK(G.Theta.xIndex(G.theta(G.gripo(iTh,12)))==iTh);
    }
}

TEST_CASE("Grid_dOmega")
{
    Grid G{{-PI/2, PI/2, 1000}, 100, 0};
    double surface = 0;
    for (int ig=0; ig<G.nGrid; ++ig)
        surface += G.dOmega(ig);
    CHECK(std::abs(surface-4*PI)<1e-12);
}
