# Supplementary material for: Multiple Bragg reflection by a thick mosaic crystal. II. Simplified transport equation solved on a grid
Source: Acta Crystallogr A Found Adv. 2020 Apr 16;76(Pt 3):376–89. doi: 10.1107/S2053273320002065 (PMC7233015; doi:10.1107/S2053273320002065)
Supplement: Supplementary file 1 [file a-76-00376-sup1.gz › unit_tests/test004_kernelsize.cpp]

//  ***********************************************************************************************
//
//  MultiBragg: simulate reflection from a thick ideally imperfect crystal
//
//! @file      unit_tests/test004_kernelsize.cpp
//! @brief     Tests matrix size
//!
//! @homepage  https://jugit.fz-juelich.de/mlz/MultiBragg
//! @license   GNU General Public License v3 or higher (see LICENSE)
//! @copyright Forschungszentrum Jülich GmbH 2019
//! @authors   Folkmar Bornemann, Yun Yvonna Li, Joachim Wuttke (see CITATION)
//
//  ***********************************************************************************************

#include "catch.hpp"
#include "crystal.h"
#include "grid.h"
#include "mesh.h"
#include "matrixtask.h"
#include "options.h"

#include <Epetra_CrsMatrix.h>
#include <Epetra_SerialComm.h>

//! Verify the number of entries in the sparse matrix L against expectation from matrix B.
TEST_CASE("SparseMatrixSize")
{
    Epetra_SerialComm comm;
    const Axis Theta{.2, .4, 13};
    const Grid G{Theta, 17, 3};
    const Mesh M{G, 11};
    const Crystal2D cryst{.3, .4, .1, .32, G, {}};
    const MatrixTask problem{&comm, cryst, M};

    // expectation
    const int nZ = M.nZ;
    int n = 0;
    for (int jg=0; jg<G.nGrid; ++jg)
        n += 2 * (nZ - 1) * cryst.B[jg].size();
    for (int jl=0; jl<G.nLoss; ++jl)
        n += (2*nZ-1) * cryst.B[G.nGrid+jl].size();

    n += M.nTot * nZ;

    // actual matrix size
    int localCount = problem.getL().NumMyNonzeros();
    int globalCount = 0;
    comm.SumAll(&localCount, &globalCount, 1);

    CHECK(globalCount == n);
}
