# Supplementary material for: Multiple Bragg reflection by a thick mosaic crystal. II. Simplified transport equation solved on a grid
Source: Acta Crystallogr A Found Adv. 2020 Apr 16;76(Pt 3):376–89. doi: 10.1107/S2053273320002065 (PMC7233015; doi:10.1107/S2053273320002065)
Supplement: Supplementary file 1 [file a-76-00376-sup1.gz › unit_tests/test006_diffmatrix.cpp]

//  ***********************************************************************************************
//
//  MultiBragg: simulate reflection from a thick ideally imperfect crystal
//
//! @file      unit_tests/test006_diffmatrix.cpp
//! @brief     Tests Computations::get_scaled_diff_matrix
//!
//! @homepage  https://jugit.fz-juelich.de/mlz/MultiBragg
//! @license   GNU General Public License v3 or higher (see LICENSE)
//! @copyright Forschungszentrum Jülich GmbH 2019
//! @authors   Folkmar Bornemann, Yun Yvonna Li, Joachim Wuttke (see CITATION)
//
//  ***********************************************************************************************

#include "catch.hpp"
#include "computations.h"

void run(const int N)
{
    vector<vector<double>> D = Computations::get_scaled_diff_matrix(N);

    CHECK(D.size()==N+1);
    CHECK(D[0].size()==N+1);
    CHECK(D[N].size()==N+1);
    CHECK(D[0][0] == -D[N][N]);
    for (int i=0; i<=N; ++i)
        for (int j=0; j<=N; ++j) {
            //printf("%3i %3i %20.17f %20.17f %20.17f\n",
            //       i, j, D[i][j], D[N-i][N-j], D[i][j]+D[N-i][N-j]);
            CHECK(std::abs(D[i][j]+D[N-i][N-j])<2e-14*(1+std::abs(D[i][j])+std::abs(D[N-i][N-j])));
        }
}

TEST_CASE("DiffMatrix")
{
    run(2);
    run(5);
    run(12);
    run(21);
    run(32);
    run(57);
}
