# Supplementary material for: Multiple Bragg reflection by a thick mosaic crystal. II. Simplified transport equation solved on a grid
Source: Acta Crystallogr A Found Adv. 2020 Apr 16;76(Pt 3):376–89. doi: 10.1107/S2053273320002065 (PMC7233015; doi:10.1107/S2053273320002065)
Supplement: Supplementary file 1 [file a-76-00376-sup1.gz › unit_tests/test001_sears.cpp]

//  ***********************************************************************************************
//
//  MultiBragg: simulate reflection from a thick ideally imperfect crystal
//
//! @file      unit_tests/test001_sears.cpp
//! @brief     Checks arithmetic outcome from Sears' exact solution.
//!
//! @homepage  https://jugit.fz-juelich.de/mlz/MultiBragg
//! @license   GNU General Public License v3 or higher (see LICENSE)
//! @copyright Forschungszentrum Jülich GmbH 2019
//! @authors   Folkmar Bornemann, Yun Yvonna Li, Joachim Wuttke (see CITATION)
//
//  ***********************************************************************************************

#include "catch.hpp"
#include "sears.h"
#include <cmath>

TEST_CASE("Sears_NoThickness")
{
    CHECK(Sears::sears_refl(0, 0) == 0.);
    CHECK(Sears::sears_trans(0, 0) == 1.);
}
TEST_CASE("Sears_NoReflection")
{
    CHECK(Sears::sears_refl(1, 0) == 0.);
    CHECK(std::abs(Sears::sears_trans(1, 0) - exp(-1)) < 1e-14);
}
TEST_CASE("Sears_NoAttenuation")
{
    CHECK(std::abs(Sears::sears_refl(7.3, 1) - 7.3 / 8.3) < 1e-14);
    CHECK(std::abs(Sears::sears_trans(7.3, 1) - 1 / 8.3) < 1e-14);
}
TEST_CASE("Sears_Thick")
{
    // rho=.6 => omega=.8
    CHECK(std::abs(Sears::sears_refl(50, .6) - .6 / 1.8) < 1e-14);
    CHECK(std::abs(Sears::sears_trans(50, .6) - exp(-40)) < 1e-14);
}
TEST_CASE("Sears_Persistence")
{
    CHECK(std::abs(Sears::sears_refl(1, .5) - 0.22338076343012278) < 1e-13);
    CHECK(std::abs(Sears::sears_trans(1., .5) - 0.39544394261403631) < 1e-13);
}

TEST_CASE("Sears_BraggVsOffAsOn")
{
    CHECK(std::abs(Sears::sears_Refl(2., .8, .1, .7, .7) - Sears::sears_refl(2., .8)) < 1e-15);
    CHECK(std::abs(Sears::sears_Trans(2., .8, .1, .7, .7) - Sears::sears_trans(2., .8)) < 1e-15);
}

TEST_CASE("Sears_BraggVsOffAsOff")
{
    CHECK(std::abs(Sears::sears_Refl(2., .8, .3, .7, .701) - Sears::sears_refl(2., .8)) < 1e-3);
    CHECK(std::abs(Sears::sears_Trans(2., .8, .3, .7, .701) - Sears::sears_trans(2., .8)) < 1e-3);
}
