# Supplementary material for: Multiple Bragg reflection by a thick mosaic crystal. II. Simplified transport equation solved on a grid
Source: Acta Crystallogr A Found Adv. 2020 Apr 16;76(Pt 3):376–89. doi: 10.1107/S2053273320002065 (PMC7233015; doi:10.1107/S2053273320002065)
Supplement: Supplementary file 1 [file a-76-00376-sup1.gz › unit_tests/CMakeLists.txt]

# To run the tests on Linux, use 'make test' or 'ctest'.
# To select which tests to run, use 'ctest -R regex'.
# To see output from the individual tests, use 'ctest -V'.
# For more options, run 'ctest --help'.

include(${CMAKE_MODULE_PATH}/utils.cmake) # defines cxx_executable, cxx_test

function(my_cxx_test name source libs)
    cxx_test_with_flags("${name}" "${cxx_default}" "${libs}" "${source}" ${ARGN})
endfunction()

add_library(catch2 catch2.cpp)
target_include_directories(catch2 PRIVATE ${CMAKE_SOURCE_DIR})

set(inc_dirs
    ${CMAKE_SOURCE_DIR}
    ${CMAKE_BINARY_DIR} # for testdata.h
    ../testlib
    ../lib
    )

enable_testing()

set(test_sources
    test001_sears.cpp
    test002_grid.cpp
    test003_kernel.cpp
    test004_kernelsize.cpp
    test005_A_phi.cpp
    test006_diffmatrix.cpp
    test007_beam.cpp
    test008_detector.cpp
    test009_solver.cpp
    )

# find_package(GSL REQUIRED) # for test006_beta_integral

foreach(test_src ${test_sources})
    # remove directory path and suffix, to retain just the name of the test
    string(REGEX REPLACE ".*/" "" test_name "${test_src}")
    string(REGEX REPLACE "\\.cpp$" "" test_name "${test_name}")
    set(test_name "core${test_name}")
    my_cxx_test(${test_name} ${test_src} "")
    target_include_directories(${test_name} PRIVATE ${inc_dirs})
    target_link_libraries(${test_name}
        catch2
        ${multibraggcore_LIBRARY}
        ${multibraggtesting_LIBRARY}
        ${GSL_LIBRARIES}
        )
endforeach()
