# Supplementary material for: Multiple Bragg reflection by a thick mosaic crystal. II. Simplified transport equation solved on a grid
Source: Acta Crystallogr A Found Adv. 2020 Apr 16;76(Pt 3):376–89. doi: 10.1107/S2053273320002065 (PMC7233015; doi:10.1107/S2053273320002065)
Supplement: Supplementary file 1 [file a-76-00376-sup1.gz › unit_tests/test008_detector.cpp]

//  ***********************************************************************************************
//
//  MultiBragg: simulate reflection from a thick ideally imperfect crystal
//
//! @file      unit_tests/test008_detector.cpp
//! @brief     Tests class Detector.
//!
//! @homepage  https://jugit.fz-juelich.de/mlz/MultiBragg
//! @license   GNU General Public License v3 or higher (see LICENSE)
//! @copyright Forschungszentrum Jülich GmbH 2019
//! @authors   Folkmar Bornemann, Yun Yvonna Li, Joachim Wuttke (see CITATION)
//
//  ***********************************************************************************************

#include "catch.hpp"
#include "detector.h"
#include "grid.h"

#include <cstdio>
#include <numeric>

void DetectorTest(int nTh, int nPh, double thD, double gamma)
{
    // As an automatic test, this is rather trivial = unsensitive.
    // The purpose of this test is rather to provide some printout that
    // ought to be checked for plausibility by a human.
    const Axis Theta{deg2rad(60), deg2rad(90), nTh};
    const Grid G{Theta, nPh, 0};
    const Detector D(deg2rad(thD), deg2rad(gamma));
    const std::vector<double> weights = D.weights(G);
    const int N = nTh * nPh;
    CHECK(N == G.nGrid);
    CHECK(weights.size() == N);
    const double wtot = accumulate(weights.begin(), weights.end(), 0.);
    CHECK(wtot > 0);
    CHECK(wtot < N);
    printf("nTh=%3i nPh=%3i thD=%5.1f gamma=%4.1f -> wtot=%8.2f=%6.3f%%\n",
           nTh, nPh, thD, gamma, wtot, 100 * wtot / N);
}

TEST_CASE("Detector")
{
    DetectorTest(10, 10, 70, 10);
    DetectorTest(10, 10, 80, 10);
    DetectorTest(90, 360, 70, 2.5);
    DetectorTest(90, 360, 70, 7.5);
    DetectorTest(90, 360, 70, 15);
    DetectorTest(90, 360, 80, 15);
    DetectorTest(90, 360, 85, 15);
    DetectorTest(90, 360, 88, 15);
    DetectorTest(90, 360, 90, 15); // expected result: 50%
}
