# Supplementary material for: Multiple Bragg reflection by a thick mosaic crystal. II. Simplified transport equation solved on a grid
Source: Acta Crystallogr A Found Adv. 2020 Apr 16;76(Pt 3):376–89. doi: 10.1107/S2053273320002065 (PMC7233015; doi:10.1107/S2053273320002065)
Supplement: Supplementary file 1 [file a-76-00376-sup1.gz › unit_tests/test007_beam.cpp]

//  ***********************************************************************************************
//
//  MultiBragg: simulate reflection from a thick ideally imperfect crystal
//
//! @file      unit_tests/test007_beam.cpp
//! @brief     Tests subclasses of Beam.
//!
//! @homepage  https://jugit.fz-juelich.de/mlz/MultiBragg
//! @license   GNU General Public License v3 or higher (see LICENSE)
//! @copyright Forschungszentrum Jülich GmbH 2019
//! @authors   Folkmar Bornemann, Yun Yvonna Li, Joachim Wuttke (see CITATION)
//
//  ***********************************************************************************************

#include "catch.hpp"
#include "beam.h"
#include "grid.h"
#include "gridutils.cpp"

#include <cmath>

using GridUtils::integral;

TEST_CASE("Beam_DotBeam")
{
    Grid G{{deg2rad(56), deg2rad(82), 21}, 21, 0};
    CHECK(std::abs(integral(G, Beam::dot_beam(G, deg2rad(70), 0.)) - 1.0) < 1e-15);
    CHECK(std::abs(integral(G, Beam::dot_beam(G, deg2rad(70), deg2rad(50))) - 1.0) < 1e-15);
}
