# Supplementary material for: Multiple Bragg reflection by a thick mosaic crystal. II. Simplified transport equation solved on a grid
Source: Acta Crystallogr A Found Adv. 2020 Apr 16;76(Pt 3):376–89. doi: 10.1107/S2053273320002065 (PMC7233015; doi:10.1107/S2053273320002065)
Supplement: Supplementary file 1 [file a-76-00376-sup1.gz › unit_tests/test003_kernel.cpp]

//  ***********************************************************************************************
//
//  MultiBragg: simulate reflection from a thick ideally imperfect crystal
//
//! @file      unit_tests/test003_kernel.cpp
//! @brief     Checks whether Bragg matrix and attenuation vector agree if there is no loss term.
//!
//! @homepage  https://jugit.fz-juelich.de/mlz/MultiBragg
//! @license   GNU General Public License v3 or higher (see LICENSE)
//! @copyright Forschungszentrum Jülich GmbH 2019
//! @authors   Folkmar Bornemann, Yun Yvonna Li, Joachim Wuttke (see CITATION)
//
//  ***********************************************************************************************

#include "catch.hpp"
#include "angles.h"
#include "crystal.h"
#include "grid.h"
#include "options.h"

#include <cmath>
#include <iostream>

//! Computes a Bragg matrix, and return characteristic value Bmax
double Bmax(const double eta_deg, const double d_th_deg, const int nTh, const int nPh)
{
    double thB = deg2rad(70.0);
    double d_th = deg2rad(d_th_deg);
    Axis Theta{thB - d_th, thB + d_th, nTh};
    Grid G{Theta, nPh, 3};
    double tau = 1;
    double rho = 1;
    double eta = deg2rad(eta_deg);
    Crystal2D cryst{tau, rho, eta, thB, G, {}};
    double Bmax = 0;
    for (int kk = 0; kk < nTh * nPh; ++kk) {
        double bout = 0;
        for (int ic = 0; ic < cryst.B[kk].size(); ++ic)
            bout += cryst.B[kk].val[ic];
        if (bout > Bmax)
            Bmax = bout;
    }
    return Bmax / sin(thB);
}

// PointAxis tests:
// Axis consists of a single point.
// Bmax is the sole matrix entry, B_00.
// It must be 1.

TEST_CASE("Kern_PointAxis4")
{
    double bmax = Bmax(1e-4, 1e-4, 1, 1);
    CHECK(std::abs(bmax - 1) < 1e-4);
}

// A grid with 11x11 bins.
// Very narrow orientational distribution, therefore Bmax must be 1.

TEST_CASE("Kern_RealAxis")
{
    double bmax = Bmax(.1, 10, 11, 11);
    CHECK(std::abs(bmax - 1) < 1e-5);
}
