# Supplementary material for: Multiple Bragg reflection by a thick mosaic crystal. II. Simplified transport equation solved on a grid
Source: Acta Crystallogr A Found Adv. 2020 Apr 16;76(Pt 3):376–89. doi: 10.1107/S2053273320002065 (PMC7233015; doi:10.1107/S2053273320002065)
Supplement: Supplementary file 1 [file a-76-00376-sup1.gz › unit_tests/catch.hpp]

/*
 *  Catch v2.7.2
 *  Generated: 2019-04-22 23:13:14.687465
 *  ----------------------------------------------------------
 *  This file has been merged from multiple headers. Please don't edit it directly
 *  Copyright (c) 2019 Two Blue Cubes Ltd. All rights reserved.
 *
 *  Distributed under the Boost Software License, Version 1.0. (See accompanying
 *  file LICENSE_1_0.txt or copy at http://www.boost.org/LICENSE_1_0.txt)
 */
#ifndef TWOBLUECUBES_SINGLE_INCLUDE_CATCH_HPP_INCLUDED
#define TWOBLUECUBES_SINGLE_INCLUDE_CATCH_HPP_INCLUDED
// start catch.hpp


#define CATCH_VERSION_MAJOR 2
#define CATCH_VERSION_MINOR 7
#define CATCH_VERSION_PATCH 2

#ifdef __clang__
#    pragma clang system_header
#elif defined __GNUC__
#    pragma GCC system_header
#endif

// start catch_suppress_warnings.h

#ifdef __clang__
#   ifdef __ICC // icpc defines the __clang__ macro
#       pragma warning(push)
#       pragma warning(disable: 161 1682)
#   else // __ICC
#       pragma clang diagnostic push
#       pragma clang diagnostic ignored "-Wpadded"
#       pragma clang diagnostic ignored "-Wswitch-enum"
#       pragma clang diagnostic ignored "-Wcovered-switch-default"
#    endif
#elif defined __GNUC__
     // Because REQUIREs trigger GCC's -Wparentheses, and because still
     // supported version of g++ have only buggy support for _Pragmas,
     // Wparentheses have to be suppressed globally.
#    pragma GCC diagnostic ignored "-Wparentheses" // See #674 for details

#    pragma GCC diagnostic push
#    pragma GCC diagnostic ignored "-Wunused-variable"
#    pragma GCC diagnostic ignored "-Wpadded"
#endif
// end catch_suppress_warnings.h
#if defined(CATCH_CONFIG_MAIN) || defined(CATCH_CONFIG_RUNNER)
#  define CATCH_IMPL
#  define CATCH_CONFIG_ALL_PARTS
#endif

// In the impl file, we want to have access to all parts of the headers
// Can also be used to sanely support PCHs
#if defined(CATCH_CONFIG_ALL_PARTS)
#  define CATCH_CONFIG_EXTERNAL_INTERFACES
#  if defined(CATCH_CONFIG_DISABLE_MATCHERS)
#    undef CATCH_CONFIG_DISABLE_MATCHERS
#  endif
#  if !defined(CATCH_CONFIG_ENABLE_CHRONO_STRINGMAKER)
#    define CATCH_CONFIG_ENABLE_CHRONO_STRINGMAKER
#  endif
#endif

#if !defined(CATCH_CONFIG_IMPL_ONLY)
// start catch_platform.h

#ifdef __APPLE__
# include <TargetConditionals.h>
# if TARGET_OS_OSX == 1
#  define CATCH_PLATFORM_MAC
# elif TARGET_OS_IPHONE == 1
#  define CATCH_PLATFORM_IPHONE
# endif

#elif defined(linux) || defined(__linux) || defined(__linux__)
#  define CATCH_PLATFORM_LINUX

#elif defined(WIN32) || defined(__WIN32__) || defined(_WIN32) || defined(_MSC_VER) || defined(__MINGW32__)
#  define CATCH_PLATFORM_WINDOWS
#endif

// end catch_platform.h

#ifdef CATCH_IMPL
#  ifndef CLARA_CONFIG_MAIN
#    define CLARA_CONFIG_MAIN_NOT_DEFINED
#    define CLARA_CONFIG_MAIN
#  endif
#endif

// start catch_user_interfaces.h

namespace Catch {
    unsigned int rngSeed();
}

// end catch_user_interfaces.h
// start catch_tag_alias_autoregistrar.h

// start catch_common.h

// start catch_compiler_capabilities.h

// Detect a number of compiler features - by compiler
// The following features are defined:
//
// CATCH_CONFIG_COUNTER : is the __COUNTER__ macro supported?
// CATCH_CONFIG_WINDOWS_SEH : is Windows SEH supported?
// CATCH_CONFIG_POSIX_SIGNALS : are POSIX signals supported?
// CATCH_CONFIG_DISABLE_EXCEPTIONS : Are exceptions enabled?
// ****************
// Note to maintainers: if new toggles are added please document them
// in configuration.md, too
// ****************

// In general each macro has a _NO_<feature name> form
// (e.g. CATCH_CONFIG_NO_POSIX_SIGNALS) which disables the feature.
// Many features, at point of detection, define an _INTERNAL_ macro, so they
// can be combined, en-mass, with the _NO_ forms later.

#ifdef __cplusplus

#  if (__cplusplus >= 201402L) || (defined(_MSVC_LANG) && _MSVC_LANG >= 201402L)
#    define CATCH_CPP14_OR_GREATER
#  endif

#  if (__cplusplus >= 201703L) || (defined(_MSVC_LANG) && _MSVC_LANG >= 201703L)
#    define CATCH_CPP17_OR_GREATER
#  endif

#endif

#if defined(CATCH_CPP17_OR_GREATER)
#  define CATCH_INTERNAL_CONFIG_CPP17_UNCAUGHT_EXCEPTIONS
#endif

#ifdef __clang__

#       define CATCH_INTERNAL_SUPPRESS_GLOBALS_WARNINGS \
            _Pragma( "clang diagnostic push" ) \
            _Pragma( "clang diagnostic ignored \"-Wexit-time-destructors\"" ) \
            _Pragma( "clang diagnostic ignored \"-Wglobal-constructors\"")
#       define CATCH_INTERNAL_UNSUPPRESS_GLOBALS_WARNINGS \
            _Pragma( "clang diagnostic pop" )

#       define CATCH_INTERNAL_SUPPRESS_PARENTHESES_WARNINGS \
            _Pragma( "clang diagnostic push" ) \
            _Pragma( "clang diagnostic ignored \"-Wparentheses\"" )
#       define CATCH_INTERNAL_UNSUPPRESS_PARENTHESES_WARNINGS \
            _Pragma( "clang diagnostic pop" )

#       define CATCH_INTERNAL_SUPPRESS_UNUSED_WARNINGS \
            _Pragma( "clang diagnostic push" ) \
            _Pragma( "clang diagnostic ignored \"-Wunused-variable\"" )
#       define CATCH_INTERNAL_UNSUPPRESS_UNUSED_WARNINGS \
            _Pragma( "clang diagnostic pop" )

#endif // __clang__

////////////////////////////////////////////////////////////////////////////////
// Assume that non-Windows platforms support posix signals by default
#if !defined(CATCH_PLATFORM_WINDOWS)
    #define CATCH_INTERNAL_CONFIG_POSIX_SIGNALS
#endif

////////////////////////////////////////////////////////////////////////////////
// We know some environments not to support full POSIX signals
#if defined(__CYGWIN__) || defined(__QNX__) || defined(__EMSCRIPTEN__) || defined(__DJGPP__)
    #define CATCH_INTERNAL_CONFIG_NO_POSIX_SIGNALS
#endif

#ifdef __OS400__
#       define CATCH_INTERNAL_CONFIG_NO_POSIX_SIGNALS
#       define CATCH_CONFIG_COLOUR_NONE
#endif

////////////////////////////////////////////////////////////////////////////////
// Android somehow still does not support std::to_string
#if defined(__ANDROID__)
#    define CATCH_INTERNAL_CONFIG_NO_CPP11_TO_STRING
#endif

////////////////////////////////////////////////////////////////////////////////
// Not all Windows environments support SEH properly
#if defined(__MINGW32__)
#    define CATCH_INTERNAL_CONFIG_NO_WINDOWS_SEH
#endif

////////////////////////////////////////////////////////////////////////////////
// PS4
#if defined(__ORBIS__)
#    define CATCH_INTERNAL_CONFIG_NO_NEW_CAPTURE
#endif

////////////////////////////////////////////////////////////////////////////////
// Cygwin
#ifdef __CYGWIN__

// Required for some versions of Cygwin to declare gettimeofday
// see: http://stackoverflow.com/questions/36901803/gettimeofday-not-declared-in-this-scope-cygwin
#   define _BSD_SOURCE
// some versions of cygwin (most) do not support std::to_string. Use the libstd check.
// https://gcc.gnu.org/onlinedocs/gcc-4.8.2/libstdc++/api/a01053_source.html line 2812-2813
# if !((__cplusplus >= 201103L) && defined(_GLIBCXX_USE_C99) \
	       && !defined(_GLIBCXX_HAVE_BROKEN_VSWPRINTF))

#	define CATCH_INTERNAL_CONFIG_NO_CPP11_TO_STRING

# endif
#endif // __CYGWIN__

////////////////////////////////////////////////////////////////////////////////
// Visual C++
#ifdef _MSC_VER

#  if _MSC_VER >= 1900 // Visual Studio 2015 or newer
#    define CATCH_INTERNAL_CONFIG_CPP17_UNCAUGHT_EXCEPTIONS
#  endif

// Universal Windows platform does not support SEH
// Or console colours (or console at all...)
#  if defined(WINAPI_FAMILY) && (WINAPI_FAMILY == WINAPI_FAMILY_APP)
#    define CATCH_CONFIG_COLOUR_NONE
#  else
#    define CATCH_INTERNAL_CONFIG_WINDOWS_SEH
#  endif

// MSVC traditional preprocessor needs some workaround for __VA_ARGS__
// _MSVC_TRADITIONAL == 0 means new conformant preprocessor
// _MSVC_TRADITIONAL == 1 means old traditional non-conformant preprocessor
#  if !defined(_MSVC_TRADITIONAL) || (defined(_MSVC_TRADITIONAL) && _MSVC_TRADITIONAL)
#    define CATCH_INTERNAL_CONFIG_TRADITIONAL_MSVC_PREPROCESSOR
#  endif

#endif // _MSC_VER

////////////////////////////////////////////////////////////////////////////////
// Check if we are compiled with -fno-exceptions or equivalent
#if defined(__EXCEPTIONS) || defined(__cpp_exceptions) || defined(_CPPUNWIND)
#  define CATCH_INTERNAL_CONFIG_EXCEPTIONS_ENABLED
#endif

////////////////////////////////////////////////////////////////////////////////
// DJGPP
#ifdef __DJGPP__
#  define CATCH_INTERNAL_CONFIG_NO_WCHAR
#endif // __DJGPP__

////////////////////////////////////////////////////////////////////////////////
// Embarcadero C++Build
#if defined(__BORLANDC__)
    #define CATCH_INTERNAL_CONFIG_POLYFILL_ISNAN
#endif

////////////////////////////////////////////////////////////////////////////////

// Use of __COUNTER__ is suppressed during code analysis in
// CLion/AppCode 2017.2.x and former, because __COUNTER__ is not properly
// handled by it.
// Otherwise all supported compilers support COUNTER macro,
// but user still might want to turn it off
#if ( !defined(__JETBRAINS_IDE__) || __JETBRAINS_IDE__ >= 20170300L )
    #define CATCH_INTERNAL_CONFIG_COUNTER
#endif

////////////////////////////////////////////////////////////////////////////////
// Check if string_view is available and usable
// The check is split apart to work around v140 (VS2015) preprocessor issue...
#if defined(__has_include)
#if __has_include(<string_view>) && defined(CATCH_CPP17_OR_GREATER)
#    define CATCH_INTERNAL_CONFIG_CPP17_STRING_VIEW
#endif
#endif

////////////////////////////////////////////////////////////////////////////////
// Check if optional is available and usable
#if defined(__has_include)
#  if __has_include(<optional>) && defined(CATCH_CPP17_OR_GREATER)
#    define CATCH_INTERNAL_CONFIG_CPP17_OPTIONAL
#  endif // __has_include(<optional>) && defined(CATCH_CPP17_OR_GREATER)
#endif // __has_include

////////////////////////////////////////////////////////////////////////////////
// Check if variant is available and usable
#if defined(__has_include)
#  if __has_include(<variant>) && defined(CATCH_CPP17_OR_GREATER)
#    if defined(__clang__) && (__clang_major__ < 8)
       // work around clang bug with libstdc++ https://bugs.llvm.org/show_bug.cgi?id=31852
       // fix should be in clang 8, workaround in libstdc++ 8.2
#      include <ciso646>
#      if defined(__GLIBCXX__) && defined(_GLIBCXX_RELEASE) && (_GLIBCXX_RELEASE < 9)
#        define CATCH_CONFIG_NO_CPP17_VARIANT
#      else
#        define CATCH_INTERNAL_CONFIG_CPP17_VARIANT
#      endif // defined(__GLIBCXX__) && defined(_GLIBCXX_RELEASE) && (_GLIBCXX_RELEASE < 9)
#    else
#      define CATCH_INTERNAL_CONFIG_CPP17_VARIANT
#    endif // defined(__clang__) && (__clang_major__ < 8)
#  endif // __has_include(<variant>) && defined(CATCH_CPP17_OR_GREATER)
#endif // __has_include

#if defined(CATCH_INTERNAL_CONFIG_COUNTER) && !defined(CATCH_CONFIG_NO_COUNTER) && !defined(CATCH_CONFIG_COUNTER)
#   define CATCH_CONFIG_COUNTER
#endif
#if defined(CATCH_INTERNAL_CONFIG_WINDOWS_SEH) && !defined(CATCH_CONFIG_NO_WINDOWS_SEH) && !defined(CATCH_CONFIG_WINDOWS_SEH) && !defined(CATCH_INTERNAL_CONFIG_NO_WINDOWS_SEH)
#   define CATCH_CONFIG_WINDOWS_SEH
#endif
// This is set by default, because we assume that unix compilers are posix-signal-compatible by default.
#if defined(CATCH_INTERNAL_CONFIG_POSIX_SIGNALS) && !defined(CATCH_INTERNAL_CONFIG_NO_POSIX_SIGNALS) && !defined(CATCH_CONFIG_NO_POSIX_SIGNALS) && !defined(CATCH_CONFIG_POSIX_SIGNALS)
#   define CATCH_CONFIG_POSIX_SIGNALS
#endif
// This is set by default, because we assume that compilers with no wchar_t support are just rare exceptions.
#if !defined(CATCH_INTERNAL_CONFIG_NO_WCHAR) && !defined(CATCH_CONFIG_NO_WCHAR) && !defined(CATCH_CONFIG_WCHAR)
#   define CATCH_CONFIG_WCHAR
#endif

#if !defined(CATCH_INTERNAL_CONFIG_NO_CPP11_TO_STRING) && !defined(CATCH_CONFIG_NO_CPP11_TO_STRING) && !defined(CATCH_CONFIG_CPP11_TO_STRING)
#    define CATCH_CONFIG_CPP11_TO_STRING
#endif

#if defined(CATCH_INTERNAL_CONFIG_CPP17_OPTIONAL) && !defined(CATCH_CONFIG_NO_CPP17_OPTIONAL) && !defined(CATCH_CONFIG_CPP17_OPTIONAL)
#  define CATCH_CONFIG_CPP17_OPTIONAL
#endif

#if defined(CATCH_INTERNAL_CONFIG_CPP17_UNCAUGHT_EXCEPTIONS) && !defined(CATCH_CONFIG_NO_CPP17_UNCAUGHT_EXCEPTIONS) && !defined(CATCH_CONFIG_CPP17_UNCAUGHT_EXCEPTIONS)
#  define CATCH_CONFIG_CPP17_UNCAUGHT_EXCEPTIONS
#endif

#if defined(CATCH_INTERNAL_CONFIG_CPP17_STRING_VIEW) && !defined(CATCH_CONFIG_NO_CPP17_STRING_VIEW) && !defined(CATCH_CONFIG_CPP17_STRING_VIEW)
#  define CATCH_CONFIG_CPP17_STRING_VIEW
#endif

#if defined(CATCH_INTERNAL_CONFIG_CPP17_VARIANT) && !defined(CATCH_CONFIG_NO_CPP17_VARIANT) && !defined(CATCH_CONFIG_CPP17_VARIANT)
#  define CATCH_CONFIG_CPP17_VARIANT
#endif

#if defined(CATCH_CONFIG_EXPERIMENTAL_REDIRECT)
#  define CATCH_INTERNAL_CONFIG_NEW_CAPTURE
#endif

#if defined(CATCH_INTERNAL_CONFIG_NEW_CAPTURE) && !defined(CATCH_INTERNAL_CONFIG_NO_NEW_CAPTURE) && !defined(CATCH_CONFIG_NO_NEW_CAPTURE) && !defined(CATCH_CONFIG_NEW_CAPTURE)
#  define CATCH_CONFIG_NEW_CAPTURE
#endif

#if !defined(CATCH_INTERNAL_CONFIG_EXCEPTIONS_ENABLED) && !defined(CATCH_CONFIG_DISABLE_EXCEPTIONS)
#  define CATCH_CONFIG_DISABLE_EXCEPTIONS
#endif

#if defined(CATCH_INTERNAL_CONFIG_POLYFILL_ISNAN) && !defined(CATCH_CONFIG_NO_POLYFILL_ISNAN) && !defined(CATCH_CONFIG_POLYFILL_ISNAN)
#  define CATCH_CONFIG_POLYFILL_ISNAN
#endif

#if !defined(CATCH_INTERNAL_SUPPRESS_PARENTHESES_WARNINGS)
#   define CATCH_INTERNAL_SUPPRESS_PARENTHESES_WARNINGS
#   define CATCH_INTERNAL_UNSUPPRESS_PARENTHESES_WARNINGS
#endif
#if !defined(CATCH_INTERNAL_SUPPRESS_GLOBALS_WARNINGS)
#   define CATCH_INTERNAL_SUPPRESS_GLOBALS_WARNINGS
#   define CATCH_INTERNAL_UNSUPPRESS_GLOBALS_WARNINGS
#endif
#if !defined(CATCH_INTERNAL_SUPPRESS_UNUSED_WARNINGS)
#   define CATCH_INTERNAL_SUPPRESS_UNUSED_WARNINGS
#   define CATCH_INTERNAL_UNSUPPRESS_UNUSED_WARNINGS
#endif

#if defined(CATCH_CONFIG_DISABLE_EXCEPTIONS)
#define CATCH_TRY if ((true))
#define CATCH_CATCH_ALL if ((false))
#define CATCH_CATCH_ANON(type) if ((false))
#else
#define CATCH_TRY try
#define CATCH_CATCH_ALL catch (...)
#define CATCH_CATCH_ANON(type) catch (type)
#endif

#if defined(CATCH_INTERNAL_CONFIG_TRADITIONAL_MSVC_PREPROCESSOR) && !defined(CATCH_CONFIG_NO_TRADITIONAL_MSVC_PREPROCESSOR) && !defined(CATCH_CONFIG_TRADITIONAL_MSVC_PREPROCESSOR)
#define CATCH_CONFIG_TRADITIONAL_MSVC_PREPROCESSOR
#endif

// end catch_compiler_capabilities.h
#define INTERNAL_CATCH_UNIQUE_NAME_LINE2( name, line ) name##line
#define INTERNAL_CATCH_UNIQUE_NAME_LINE( name, line ) INTERNAL_CATCH_UNIQUE_NAME_LINE2( name, line )
#ifdef CATCH_CONFIG_COUNTER
#  define INTERNAL_CATCH_UNIQUE_NAME( name ) INTERNAL_CATCH_UNIQUE_NAME_LINE( name, __COUNTER__ )
#else
#  define INTERNAL_CATCH_UNIQUE_NAME( name ) INTERNAL_CATCH_UNIQUE_NAME_LINE( name, __LINE__ )
#endif

#include <iosfwd>
#include <string>
#include <cstdint>

// We need a dummy global operator<< so we can bring it into Catch namespace later
struct Catch_global_namespace_dummy {};
std::ostream& operator<<(std::ostream&, Catch_global_namespace_dummy);

namespace Catch {

    struct CaseSensitive { enum Choice {
        Yes,
        No
    }; };

    class NonCopyable {
        NonCopyable( NonCopyable const& )              = delete;
        NonCopyable( NonCopyable && )                  = delete;
        NonCopyable& operator = ( NonCopyable const& ) = delete;
        NonCopyable& operator = ( NonCopyable && )     = delete;

    protected:
        NonCopyable();
        virtual ~NonCopyable();
    };

    struct SourceLineInfo {

        SourceLineInfo() = delete;
        SourceLineInfo( char const* _file, std::size_t _line ) noexcept
        :   file( _file ),
            line( _line )
        {}

        SourceLineInfo( SourceLineInfo const& other )            = default;
        SourceLineInfo& operator = ( SourceLineInfo const& )     = default;
        SourceLineInfo( SourceLineInfo&& )              noexcept = default;
        SourceLineInfo& operator = ( SourceLineInfo&& ) noexcept = default;

        bool empty() const noexcept;
        bool operator == ( SourceLineInfo const& other ) const noexcept;
        bool operator < ( SourceLineInfo const& other ) const noexcept;

        char const* file;
        std::size_t line;
    };

    std::ostream& operator << ( std::ostream& os, SourceLineInfo const& info );

    // Bring in operator<< from global namespace into Catch namespace
    // This is necessary because the overload of operator<< above makes
    // lookup stop at namespace Catch
    using ::operator<<;

    // Use this in variadic streaming macros to allow
    //    >> +StreamEndStop
    // as well as
    //    >> stuff +StreamEndStop
    struct StreamEndStop {
        std::string operator+() const;
    };
    template<typename T>
    T const& operator + ( T const& value, StreamEndStop ) {
        return value;
    }
}

#define CATCH_INTERNAL_LINEINFO \
    ::Catch::SourceLineInfo( __FILE__, static_cast<std::size_t>( __LINE__ ) )

// end catch_common.h
namespace Catch {

    struct RegistrarForTagAliases {
        RegistrarForTagAliases( char const* alias, char const* tag, SourceLineInfo const& lineInfo );
    };

} // end namespace Catch

#define CATCH_REGISTER_TAG_ALIAS( alias, spec ) \
    CATCH_INTERNAL_SUPPRESS_GLOBALS_WARNINGS \
    namespace{ Catch::RegistrarForTagAliases INTERNAL_CATCH_UNIQUE_NAME( AutoRegisterTagAlias )( alias, spec, CATCH_INTERNAL_LINEINFO ); } \
    CATCH_INTERNAL_UNSUPPRESS_GLOBALS_WARNINGS

// end catch_tag_alias_autoregistrar.h
// start catch_test_registry.h

// start catch_interfaces_testcase.h

#include <vector>

namespace Catch {

    class TestSpec;

    struct ITestInvoker {
        virtual void invoke () const = 0;
        virtual ~ITestInvoker();
    };

    class TestCase;
    struct IConfig;

    struct ITestCaseRegistry {
        virtual ~ITestCaseRegistry();
        virtual std::vector<TestCase> const& getAllTests() const = 0;
        virtual std::vector<TestCase> const& getAllTestsSorted( IConfig const& config ) const = 0;
    };

    bool matchTest( TestCase const& testCase, TestSpec const& testSpec, IConfig const& config );
    std::vector<TestCase> filterTests( std::vector<TestCase> const& testCases, TestSpec const& testSpec, IConfig const& config );
    std::vector<TestCase> const& getAllTestCasesSorted( IConfig const& config );

}

// end catch_interfaces_testcase.h
// start catch_stringref.h

#include <cstddef>
#include <string>
#include <iosfwd>

namespace Catch {

    /// A non-owning string class (similar to the forthcoming std::string_view)
    /// Note that, because a StringRef may be a substring of another string,
    /// it may not be null terminated. c_str() must return a null terminated
    /// string, however, and so the StringRef will internally take ownership
    /// (taking a copy), if necessary. In theory this ownership is not externally
    /// visible - but it does mean (substring) StringRefs should not be shared between
    /// threads.
    class StringRef {
    public:
        using size_type = std::size_t;

    private:
        friend struct StringRefTestAccess;

        char const* m_start;
        size_type m_size;

        char* m_data = nullptr;

        void takeOwnership();

        static constexpr char const* const s_empty = "";

    public: // construction/ assignment
        StringRef() noexcept
        :   StringRef( s_empty, 0 )
        {}

        StringRef( StringRef const& other ) noexcept
        :   m_start( other.m_start ),
            m_size( other.m_size )
        {}

        StringRef( StringRef&& other ) noexcept
        :   m_start( other.m_start ),
            m_size( other.m_size ),
            m_data( other.m_data )
        {
            other.m_data = nullptr;
        }

        StringRef( char const* rawChars ) noexcept;

        StringRef( char const* rawChars, size_type size ) noexcept
        :   m_start( rawChars ),
            m_size( size )
        {}

        StringRef( std::string const& stdString ) noexcept
        :   m_start( stdString.c_str() ),
            m_size( stdString.size() )
        {}

        ~StringRef() noexcept {
            delete[] m_data;
        }

        auto operator = ( StringRef const &other ) noexcept -> StringRef& {
            delete[] m_data;
            m_data = nullptr;
            m_start = other.m_start;
            m_size = other.m_size;
            return *this;
        }

        operator std::string() const;

        void swap( StringRef& other ) noexcept;

    public: // operators
        auto operator == ( StringRef const& other ) const noexcept -> bool;
        auto operator != ( StringRef const& other ) const noexcept -> bool;

        auto operator[] ( size_type index ) const noexcept -> char;

    public: // named queries
        auto empty() const noexcept -> bool {
            return m_size == 0;
        }
        auto size() const noexcept -> size_type {
            return m_size;
        }

        auto numberOfCharacters() const noexcept -> size_type;
        auto c_str() const -> char const*;

    public: // substrings and searches
        auto substr( size_type start, size_type size ) const noexcept -> StringRef;

        // Returns the current start pointer.
        // Note that the pointer can change when if the StringRef is a substring
        auto currentData() const noexcept -> char const*;

    private: // ownership queries - may not be consistent between calls
        auto isOwned() const noexcept -> bool;
        auto isSubstring() const noexcept -> bool;
    };

    auto operator + ( StringRef const& lhs, StringRef const& rhs ) -> std::string;
    auto operator + ( StringRef const& lhs, char const* rhs ) -> std::string;
    auto operator + ( char const* lhs, StringRef const& rhs ) -> std::string;

    auto operator += ( std::string& lhs, StringRef const& sr ) -> std::string&;
    auto operator << ( std::ostream& os, StringRef const& sr ) -> std::ostream&;

    inline auto operator "" _sr( char const* rawChars, std::size_t size ) noexcept -> StringRef {
        return StringRef( rawChars, size );
    }

} // namespace Catch

inline auto operator "" _catch_sr( char const* rawChars, std::size_t size ) noexcept -> Catch::StringRef {
    return Catch::StringRef( rawChars, size );
}

// end catch_stringref.h
// start catch_type_traits.hpp


#include <type_traits>

namespace Catch{

#ifdef CATCH_CPP17_OR_GREATER
	template <typename...>
	inline constexpr auto is_unique = std::true_type{};

	template <typename T, typename... Rest>
	inline constexpr auto is_unique<T, Rest...> = std::bool_constant<
		(!std::is_same_v<T, Rest> && ...) && is_unique<Rest...>
	>{};
#else

template <typename...>
struct is_unique : std::true_type{};

template <typename T0, typename T1, typename... Rest>
struct is_unique<T0, T1, Rest...> : std::integral_constant
<bool,
     !std::is_same<T0, T1>::value
     && is_unique<T0, Rest...>::value
     && is_unique<T1, Rest...>::value
>{};

#endif
}

// end catch_type_traits.hpp
// start catch_preprocessor.hpp


#define CATCH_RECURSION_LEVEL0(...) __VA_ARGS__
#define CATCH_RECURSION_LEVEL1(...) CATCH_RECURSION_LEVEL0(CATCH_RECURSION_LEVEL0(CATCH_RECURSION_LEVEL0(__VA_ARGS__)))
#define CATCH_RECURSION_LEVEL2(...) CATCH_RECURSION_LEVEL1(CATCH_RECURSION_LEVEL1(CATCH_RECURSION_LEVEL1(__VA_ARGS__)))
#define CATCH_RECURSION_LEVEL3(...) CATCH_RECURSION_LEVEL2(CATCH_RECURSION_LEVEL2(CATCH_RECURSION_LEVEL2(__VA_ARGS__)))
#define CATCH_RECURSION_LEVEL4(...) CATCH_RECURSION_LEVEL3(CATCH_RECURSION_LEVEL3(CATCH_RECURSION_LEVEL3(__VA_ARGS__)))
#define CATCH_RECURSION_LEVEL5(...) CATCH_RECURSION_LEVEL4(CATCH_RECURSION_LEVEL4(CATCH_RECURSION_LEVEL4(__VA_ARGS__)))

#ifdef CATCH_CONFIG_TRADITIONAL_MSVC_PREPROCESSOR
#define INTERNAL_CATCH_EXPAND_VARGS(...) __VA_ARGS__
// MSVC needs more evaluations
#define CATCH_RECURSION_LEVEL6(...) CATCH_RECURSION_LEVEL5(CATCH_RECURSION_LEVEL5(CATCH_RECURSION_LEVEL5(__VA_ARGS__)))
#define CATCH_RECURSE(...)  CATCH_RECURSION_LEVEL6(CATCH_RECURSION_LEVEL6(__VA_ARGS__))
#else
#define CATCH_RECURSE(...)  CATCH_RECURSION_LEVEL5(__VA_ARGS__)
#endif

#define CATCH_REC_END(...)
#define CATCH_REC_OUT

#define CATCH_EMPTY()
#define CATCH_DEFER(id) id CATCH_EMPTY()

#define CATCH_REC_GET_END2() 0, CATCH_REC_END
#define CATCH_REC_GET_END1(...) CATCH_REC_GET_END2
#define CATCH_REC_GET_END(...) CATCH_REC_GET_END1
#define CATCH_REC_NEXT0(test, next, ...) next CATCH_REC_OUT
#define CATCH_REC_NEXT1(test, next) CATCH_DEFER ( CATCH_REC_NEXT0 ) ( test, next, 0)
#define CATCH_REC_NEXT(test, next)  CATCH_REC_NEXT1(CATCH_REC_GET_END test, next)

#define CATCH_REC_LIST0(f, x, peek, ...) , f(x) CATCH_DEFER ( CATCH_REC_NEXT(peek, CATCH_REC_LIST1) ) ( f, peek, __VA_ARGS__ )
#define CATCH_REC_LIST1(f, x, peek, ...) , f(x) CATCH_DEFER ( CATCH_REC_NEXT(peek, CATCH_REC_LIST0) ) ( f, peek, __VA_ARGS__ )
#define CATCH_REC_LIST2(f, x, peek, ...)   f(x) CATCH_DEFER ( CATCH_REC_NEXT(peek, CATCH_REC_LIST1) ) ( f, peek, __VA_ARGS__ )

#define CATCH_REC_LIST0_UD(f, userdata, x, peek, ...) , f(userdata, x) CATCH_DEFER ( CATCH_REC_NEXT(peek, CATCH_REC_LIST1_UD) ) ( f, userdata, peek, __VA_ARGS__ )
#define CATCH_REC_LIST1_UD(f, userdata, x, peek, ...) , f(userdata, x) CATCH_DEFER ( CATCH_REC_NEXT(peek, CATCH_REC_LIST0_UD) ) ( f, userdata, peek, __VA_ARGS__ )
#define CATCH_REC_LIST2_UD(f, userdata, x, peek, ...)   f(userdata, x) CATCH_DEFER ( CATCH_REC_NEXT(peek, CATCH_REC_LIST1_UD) ) ( f, userdata, peek, __VA_ARGS__ )

// Applies the function macro `f` to each of the remaining parameters, inserts commas between the results,
// and passes userdata as the first parameter to each invocation,
// e.g. CATCH_REC_LIST_UD(f, x, a, b, c) evaluates to f(x, a), f(x, b), f(x, c)
#define CATCH_REC_LIST_UD(f, userdata, ...) CATCH_RECURSE(CATCH_REC_LIST2_UD(f, userdata, __VA_ARGS__, ()()(), ()()(), ()()(), 0))

#define CATCH_REC_LIST(f, ...) CATCH_RECURSE(CATCH_REC_LIST2(f, __VA_ARGS__, ()()(), ()()(), ()()(), 0))

#define INTERNAL_CATCH_EXPAND1(param) INTERNAL_CATCH_EXPAND2(param)
#define INTERNAL_CATCH_EXPAND2(...) INTERNAL_CATCH_NO## __VA_ARGS__
#define INTERNAL_CATCH_DEF(...) INTERNAL_CATCH_DEF __VA_ARGS__
#define INTERNAL_CATCH_NOINTERNAL_CATCH_DEF
#define INTERNAL_CATCH_STRINGIZE(...) INTERNAL_CATCH_STRINGIZE2(__VA_ARGS__)
#ifndef CATCH_CONFIG_TRADITIONAL_MSVC_PREPROCESSOR
#define INTERNAL_CATCH_STRINGIZE2(...) #__VA_ARGS__
#define INTERNAL_CATCH_STRINGIZE_WITHOUT_PARENS(param) INTERNAL_CATCH_STRINGIZE(INTERNAL_CATCH_REMOVE_PARENS(param))
#else
// MSVC is adding extra space and needs another indirection to expand INTERNAL_CATCH_NOINTERNAL_CATCH_DEF
#define INTERNAL_CATCH_STRINGIZE2(...) INTERNAL_CATCH_STRINGIZE3(__VA_ARGS__)
#define INTERNAL_CATCH_STRINGIZE3(...) #__VA_ARGS__
#define INTERNAL_CATCH_STRINGIZE_WITHOUT_PARENS(param) (INTERNAL_CATCH_STRINGIZE(INTERNAL_CATCH_REMOVE_PARENS(param)) + 1)
#endif

#define INTERNAL_CATCH_REMOVE_PARENS(...) INTERNAL_CATCH_EXPAND1(INTERNAL_CATCH_DEF __VA_ARGS__)

#define INTERNAL_CATCH_TEMPLATE_UNIQUE_NAME2(Name, ...) INTERNAL_CATCH_TEMPLATE_UNIQUE_NAME3(Name, __VA_ARGS__)
#ifndef CATCH_CONFIG_TRADITIONAL_MSVC_PREPROCESSOR
#define INTERNAL_CATCH_TEMPLATE_UNIQUE_NAME3(Name,...) Name " - " #__VA_ARGS__
#define INTERNAL_CATCH_TEMPLATE_UNIQUE_NAME(Name,...) INTERNAL_CATCH_TEMPLATE_UNIQUE_NAME2(Name, INTERNAL_CATCH_REMOVE_PARENS(__VA_ARGS__))
#else
// MSVC is adding extra space and needs more calls to properly remove ()
#define INTERNAL_CATCH_TEMPLATE_UNIQUE_NAME3(Name,...) Name " -" #__VA_ARGS__
#define INTERNAL_CATCH_TEMPLATE_UNIQUE_NAME1(Name, ...) INTERNAL_CATCH_TEMPLATE_UNIQUE_NAME2(Name, __VA_ARGS__)
#define INTERNAL_CATCH_TEMPLATE_UNIQUE_NAME(Name, ...) INTERNAL_CATCH_TEMPLATE_UNIQUE_NAME1(Name, INTERNAL_CATCH_EXPAND_VARGS(INTERNAL_CATCH_REMOVE_PARENS(__VA_ARGS__)))
#endif

#define INTERNAL_CATCH_MAKE_TYPE_LIST(types) Catch::TypeList<INTERNAL_CATCH_REMOVE_PARENS(types)>

#define INTERNAL_CATCH_MAKE_TYPE_LISTS_FROM_TYPES(types)\
    CATCH_REC_LIST(INTERNAL_CATCH_MAKE_TYPE_LIST,INTERNAL_CATCH_REMOVE_PARENS(types))

// end catch_preprocessor.hpp
// start catch_meta.hpp


#include <type_traits>

namespace Catch {
template< typename... >
struct TypeList {};

template< typename... >
struct append;

template< template<typename...> class L1
    , typename...E1
    , template<typename...> class L2
    , typename...E2
>
struct append< L1<E1...>, L2<E2...> > {
    using type = L1<E1..., E2...>;
};

template< template<typename...> class L1
    , typename...E1
    , template<typename...> class L2
    , typename...E2
    , typename...Rest
>
struct append< L1<E1...>, L2<E2...>, Rest...> {
    using type = typename append< L1<E1..., E2...>, Rest... >::type;
};

template< template<typename...> class
    , typename...
>
struct rewrap;

template< template<typename...> class Container
    , template<typename...> class List
    , typename...elems
>
struct rewrap<Container, List<elems...>> {
    using type = TypeList< Container< elems... > >;
};

template< template<typename...> class Container
    , template<typename...> class List
    , class...Elems
    , typename...Elements>
    struct rewrap<Container, List<Elems...>, Elements...> {
    using type = typename append<TypeList<Container<Elems...>>, typename rewrap<Container, Elements...>::type>::type;
};

template< template<typename...> class...Containers >
struct combine {
    template< typename...Types >
    struct with_types {
        template< template <typename...> class Final >
        struct into {
            using type = typename append<Final<>, typename rewrap<Containers, Types...>::type...>::type;
        };
    };
};

template<typename T>
struct always_false : std::false_type {};

} // namespace Catch

// end catch_meta.hpp
namespace Catch {

template<typename C>
class TestInvokerAsMethod : public ITestInvoker {
    void (C::*m_testAsMethod)();
public:
    TestInvokerAsMethod( void (C::*testAsMethod)() ) noexcept : m_testAsMethod( testAsMethod ) {}

    void invoke() const override {
        C obj;
        (obj.*m_testAsMethod)();
    }
};

auto makeTestInvoker( void(*testAsFunction)() ) noexcept -> ITestInvoker*;

template<typename C>
auto makeTestInvoker( void (C::*testAsMethod)() ) noexcept -> ITestInvoker* {
    return new(std::nothrow) TestInvokerAsMethod<C>( testAsMethod );
}

struct NameAndTags {
    NameAndTags( StringRef const& name_ = StringRef(), StringRef const& tags_ = StringRef() ) noexcept;
    StringRef name;
    StringRef tags;
};

struct AutoReg : NonCopyable {
    AutoReg( ITestInvoker* invoker, SourceLineInfo const& lineInfo, StringRef const& classOrMethod, NameAndTags const& nameAndTags ) noexcept;
    ~AutoReg();
};

} // end namespace Catch

#if defined(CATCH_CONFIG_DISABLE)
    #define INTERNAL_CATCH_TESTCASE_NO_REGISTRATION( TestName, ... ) \
        static void TestName()
    #define INTERNAL_CATCH_TESTCASE_METHOD_NO_REGISTRATION( TestName, ClassName, ... ) \
        namespace{                        \
            struct TestName : INTERNAL_CATCH_REMOVE_PARENS(ClassName) { \
                void test();              \
            };                            \
        }                                 \
        void TestName::test()
    #define INTERNAL_CATCH_TEMPLATE_TEST_CASE_NO_REGISTRATION( TestName, ... )  \
        template<typename TestType>                                             \
        static void TestName()
    #define INTERNAL_CATCH_TEMPLATE_TEST_CASE_METHOD_NO_REGISTRATION( TestName, ClassName, ... )    \
        namespace{                                                                                  \
            template<typename TestType>                                                             \
            struct TestName : INTERNAL_CATCH_REMOVE_PARENS(ClassName <TestType>) {     \
                void test();                                                                        \
            };                                                                                      \
        }                                                                                           \
        template<typename TestType>                                                                 \
        void TestName::test()
#endif

    ///////////////////////////////////////////////////////////////////////////////
    #define INTERNAL_CATCH_TESTCASE2( TestName, ... ) \
        static void TestName(); \
        CATCH_INTERNAL_SUPPRESS_GLOBALS_WARNINGS \
        namespace{ Catch::AutoReg INTERNAL_CATCH_UNIQUE_NAME( autoRegistrar )( Catch::makeTestInvoker( &TestName ), CATCH_INTERNAL_LINEINFO, Catch::StringRef(), Catch::NameAndTags{ __VA_ARGS__ } ); } /* NOLINT */ \
        CATCH_INTERNAL_UNSUPPRESS_GLOBALS_WARNINGS \
        static void TestName()
    #define INTERNAL_CATCH_TESTCASE( ... ) \
        INTERNAL_CATCH_TESTCASE2( INTERNAL_CATCH_UNIQUE_NAME( ____C_A_T_C_H____T_E_S_T____ ), __VA_ARGS__ )

    ///////////////////////////////////////////////////////////////////////////////
    #define INTERNAL_CATCH_METHOD_AS_TEST_CASE( QualifiedMethod, ... ) \
        CATCH_INTERNAL_SUPPRESS_GLOBALS_WARNINGS \
        namespace{ Catch::AutoReg INTERNAL_CATCH_UNIQUE_NAME( autoRegistrar )( Catch::makeTestInvoker( &QualifiedMethod ), CATCH_INTERNAL_LINEINFO, "&" #QualifiedMethod, Catch::NameAndTags{ __VA_ARGS__ } ); } /* NOLINT */ \
        CATCH_INTERNAL_UNSUPPRESS_GLOBALS_WARNINGS

    ///////////////////////////////////////////////////////////////////////////////
    #define INTERNAL_CATCH_TEST_CASE_METHOD2( TestName, ClassName, ... )\
        CATCH_INTERNAL_SUPPRESS_GLOBALS_WARNINGS \
        namespace{ \
            struct TestName : INTERNAL_CATCH_REMOVE_PARENS(ClassName) { \
                void test(); \
            }; \
            Catch::AutoReg INTERNAL_CATCH_UNIQUE_NAME( autoRegistrar ) ( Catch::makeTestInvoker( &TestName::test ), CATCH_INTERNAL_LINEINFO, #ClassName, Catch::NameAndTags{ __VA_ARGS__ } ); /* NOLINT */ \
        } \
        CATCH_INTERNAL_UNSUPPRESS_GLOBALS_WARNINGS \
        void TestName::test()
    #define INTERNAL_CATCH_TEST_CASE_METHOD( ClassName, ... ) \
        INTERNAL_CATCH_TEST_CASE_METHOD2( INTERNAL_CATCH_UNIQUE_NAME( ____C_A_T_C_H____T_E_S_T____ ), ClassName, __VA_ARGS__ )

    ///////////////////////////////////////////////////////////////////////////////
    #define INTERNAL_CATCH_REGISTER_TESTCASE( Function, ... ) \
        CATCH_INTERNAL_SUPPRESS_GLOBALS_WARNINGS \
        Catch::AutoReg INTERNAL_CATCH_UNIQUE_NAME( autoRegistrar )( Catch::makeTestInvoker( Function ), CATCH_INTERNAL_LINEINFO, Catch::StringRef(), Catch::NameAndTags{ __VA_ARGS__ } ); /* NOLINT */ \
        CATCH_INTERNAL_UNSUPPRESS_GLOBALS_WARNINGS

    ///////////////////////////////////////////////////////////////////////////////
    #define INTERNAL_CATCH_TEMPLATE_TEST_CASE_2(TestName, TestFunc, Name, Tags, ... )\
        CATCH_INTERNAL_SUPPRESS_GLOBALS_WARNINGS \
        template<typename TestType> \
        static void TestFunc();\
        namespace {\
            template<typename...Types> \
            struct TestName{\
                template<typename...Ts> \
                TestName(Ts...names){\
                    CATCH_INTERNAL_CHECK_UNIQUE_TYPES(CATCH_REC_LIST(INTERNAL_CATCH_REMOVE_PARENS, __VA_ARGS__)) \
                    using expander = int[];\
                    (void)expander{(Catch::AutoReg( Catch::makeTestInvoker( &TestFunc<Types> ), CATCH_INTERNAL_LINEINFO, Catch::StringRef(), Catch::NameAndTags{ names, Tags } ), 0)... };/* NOLINT */ \
                }\
            };\
            INTERNAL_CATCH_TEMPLATE_REGISTRY_INITIATE(TestName, Name, __VA_ARGS__) \
        }\
        CATCH_INTERNAL_UNSUPPRESS_GLOBALS_WARNINGS \
        template<typename TestType> \
        static void TestFunc()

#if defined(CATCH_CPP17_OR_GREATER)
#define CATCH_INTERNAL_CHECK_UNIQUE_TYPES(...) static_assert(Catch::is_unique<__VA_ARGS__>,"Duplicate type detected in declaration of template test case");
#else
#define CATCH_INTERNAL_CHECK_UNIQUE_TYPES(...) static_assert(Catch::is_unique<__VA_ARGS__>::value,"Duplicate type detected in declaration of template test case");
#endif

#ifndef CATCH_CONFIG_TRADITIONAL_MSVC_PREPROCESSOR
    #define INTERNAL_CATCH_TEMPLATE_TEST_CASE(Name, Tags, ...) \
        INTERNAL_CATCH_TEMPLATE_TEST_CASE_2( INTERNAL_CATCH_UNIQUE_NAME( ____C_A_T_C_H____T_E_M_P_L_A_T_E____T_E_S_T____ ), INTERNAL_CATCH_UNIQUE_NAME( ____C_A_T_C_H____T_E_M_P_L_A_T_E____T_E_S_T____F_U_N_C____ ), Name, Tags, __VA_ARGS__ )
#else
    #define INTERNAL_CATCH_TEMPLATE_TEST_CASE(Name, Tags, ...) \
        INTERNAL_CATCH_EXPAND_VARGS( INTERNAL_CATCH_TEMPLATE_TEST_CASE_2( INTERNAL_CATCH_UNIQUE_NAME( ____C_A_T_C_H____T_E_M_P_L_A_T_E____T_E_S_T____ ), INTERNAL_CATCH_UNIQUE_NAME( ____C_A_T_C_H____T_E_M_P_L_A_T_E____T_E_S_T____F_U_N_C____ ), Name, Tags, __VA_ARGS__ ) )
#endif

    #define INTERNAL_CATCH_TEMPLATE_REGISTRY_INITIATE(TestName, Name, ...)\
        static int INTERNAL_CATCH_UNIQUE_NAME( globalRegistrar ) = [](){\
            TestName<CATCH_REC_LIST(INTERNAL_CATCH_REMOVE_PARENS, __VA_ARGS__)>(CATCH_REC_LIST_UD(INTERNAL_CATCH_TEMPLATE_UNIQUE_NAME,Name, __VA_ARGS__));\
            return 0;\
        }();

    #define INTERNAL_CATCH_TEMPLATE_PRODUCT_TEST_CASE2(TestName, TestFuncName, Name, Tags, TmplTypes, TypesList) \
        CATCH_INTERNAL_SUPPRESS_GLOBALS_WARNINGS                      \
        template<typename TestType> static void TestFuncName();       \
        namespace {                                                   \
            template<typename... Types>                               \
            struct TestName {                                         \
                TestName() {                                          \
                    CATCH_INTERNAL_CHECK_UNIQUE_TYPES(Types...)       \
                    int index = 0;                                    \
                    using expander = int[];                           \
                    constexpr char const* tmpl_types[] = {CATCH_REC_LIST(INTERNAL_CATCH_STRINGIZE_WITHOUT_PARENS, INTERNAL_CATCH_REMOVE_PARENS(TmplTypes))};\
                    constexpr char const* types_list[] = {CATCH_REC_LIST(INTERNAL_CATCH_STRINGIZE_WITHOUT_PARENS, INTERNAL_CATCH_REMOVE_PARENS(TypesList))};\
                    constexpr auto num_types = sizeof(types_list) / sizeof(types_list[0]);\
                    (void)expander{(Catch::AutoReg( Catch::makeTestInvoker( &TestFuncName<Types> ), CATCH_INTERNAL_LINEINFO, Catch::StringRef(), Catch::NameAndTags{ Name " - " + std::string(tmpl_types[index / num_types]) + "<" + std::string(types_list[index % num_types]) + ">", Tags } ), index++, 0)... };/* NOLINT */\
                }                                                     \
            };                                                        \
            static int INTERNAL_CATCH_UNIQUE_NAME( globalRegistrar ) = [](){ \
                using TestInit = Catch::combine<INTERNAL_CATCH_REMOVE_PARENS(TmplTypes)> \
                            ::with_types<INTERNAL_CATCH_MAKE_TYPE_LISTS_FROM_TYPES(TypesList)>::into<TestName>::type; \
                TestInit();                                           \
                return 0;                                             \
            }();                                                      \
        }                                                             \
        CATCH_INTERNAL_UNSUPPRESS_GLOBALS_WARNINGS                    \
        template<typename TestType>                                   \
        static void TestFuncName()

#ifndef CATCH_CONFIG_TRADITIONAL_MSVC_PREPROCESSOR
    #define INTERNAL_CATCH_TEMPLATE_PRODUCT_TEST_CASE(Name, Tags, ...)\
        INTERNAL_CATCH_TEMPLATE_PRODUCT_TEST_CASE2(INTERNAL_CATCH_UNIQUE_NAME( ____C_A_T_C_H____T_E_M_P_L_A_T_E____T_E_S_T____ ), INTERNAL_CATCH_UNIQUE_NAME( ____C_A_T_C_H____T_E_M_P_L_A_T_E____T_E_S_T____F_U_N_C____ ),Name,Tags,__VA_ARGS__)
#else
    #define INTERNAL_CATCH_TEMPLATE_PRODUCT_TEST_CASE(Name, Tags, ...)\
        INTERNAL_CATCH_EXPAND_VARGS( INTERNAL_CATCH_TEMPLATE_PRODUCT_TEST_CASE2( INTERNAL_CATCH_UNIQUE_NAME( ____C_A_T_C_H____T_E_M_P_L_A_T_E____T_E_S_T____ ), INTERNAL_CATCH_UNIQUE_NAME( ____C_A_T_C_H____T_E_M_P_L_A_T_E____T_E_S_T____F_U_N_C____ ), Name, Tags, __VA_ARGS__ ) )
#endif

    #define INTERNAL_CATCH_TEMPLATE_TEST_CASE_METHOD_2( TestNameClass, TestName, ClassName, Name, Tags, ... ) \
        CATCH_INTERNAL_SUPPRESS_GLOBALS_WARNINGS \
        namespace{ \
            template<typename TestType> \
            struct TestName : INTERNAL_CATCH_REMOVE_PARENS(ClassName <TestType>) { \
                void test();\
            };\
            template<typename...Types> \
            struct TestNameClass{\
                template<typename...Ts> \
                TestNameClass(Ts...names){\
                    CATCH_INTERNAL_CHECK_UNIQUE_TYPES(CATCH_REC_LIST(INTERNAL_CATCH_REMOVE_PARENS, __VA_ARGS__)) \
                    using expander = int[];\
                    (void)expander{(Catch::AutoReg( Catch::makeTestInvoker( &TestName<Types>::test ), CATCH_INTERNAL_LINEINFO, #ClassName, Catch::NameAndTags{ names, Tags } ), 0)... };/* NOLINT */ \
                }\
            };\
            INTERNAL_CATCH_TEMPLATE_REGISTRY_INITIATE(TestNameClass, Name, __VA_ARGS__)\
        }\
        CATCH_INTERNAL_UNSUPPRESS_GLOBALS_WARNINGS\
        template<typename TestType> \
        void TestName<TestType>::test()

#ifndef CATCH_CONFIG_TRADITIONAL_MSVC_PREPROCESSOR
    #define INTERNAL_CATCH_TEMPLATE_TEST_CASE_METHOD( ClassName, Name, Tags,... ) \
        INTERNAL_CATCH_TEMPLATE_TEST_CASE_METHOD_2( INTERNAL_CATCH_UNIQUE_NAME( ____C_A_T_C_H____T_E_M_P_L_A_T_E____T_E_S_T____C_L_A_S_S____ ), INTERNAL_CATCH_UNIQUE_NAME( ____C_A_T_C_H____T_E_M_P_L_A_T_E____T_E_S_T____ ) , ClassName, Name, Tags, __VA_ARGS__ )
#else
    #define INTERNAL_CATCH_TEMPLATE_TEST_CASE_METHOD( ClassName, Name, Tags,... ) \
        INTERNAL_CATCH_EXPAND_VARGS( INTERNAL_CATCH_TEMPLATE_TEST_CASE_METHOD_2( INTERNAL_CATCH_UNIQUE_NAME( ____C_A_T_C_H____T_E_M_P_L_A_T_E____T_E_S_T____C_L_A_S_S____ ), INTERNAL_CATCH_UNIQUE_NAME( ____C_A_T_C_H____T_E_M_P_L_A_T_E____T_E_S_T____ ) , ClassName, Name, Tags, __VA_ARGS__ ) )
#endif

    #define INTERNAL_CATCH_TEMPLATE_PRODUCT_TEST_CASE_METHOD_2(TestNameClass, TestName, ClassName, Name, Tags, TmplTypes, TypesList)\
        CATCH_INTERNAL_SUPPRESS_GLOBALS_WARNINGS \
        template<typename TestType> \
            struct TestName : INTERNAL_CATCH_REMOVE_PARENS(ClassName <TestType>) { \
                void test();\
            };\
        namespace {\
            template<typename...Types>\
            struct TestNameClass{\
                TestNameClass(){\
                    CATCH_INTERNAL_CHECK_UNIQUE_TYPES(Types...)\
                    int index = 0;\
                    using expander = int[];\
                    constexpr char const* tmpl_types[] = {CATCH_REC_LIST(INTERNAL_CATCH_STRINGIZE_WITHOUT_PARENS, INTERNAL_CATCH_REMOVE_PARENS(TmplTypes))};\
                    constexpr char const* types_list[] = {CATCH_REC_LIST(INTERNAL_CATCH_STRINGIZE_WITHOUT_PARENS, INTERNAL_CATCH_REMOVE_PARENS(TypesList))};\
                    constexpr auto num_types = sizeof(types_list) / sizeof(types_list[0]);\
                    (void)expander{(Catch::AutoReg( Catch::makeTestInvoker( &TestName<Types>::test ), CATCH_INTERNAL_LINEINFO, #ClassName, Catch::NameAndTags{ Name " - " + std::string(tmpl_types[index / num_types]) + "<" + std::string(types_list[index % num_types]) + ">", Tags } ), index++, 0)... };/* NOLINT */ \
                }\
            };\
            static int INTERNAL_CATCH_UNIQUE_NAME( globalRegistrar ) = [](){\
                using TestInit = Catch::combine<INTERNAL_CATCH_REMOVE_PARENS(TmplTypes)>\
                            ::with_types<INTERNAL_CATCH_MAKE_TYPE_LISTS_FROM_TYPES(TypesList)>::into<TestNameClass>::type;\
                TestInit();\
                return 0;\
            }(); \
        }\
        CATCH_INTERNAL_UNSUPPRESS_GLOBALS_WARNINGS \
        template<typename TestType> \
        void TestName<TestType>::test()

#ifndef CATCH_CONFIG_TRADITIONAL_MSVC_PREPROCESSOR
    #define INTERNAL_CATCH_TEMPLATE_PRODUCT_TEST_CASE_METHOD( ClassName, Name, Tags, ... )\
        INTERNAL_CATCH_TEMPLATE_PRODUCT_TEST_CASE_METHOD_2( INTERNAL_CATCH_UNIQUE_NAME( ____C_A_T_C_H____T_E_M_P_L_A_T_E____T_E_S_T____ ), INTERNAL_CATCH_UNIQUE_NAME( ____C_A_T_C_H____T_E_M_P_L_A_T_E____T_E_S_T____F_U_N_C____ ), ClassName, Name, Tags, __VA_ARGS__ )
#else
    #define INTERNAL_CATCH_TEMPLATE_PRODUCT_TEST_CASE_METHOD( ClassName, Name, Tags, ... )\
        INTERNAL_CATCH_EXPAND_VARGS( INTERNAL_CATCH_TEMPLATE_PRODUCT_TEST_CASE_METHOD_2( INTERNAL_CATCH_UNIQUE_NAME( ____C_A_T_C_H____T_E_M_P_L_A_T_E____T_E_S_T____ ), INTERNAL_CATCH_UNIQUE_NAME( ____C_A_T_C_H____T_E_M_P_L_A_T_E____T_E_S_T____F_U_N_C____ ), ClassName, Name, Tags, __VA_ARGS__ ) )
#endif

// end catch_test_registry.h
// start catch_capture.hpp

// start catch_assertionhandler.h

// start catch_assertioninfo.h

// start catch_result_type.h

namespace Catch {

    // ResultWas::OfType enum
    struct ResultWas { enum OfType {
        Unknown = -1,
        Ok = 0,
        Info = 1,
        Warning = 2,

        FailureBit = 0x10,

        ExpressionFailed = FailureBit | 1,
        ExplicitFailure = FailureBit | 2,

        Exception = 0x100 | FailureBit,

        ThrewException = Exception | 1,
        DidntThrowException = Exception | 2,

        FatalErrorCondition = 0x200 | FailureBit

    }; };

    bool isOk( ResultWas::OfType resultType );
    bool isJustInfo( int flags );

    // ResultDisposition::Flags enum
    struct ResultDisposition { enum Flags {
        Normal = 0x01,

        ContinueOnFailure = 0x02,   // Failures fail test, but execution continues
        FalseTest = 0x04,           // Prefix expression with !
        SuppressFail = 0x08         // Failures are reported but do not fail the test
    }; };

    ResultDisposition::Flags operator | ( ResultDisposition::Flags lhs, ResultDisposition::Flags rhs );

    bool shouldContinueOnFailure( int flags );
    inline bool isFalseTest( int flags ) { return ( flags & ResultDisposition::FalseTest ) != 0; }
    bool shouldSuppressFailure( int flags );

} // end namespace Catch

// end catch_result_type.h
namespace Catch {

    struct AssertionInfo
    {
        StringRef macroName;
        SourceLineInfo lineInfo;
        StringRef capturedExpression;
        ResultDisposition::Flags resultDisposition;

        // We want to delete this constructor but a compiler bug in 4.8 means
        // the struct is then treated as non-aggregate
        //AssertionInfo() = delete;
    };

} // end namespace Catch

// end catch_assertioninfo.h
// start catch_decomposer.h

// start catch_tostring.h

#include <vector>
#include <cstddef>
#include <type_traits>
#include <string>
// start catch_stream.h

#include <iosfwd>
#include <cstddef>
#include <ostream>

namespace Catch {

    std::ostream& cout();
    std::ostream& cerr();
    std::ostream& clog();

    class StringRef;

    struct IStream {
        virtual ~IStream();
        virtual std::ostream& stream() const = 0;
    };

    auto makeStream( StringRef const &filename ) -> IStream const*;

    class ReusableStringStream {
        std::size_t m_index;
        std::ostream* m_oss;
    public:
        ReusableStringStream();
        ~ReusableStringStream();

        auto str() const -> std::string;

        template<typename T>
        auto operator << ( T const& value ) -> ReusableStringStream& {
            *m_oss << value;
            return *this;
        }
        auto get() -> std::ostream& { return *m_oss; }
    };
}

// end catch_stream.h

#ifdef CATCH_CONFIG_CPP17_STRING_VIEW
#include <string_view>
#endif

#ifdef __OBJC__
// start catch_objc_arc.hpp

#import <Foundation/Foundation.h>

#ifdef __has_feature
#define CATCH_ARC_ENABLED __has_feature(objc_arc)
#else
#define CATCH_ARC_ENABLED 0
#endif

void arcSafeRelease( NSObject* obj );
id performOptionalSelector( id obj, SEL sel );

#if !CATCH_ARC_ENABLED
inline void arcSafeRelease( NSObject* obj ) {
    [obj release];
}
inline id performOptionalSelector( id obj, SEL sel ) {
    if( [obj respondsToSelector: sel] )
        return [obj performSelector: sel];
    return nil;
}
#define CATCH_UNSAFE_UNRETAINED
#define CATCH_ARC_STRONG
#else
inline void arcSafeRelease( NSObject* ){}
inline id performOptionalSelector( id obj, SEL sel ) {
#ifdef __clang__
#pragma clang diagnostic push
#pragma clang diagnostic ignored "-Warc-performSelector-leaks"
#endif
    if( [obj respondsToSelector: sel] )
        return [obj performSelector: sel];
#ifdef __clang__
#pragma clang diagnostic pop
#endif
    return nil;
}
#define CATCH_UNSAFE_UNRETAINED __unsafe_unretained
#define CATCH_ARC_STRONG __strong
#endif

// end catch_objc_arc.hpp
#endif

#ifdef _MSC_VER
#pragma warning(push)
#pragma warning(disable:4180) // We attempt to stream a function (address) by const&, which MSVC complains about but is harmless
#endif

namespace Catch {
    namespace Detail {

        extern const std::string unprintableString;

        std::string rawMemoryToString( const void *object, std::size_t size );

        template<typename T>
        std::string rawMemoryToString( const T& object ) {
          return rawMemoryToString( &object, sizeof(object) );
        }

        template<typename T>
        class IsStreamInsertable {
            template<typename SS, typename TT>
            static auto test(int)
                -> decltype(std::declval<SS&>() << std::declval<TT>(), std::true_type());

            template<typename, typename>
            static auto test(...)->std::false_type;

        public:
            static const bool value = decltype(test<std::ostream, const T&>(0))::value;
        };

        template<typename E>
        std::string convertUnknownEnumToString( E e );

        template<typename T>
        typename std::enable_if<
            !std::is_enum<T>::value && !std::is_base_of<std::exception, T>::value,
        std::string>::type convertUnstreamable( T const& ) {
            return Detail::unprintableString;
        }
        template<typename T>
        typename std::enable_if<
            !std::is_enum<T>::value && std::is_base_of<std::exception, T>::value,
         std::string>::type convertUnstreamable(T const& ex) {
            return ex.what();
        }

        template<typename T>
        typename std::enable_if<
            std::is_enum<T>::value
        , std::string>::type convertUnstreamable( T const& value ) {
            return convertUnknownEnumToString( value );
        }

#if defined(_MANAGED)
        //! Convert a CLR string to a utf8 std::string
        template<typename T>
        std::string clrReferenceToString( T^ ref ) {
            if (ref == nullptr)
                return std::string("null");
            auto bytes = System::Text::Encoding::UTF8->GetBytes(ref->ToString());
            cli::pin_ptr<System::Byte> p = &bytes[0];
            return std::string(reinterpret_cast<char const *>(p), bytes->Length);
        }
#endif

    } // namespace Detail

    // If we decide for C++14, change these to enable_if_ts
    template <typename T, typename = void>
    struct StringMaker {
        template <typename Fake = T>
        static
        typename std::enable_if<::Catch::Detail::IsStreamInsertable<Fake>::value, std::string>::type
            convert(const Fake& value) {
                ReusableStringStream rss;
                // NB: call using the function-like syntax to avoid ambiguity with
                // user-defined templated operator<< under clang.
                rss.operator<<(value);
                return rss.str();
        }

        template <typename Fake = T>
        static
        typename std::enable_if<!::Catch::Detail::IsStreamInsertable<Fake>::value, std::string>::type
            convert( const Fake& value ) {
#if !defined(CATCH_CONFIG_FALLBACK_STRINGIFIER)
            return Detail::convertUnstreamable(value);
#else
            return CATCH_CONFIG_FALLBACK_STRINGIFIER(value);
#endif
        }
    };

    namespace Detail {

        // This function dispatches all stringification requests inside of Catch.
        // Should be preferably called fully qualified, like ::Catch::Detail::stringify
        template <typename T>
        std::string stringify(const T& e) {
            return ::Catch::StringMaker<typename std::remove_cv<typename std::remove_reference<T>::type>::type>::convert(e);
        }

        template<typename E>
        std::string convertUnknownEnumToString( E e ) {
            return ::Catch::Detail::stringify(static_cast<typename std::underlying_type<E>::type>(e));
        }

#if defined(_MANAGED)
        template <typename T>
        std::string stringify( T^ e ) {
            return ::Catch::StringMaker<T^>::convert(e);
        }
#endif

    } // namespace Detail

    // Some predefined specializations

    template<>
    struct StringMaker<std::string> {
        static std::string convert(const std::string& str);
    };

#ifdef CATCH_CONFIG_CPP17_STRING_VIEW
    template<>
    struct StringMaker<std::string_view> {
        static std::string convert(std::string_view str);
    };
#endif

    template<>
    struct StringMaker<char const *> {
        static std::string convert(char const * str);
    };
    template<>
    struct StringMaker<char *> {
        static std::string convert(char * str);
    };

#ifdef CATCH_CONFIG_WCHAR
    template<>
    struct StringMaker<std::wstring> {
        static std::string convert(const std::wstring& wstr);
    };

# ifdef CATCH_CONFIG_CPP17_STRING_VIEW
    template<>
    struct StringMaker<std::wstring_view> {
        static std::string convert(std::wstring_view str);
    };
# endif

    template<>
    struct StringMaker<wchar_t const *> {
        static std::string convert(wchar_t const * str);
    };
    template<>
    struct StringMaker<wchar_t *> {
        static std::string convert(wchar_t * str);
    };
#endif

    // TBD: Should we use `strnlen` to ensure that we don't go out of the buffer,
    //      while keeping string semantics?
    template<int SZ>
    struct StringMaker<char[SZ]> {
        static std::string convert(char const* str) {
            return ::Catch::Detail::stringify(std::string{ str });
        }
    };
    template<int SZ>
    struct StringMaker<signed char[SZ]> {
        static std::string convert(signed char const* str) {
            return ::Catch::Detail::stringify(std::string{ reinterpret_cast<char const *>(str) });
        }
    };
    template<int SZ>
    struct StringMaker<unsigned char[SZ]> {
        static std::string convert(unsigned char const* str) {
            return ::Catch::Detail::stringify(std::string{ reinterpret_cast<char const *>(str) });
        }
    };

    template<>
    struct StringMaker<int> {
        static std::string convert(int value);
    };
    template<>
    struct StringMaker<long> {
        static std::string convert(long value);
    };
    template<>
    struct StringMaker<long long> {
        static std::string convert(long long value);
    };
    template<>
    struct StringMaker<unsigned int> {
        static std::string convert(unsigned int value);
    };
    template<>
    struct StringMaker<unsigned long> {
        static std::string convert(unsigned long value);
    };
    template<>
    struct StringMaker<unsigned long long> {
        static std::string convert(unsigned long long value);
    };

    template<>
    struct StringMaker<bool> {
        static std::string convert(bool b);
    };

    template<>
    struct StringMaker<char> {
        static std::string convert(char c);
    };
    template<>
    struct StringMaker<signed char> {
        static std::string convert(signed char c);
    };
    template<>
    struct StringMaker<unsigned char> {
        static std::string convert(unsigned char c);
    };

    template<>
    struct StringMaker<std::nullptr_t> {
        static std::string convert(std::nullptr_t);
    };

    template<>
    struct StringMaker<float> {
        static std::string convert(float value);
    };
    template<>
    struct StringMaker<double> {
        static std::string convert(double value);
    };

    template <typename T>
    struct StringMaker<T*> {
        template <typename U>
        static std::string convert(U* p) {
            if (p) {
                return ::Catch::Detail::rawMemoryToString(p);
            } else {
                return "nullptr";
            }
        }
    };

    template <typename R, typename C>
    struct StringMaker<R C::*> {
        static std::string convert(R C::* p) {
            if (p) {
                return ::Catch::Detail::rawMemoryToString(p);
            } else {
                return "nullptr";
            }
        }
    };

#if defined(_MANAGED)
    template <typename T>
    struct StringMaker<T^> {
        static std::string convert( T^ ref ) {
            return ::Catch::Detail::clrReferenceToString(ref);
        }
    };
#endif

    namespace Detail {
        template<typename InputIterator>
        std::string rangeToString(InputIterator first, InputIterator last) {
            ReusableStringStream rss;
            rss << "{ ";
            if (first != last) {
                rss << ::Catch::Detail::stringify(*first);
                for (++first; first != last; ++first)
                    rss << ", " << ::Catch::Detail::stringify(*first);
            }
            rss << " }";
            return rss.str();
        }
    }

#ifdef __OBJC__
    template<>
    struct StringMaker<NSString*> {
        static std::string convert(NSString * nsstring) {
            if (!nsstring)
                return "nil";
            return std::string("@") + [nsstring UTF8String];
        }
    };
    template<>
    struct StringMaker<NSObject*> {
        static std::string convert(NSObject* nsObject) {
            return ::Catch::Detail::stringify([nsObject description]);
        }

    };
    namespace Detail {
        inline std::string stringify( NSString* nsstring ) {
            return StringMaker<NSString*>::convert( nsstring );
        }

    } // namespace Detail
#endif // __OBJC__

} // namespace Catch

//////////////////////////////////////////////////////
// Separate std-lib types stringification, so it can be selectively enabled
// This means that we do not bring in

#if defined(CATCH_CONFIG_ENABLE_ALL_STRINGMAKERS)
#  define CATCH_CONFIG_ENABLE_PAIR_STRINGMAKER
#  define CATCH_CONFIG_ENABLE_TUPLE_STRINGMAKER
#  define CATCH_CONFIG_ENABLE_VARIANT_STRINGMAKER
#  define CATCH_CONFIG_ENABLE_CHRONO_STRINGMAKER
#  define CATCH_CONFIG_ENABLE_OPTIONAL_STRINGMAKER
#endif

// Separate std::pair specialization
#if defined(CATCH_CONFIG_ENABLE_PAIR_STRINGMAKER)
#include <utility>
namespace Catch {
    template<typename T1, typename T2>
    struct StringMaker<std::pair<T1, T2> > {
        static std::string convert(const std::pair<T1, T2>& pair) {
            ReusableStringStream rss;
            rss << "{ "
                << ::Catch::Detail::stringify(pair.first)
                << ", "
                << ::Catch::Detail::stringify(pair.second)
                << " }";
            return rss.str();
        }
    };
}
#endif // CATCH_CONFIG_ENABLE_PAIR_STRINGMAKER

#if defined(CATCH_CONFIG_ENABLE_OPTIONAL_STRINGMAKER) && defined(CATCH_CONFIG_CPP17_OPTIONAL)
#include <optional>
namespace Catch {
    template<typename T>
    struct StringMaker<std::optional<T> > {
        static std::string convert(const std::optional<T>& optional) {
            ReusableStringStream rss;
            if (optional.has_value()) {
                rss << ::Catch::Detail::stringify(*optional);
            } else {
                rss << "{ }";
            }
            return rss.str();
        }
    };
}
#endif // CATCH_CONFIG_ENABLE_OPTIONAL_STRINGMAKER

// Separate std::tuple specialization
#if defined(CATCH_CONFIG_ENABLE_TUPLE_STRINGMAKER)
#include <tuple>
namespace Catch {
    namespace Detail {
        template<
            typename Tuple,
            std::size_t N = 0,
            bool = (N < std::tuple_size<Tuple>::value)
            >
            struct TupleElementPrinter {
            static void print(const Tuple& tuple, std::ostream& os) {
                os << (N ? ", " : " ")
                    << ::Catch::Detail::stringify(std::get<N>(tuple));
                TupleElementPrinter<Tuple, N + 1>::print(tuple, os);
            }
        };

        template<
            typename Tuple,
            std::size_t N
        >
            struct TupleElementPrinter<Tuple, N, false> {
            static void print(const Tuple&, std::ostream&) {}
        };

    }

    template<typename ...Types>
    struct StringMaker<std::tuple<Types...>> {
        static std::string convert(const std::tuple<Types...>& tuple) {
            ReusableStringStream rss;
            rss << '{';
            Detail::TupleElementPrinter<std::tuple<Types...>>::print(tuple, rss.get());
            rss << " }";
            return rss.str();
        }
    };
}
#endif // CATCH_CONFIG_ENABLE_TUPLE_STRINGMAKER

#if defined(CATCH_CONFIG_ENABLE_VARIANT_STRINGMAKER) && defined(CATCH_CONFIG_CPP17_VARIANT)
#include <variant>
namespace Catch {
    template<>
    struct StringMaker<std::monostate> {
        static std::string convert(const std::monostate&) {
            return "{ }";
        }
    };

    template<typename... Elements>
    struct StringMaker<std::variant<Elements...>> {
        static std::string convert(const std::variant<Elements...>& variant) {
            if (variant.valueless_by_exception()) {
                return "{valueless variant}";
            } else {
                return std::visit(
                    [](const auto& value) {
                        return ::Catch::Detail::stringify(value);
                    },
                    variant
                );
            }
        }
    };
}
#endif // CATCH_CONFIG_ENABLE_VARIANT_STRINGMAKER

namespace Catch {
    struct not_this_one {}; // Tag type for detecting which begin/ end are being selected

    // Import begin/ end from std here so they are considered alongside the fallback (...) overloads in this namespace
    using std::begin;
    using std::end;

    not_this_one begin( ... );
    not_this_one end( ... );

    template <typename T>
    struct is_range {
        static const bool value =
            !std::is_same<decltype(begin(std::declval<T>())), not_this_one>::value &&
            !std::is_same<decltype(end(std::declval<T>())), not_this_one>::value;
    };

#if defined(_MANAGED) // Managed types are never ranges
    template <typename T>
    struct is_range<T^> {
        static const bool value = false;
    };
#endif

    template<typename Range>
    std::string rangeToString( Range const& range ) {
        return ::Catch::Detail::rangeToString( begin( range ), end( range ) );
    }

    // Handle vector<bool> specially
    template<typename Allocator>
    std::string rangeToString( std::vector<bool, Allocator> const& v ) {
        ReusableStringStream rss;
        rss << "{ ";
        bool first = true;
        for( bool b : v ) {
            if( first )
                first = false;
            else
                rss << ", ";
            rss << ::Catch::Detail::stringify( b );
        }
        rss << " }";
        return rss.str();
    }

    template<typename R>
    struct StringMaker<R, typename std::enable_if<is_range<R>::value && !::Catch::Detail::IsStreamInsertable<R>::value>::type> {
        static std::string convert( R const& range ) {
            return rangeToString( range );
        }
    };

    template <typename T, int SZ>
    struct StringMaker<T[SZ]> {
        static std::string convert(T const(&arr)[SZ]) {
            return rangeToString(arr);
        }
    };

} // namespace Catch

// Separate std::chrono::duration specialization
#if defined(CATCH_CONFIG_ENABLE_CHRONO_STRINGMAKER)
#include <ctime>
#include <ratio>
#include <chrono>

namespace Catch {

template <class Ratio>
struct ratio_string {
    static std::string symbol();
};

template <class Ratio>
std::string ratio_string<Ratio>::symbol() {
    Catch::ReusableStringStream rss;
    rss << '[' << Ratio::num << '/'
        << Ratio::den << ']';
    return rss.str();
}
template <>
struct ratio_string<std::atto> {
    static std::string symbol();
};
template <>
struct ratio_string<std::femto> {
    static std::string symbol();
};
template <>
struct ratio_string<std::pico> {
    static std::string symbol();
};
template <>
struct ratio_string<std::nano> {
    static std::string symbol();
};
template <>
struct ratio_string<std::micro> {
    static std::string symbol();
};
template <>
struct ratio_string<std::milli> {
    static std::string symbol();
};

    ////////////
    // std::chrono::duration specializations
    template<typename Value, typename Ratio>
    struct StringMaker<std::chrono::duration<Value, Ratio>> {
        static std::string convert(std::chrono::duration<Value, Ratio> const& duration) {
            ReusableStringStream rss;
            rss << duration.count() << ' ' << ratio_string<Ratio>::symbol() << 's';
            return rss.str();
        }
    };
    template<typename Value>
    struct StringMaker<std::chrono::duration<Value, std::ratio<1>>> {
        static std::string convert(std::chrono::duration<Value, std::ratio<1>> const& duration) {
            ReusableStringStream rss;
            rss << duration.count() << " s";
            return rss.str();
        }
    };
    template<typename Value>
    struct StringMaker<std::chrono::duration<Value, std::ratio<60>>> {
        static std::string convert(std::chrono::duration<Value, std::ratio<60>> const& duration) {
            ReusableStringStream rss;
            rss << duration.count() << " m";
            return rss.str();
        }
    };
    template<typename Value>
    struct StringMaker<std::chrono::duration<Value, std::ratio<3600>>> {
        static std::string convert(std::chrono::duration<Value, std::ratio<3600>> const& duration) {
            ReusableStringStream rss;
            rss << duration.count() << " h";
            return rss.str();
        }
    };

    ////////////
    // std::chrono::time_point specialization
    // Generic time_point cannot be specialized, only std::chrono::time_point<system_clock>
    template<typename Clock, typename Duration>
    struct StringMaker<std::chrono::time_point<Clock, Duration>> {
        static std::string convert(std::chrono::time_point<Clock, Duration> const& time_point) {
            return ::Catch::Detail::stringify(time_point.time_since_epoch()) + " since epoch";
        }
    };
    // std::chrono::time_point<system_clock> specialization
    template<typename Duration>
    struct StringMaker<std::chrono::time_point<std::chrono::system_clock, Duration>> {
        static std::string convert(std::chrono::time_point<std::chrono::system_clock, Duration> const& time_point) {
            auto converted = std::chrono::system_clock::to_time_t(time_point);

#ifdef _MSC_VER
            std::tm timeInfo = {};
            gmtime_s(&timeInfo, &converted);
#else
            std::tm* timeInfo = std::gmtime(&converted);
#endif

            auto const timeStampSize = sizeof("2017-01-16T17:06:45Z");
            char timeStamp[timeStampSize];
            const char * const fmt = "%Y-%m-%dT%H:%M:%SZ";

#ifdef _MSC_VER
            std::strftime(timeStamp, timeStampSize, fmt, &timeInfo);
#else
            std::strftime(timeStamp, timeStampSize, fmt, timeInfo);
#endif
            return std::string(timeStamp);
        }
    };
}
#endif // CATCH_CONFIG_ENABLE_CHRONO_STRINGMAKER

#ifdef _MSC_VER
#pragma warning(pop)
#endif

// end catch_tostring.h
#include <iosfwd>

#ifdef _MSC_VER
#pragma warning(push)
#pragma warning(disable:4389) // '==' : signed/unsigned mismatch
#pragma warning(disable:4018) // more "signed/unsigned mismatch"
#pragma warning(disable:4312) // Converting int to T* using reinterpret_cast (issue on x64 platform)
#pragma warning(disable:4180) // qualifier applied to function type has no meaning
#pragma warning(disable:4800) // Forcing result to true or false
#endif

namespace Catch {

    struct ITransientExpression {
        auto isBinaryExpression() const -> bool { return m_isBinaryExpression; }
        auto getResult() const -> bool { return m_result; }
        virtual void streamReconstructedExpression( std::ostream &os ) const = 0;

        ITransientExpression( bool isBinaryExpression, bool result )
        :   m_isBinaryExpression( isBinaryExpression ),
            m_result( result )
        {}

        // We don't actually need a virtual destructor, but many static analysers
        // complain if it's not here :-(
        virtual ~ITransientExpression();

        bool m_isBinaryExpression;
        bool m_result;

    };

    void formatReconstructedExpression( std::ostream &os, std::string const& lhs, StringRef op, std::string const& rhs );

    template<typename LhsT, typename RhsT>
    class BinaryExpr  : public ITransientExpression {
        LhsT m_lhs;
        StringRef m_op;
        RhsT m_rhs;

        void streamReconstructedExpression( std::ostream &os ) const override {
            formatReconstructedExpression
                    ( os, Catch::Detail::stringify( m_lhs ), m_op, Catch::Detail::stringify( m_rhs ) );
        }

    public:
        BinaryExpr( bool comparisonResult, LhsT lhs, StringRef op, RhsT rhs )
        :   ITransientExpression{ true, comparisonResult },
            m_lhs( lhs ),
            m_op( op ),
            m_rhs( rhs )
        {}

        template<typename T>
        auto operator && ( T ) const -> BinaryExpr<LhsT, RhsT const&> const {
            static_assert(always_false<T>::value,
            "chained comparisons are not supported inside assertions, "
            "wrap the expression inside parentheses, or decompose it");
        }

        template<typename T>
        auto operator || ( T ) const -> BinaryExpr<LhsT, RhsT const&> const {
            static_assert(always_false<T>::value,
            "chained comparisons are not supported inside assertions, "
            "wrap the expression inside parentheses, or decompose it");
        }

        template<typename T>
        auto operator == ( T ) const -> BinaryExpr<LhsT, RhsT const&> const {
            static_assert(always_false<T>::value,
            "chained comparisons are not supported inside assertions, "
            "wrap the expression inside parentheses, or decompose it");
        }

        template<typename T>
        auto operator != ( T ) const -> BinaryExpr<LhsT, RhsT const&> const {
            static_assert(always_false<T>::value,
            "chained comparisons are not supported inside assertions, "
            "wrap the expression inside parentheses, or decompose it");
        }

        template<typename T>
        auto operator > ( T ) const -> BinaryExpr<LhsT, RhsT const&> const {
            static_assert(always_false<T>::value,
            "chained comparisons are not supported inside assertions, "
            "wrap the expression inside parentheses, or decompose it");
        }

        template<typename T>
        auto operator < ( T ) const -> BinaryExpr<LhsT, RhsT const&> const {
            static_assert(always_false<T>::value,
            "chained comparisons are not supported inside assertions, "
            "wrap the expression inside parentheses, or decompose it");
        }

        template<typename T>
        auto operator >= ( T ) const -> BinaryExpr<LhsT, RhsT const&> const {
            static_assert(always_false<T>::value,
            "chained comparisons are not supported inside assertions, "
            "wrap the expression inside parentheses, or decompose it");
        }

        template<typename T>
        auto operator <= ( T ) const -> BinaryExpr<LhsT, RhsT const&> const {
            static_assert(always_false<T>::value,
            "chained comparisons are not supported inside assertions, "
            "wrap the expression inside parentheses, or decompose it");
        }
    };

    template<typename LhsT>
    class UnaryExpr : public ITransientExpression {
        LhsT m_lhs;

        void streamReconstructedExpression( std::ostream &os ) const override {
            os << Catch::Detail::stringify( m_lhs );
        }

    public:
        explicit UnaryExpr( LhsT lhs )
        :   ITransientExpression{ false, static_cast<bool>(lhs) },
            m_lhs( lhs )
        {}
    };

    // Specialised comparison functions to handle equality comparisons between ints and pointers (NULL deduces as an int)
    template<typename LhsT, typename RhsT>
    auto compareEqual( LhsT const& lhs, RhsT const& rhs ) -> bool { return static_cast<bool>(lhs == rhs); }
    template<typename T>
    auto compareEqual( T* const& lhs, int rhs ) -> bool { return lhs == reinterpret_cast<void const*>( rhs ); }
    template<typename T>
    auto compareEqual( T* const& lhs, long rhs ) -> bool { return lhs == reinterpret_cast<void const*>( rhs ); }
    template<typename T>
    auto compareEqual( int lhs, T* const& rhs ) -> bool { return reinterpret_cast<void const*>( lhs ) == rhs; }
    template<typename T>
    auto compareEqual( long lhs, T* const& rhs ) -> bool { return reinterpret_cast<void const*>( lhs ) == rhs; }

    template<typename LhsT, typename RhsT>
    auto compareNotEqual( LhsT const& lhs, RhsT&& rhs ) -> bool { return static_cast<bool>(lhs != rhs); }
    template<typename T>
    auto compareNotEqual( T* const& lhs, int rhs ) -> bool { return lhs != reinterpret_cast<void const*>( rhs ); }
    template<typename T>
    auto compareNotEqual( T* const& lhs, long rhs ) -> bool { return lhs != reinterpret_cast<void const*>( rhs ); }
    template<typename T>
    auto compareNotEqual( int lhs, T* const& rhs ) -> bool { return reinterpret_cast<void const*>( lhs ) != rhs; }
    template<typename T>
    auto compareNotEqual( long lhs, T* const& rhs ) -> bool { return reinterpret_cast<void const*>( lhs ) != rhs; }

    template<typename LhsT>
    class ExprLhs {
        LhsT m_lhs;
    public:
        explicit ExprLhs( LhsT lhs ) : m_lhs( lhs ) {}

        template<typename RhsT>
        auto operator == ( RhsT const& rhs ) -> BinaryExpr<LhsT, RhsT const&> const {
            return { compareEqual( m_lhs, rhs ), m_lhs, "==", rhs };
        }
        auto operator == ( bool rhs ) -> BinaryExpr<LhsT, bool> const {
            return { m_lhs == rhs, m_lhs, "==", rhs };
        }

        template<typename RhsT>
        auto operator != ( RhsT const& rhs ) -> BinaryExpr<LhsT, RhsT const&> const {
            return { compareNotEqual( m_lhs, rhs ), m_lhs, "!=", rhs };
        }
        auto operator != ( bool rhs ) -> BinaryExpr<LhsT, bool> const {
            return { m_lhs != rhs, m_lhs, "!=", rhs };
        }

        template<typename RhsT>
        auto operator > ( RhsT const& rhs ) -> BinaryExpr<LhsT, RhsT const&> const {
            return { static_cast<bool>(m_lhs > rhs), m_lhs, ">", rhs };
        }
        template<typename RhsT>
        auto operator < ( RhsT const& rhs ) -> BinaryExpr<LhsT, RhsT const&> const {
            return { static_cast<bool>(m_lhs < rhs), m_lhs, "<", rhs };
        }
        template<typename RhsT>
        auto operator >= ( RhsT const& rhs ) -> BinaryExpr<LhsT, RhsT const&> const {
            return { static_cast<bool>(m_lhs >= rhs), m_lhs, ">=", rhs };
        }
        template<typename RhsT>
        auto operator <= ( RhsT const& rhs ) -> BinaryExpr<LhsT, RhsT const&> const {
            return { static_cast<bool>(m_lhs <= rhs), m_lhs, "<=", rhs };
        }

        template<typename RhsT>
        auto operator && ( RhsT const& ) -> BinaryExpr<LhsT, RhsT const&> const {
            static_assert(always_false<RhsT>::value,
            "operator&& is not supported inside assertions, "
            "wrap the expression inside parentheses, or decompose it");
        }

        template<typename RhsT>
        auto operator || ( RhsT const& ) -> BinaryExpr<LhsT, RhsT const&> const {
            static_assert(always_false<RhsT>::value,
            "operator|| is not supported inside assertions, "
            "wrap the expression inside parentheses, or decompose it");
        }

        auto makeUnaryExpr() const -> UnaryExpr<LhsT> {
            return UnaryExpr<LhsT>{ m_lhs };
        }
    };

    void handleExpression( ITransientExpression const& expr );

    template<typename T>
    void handleExpression( ExprLhs<T> const& expr ) {
        handleExpression( expr.makeUnaryExpr() );
    }

    struct Decomposer {
        template<typename T>
        auto operator <= ( T const& lhs ) -> ExprLhs<T const&> {
            return ExprLhs<T const&>{ lhs };
        }

        auto operator <=( bool value ) -> ExprLhs<bool> {
            return ExprLhs<bool>{ value };
        }
    };

} // end namespace Catch

#ifdef _MSC_VER
#pragma warning(pop)
#endif

// end catch_decomposer.h
// start catch_interfaces_capture.h

#include <string>

namespace Catch {

    class AssertionResult;
    struct AssertionInfo;
    struct SectionInfo;
    struct SectionEndInfo;
    struct MessageInfo;
    struct MessageBuilder;
    struct Counts;
    struct BenchmarkInfo;
    struct BenchmarkStats;
    struct AssertionReaction;
    struct SourceLineInfo;

    struct ITransientExpression;
    struct IGeneratorTracker;

    struct IResultCapture {

        virtual ~IResultCapture();

        virtual bool sectionStarted(    SectionInfo const& sectionInfo,
                                        Counts& assertions ) = 0;
        virtual void sectionEnded( SectionEndInfo const& endInfo ) = 0;
        virtual void sectionEndedEarly( SectionEndInfo const& endInfo ) = 0;

        virtual auto acquireGeneratorTracker( SourceLineInfo const& lineInfo ) -> IGeneratorTracker& = 0;

        virtual void benchmarkStarting( BenchmarkInfo const& info ) = 0;
        virtual void benchmarkEnded( BenchmarkStats const& stats ) = 0;

        virtual void pushScopedMessage( MessageInfo const& message ) = 0;
        virtual void popScopedMessage( MessageInfo const& message ) = 0;

        virtual void emplaceUnscopedMessage( MessageBuilder const& builder ) = 0;

        virtual void handleFatalErrorCondition( StringRef message ) = 0;

        virtual void handleExpr
                (   AssertionInfo const& info,
                    ITransientExpression const& expr,
                    AssertionReaction& reaction ) = 0;
        virtual void handleMessage
                (   AssertionInfo const& info,
                    ResultWas::OfType resultType,
                    StringRef const& message,
                    AssertionReaction& reaction ) = 0;
        virtual void handleUnexpectedExceptionNotThrown
                (   AssertionInfo const& info,
                    AssertionReaction& reaction ) = 0;
        virtual void handleUnexpectedInflightException
                (   AssertionInfo const& info,
                    std::string const& message,
                    AssertionReaction& reaction ) = 0;
        virtual void handleIncomplete
                (   AssertionInfo const& info ) = 0;
        virtual void handleNonExpr
                (   AssertionInfo const &info,
                    ResultWas::OfType resultType,
                    AssertionReaction &reaction ) = 0;

        virtual bool lastAssertionPassed() = 0;
        virtual void assertionPassed() = 0;

        // Deprecated, do not use:
        virtual std::string getCurrentTestName() const = 0;
        virtual const AssertionResult* getLastResult() const = 0;
        virtual void exceptionEarlyReported() = 0;
    };

    IResultCapture& getResultCapture();
}

// end catch_interfaces_capture.h
namespace Catch {

    struct TestFailureException{};
    struct AssertionResultData;
    struct IResultCapture;
    class RunContext;

    class LazyExpression {
        friend class AssertionHandler;
        friend struct AssertionStats;
        friend class RunContext;

        ITransientExpression const* m_transientExpression = nullptr;
        bool m_isNegated;
    public:
        LazyExpression( bool isNegated );
        LazyExpression( LazyExpression const& other );
        LazyExpression& operator = ( LazyExpression const& ) = delete;

        explicit operator bool() const;

        friend auto operator << ( std::ostream& os, LazyExpression const& lazyExpr ) -> std::ostream&;
    };

    struct AssertionReaction {
        bool shouldDebugBreak = false;
        bool shouldThrow = false;
    };

    class AssertionHandler {
        AssertionInfo m_assertionInfo;
        AssertionReaction m_reaction;
        bool m_completed = false;
        IResultCapture& m_resultCapture;

    public:
        AssertionHandler
            (   StringRef const& macroName,
                SourceLineInfo const& lineInfo,
                StringRef capturedExpression,
                ResultDisposition::Flags resultDisposition );
        ~AssertionHandler() {
            if ( !m_completed ) {
                m_resultCapture.handleIncomplete( m_assertionInfo );
            }
        }

        template<typename T>
        void handleExpr( ExprLhs<T> const& expr ) {
            handleExpr( expr.makeUnaryExpr() );
        }
        void handleExpr( ITransientExpression const& expr );

        void handleMessage(ResultWas::OfType resultType, StringRef const& message);

        void handleExceptionThrownAsExpected();
        void handleUnexpectedExceptionNotThrown();
        void handleExceptionNotThrownAsExpected();
        void handleThrowingCallSkipped();
        void handleUnexpectedInflightException();

        void complete();
        void setCompleted();

        // query
        auto allowThrows() const -> bool;
    };

    void handleExceptionMatchExpr( AssertionHandler& handler, std::string const& str, StringRef const& matcherString );

} // namespace Catch

// end catch_assertionhandler.h
// start catch_message.h

#include <string>
#include <vector>

namespace Catch {

    struct MessageInfo {
        MessageInfo(    StringRef const& _macroName,
                        SourceLineInfo const& _lineInfo,
                        ResultWas::OfType _type );

        StringRef macroName;
        std::string message;
        SourceLineInfo lineInfo;
        ResultWas::OfType type;
        unsigned int sequence;

        bool operator == ( MessageInfo const& other ) const;
        bool operator < ( MessageInfo const& other ) const;
    private:
        static unsigned int globalCount;
    };

    struct MessageStream {

        template<typename T>
        MessageStream& operator << ( T const& value ) {
            m_stream << value;
            return *this;
        }

        ReusableStringStream m_stream;
    };

    struct MessageBuilder : MessageStream {
        MessageBuilder( StringRef const& macroName,
                        SourceLineInfo const& lineInfo,
                        ResultWas::OfType type );

        template<typename T>
        MessageBuilder& operator << ( T const& value ) {
            m_stream << value;
            return *this;
        }

        MessageInfo m_info;
    };

    class ScopedMessage {
    public:
        explicit ScopedMessage( MessageBuilder const& builder );
        ScopedMessage( ScopedMessage& duplicate ) = delete;
        ScopedMessage( ScopedMessage&& old );
        ~ScopedMessage();

        MessageInfo m_info;
        bool m_moved;
    };

    class Capturer {
        std::vector<MessageInfo> m_messages;
        IResultCapture& m_resultCapture = getResultCapture();
        size_t m_captured = 0;
    public:
        Capturer( StringRef macroName, SourceLineInfo const& lineInfo, ResultWas::OfType resultType, StringRef names );
        ~Capturer();

        void captureValue( size_t index, std::string const& value );

        template<typename T>
        void captureValues( size_t index, T const& value ) {
            captureValue( index, Catch::Detail::stringify( value ) );
        }

        template<typename T, typename... Ts>
        void captureValues( size_t index, T const& value, Ts const&... values ) {
            captureValue( index, Catch::Detail::stringify(value) );
            captureValues( index+1, values... );
        }
    };

} // end namespace Catch

// end catch_message.h
#if !defined(CATCH_CONFIG_DISABLE)

#if !defined(CATCH_CONFIG_DISABLE_STRINGIFICATION)
  #define CATCH_INTERNAL_STRINGIFY(...) #__VA_ARGS__
#else
  #define CATCH_INTERNAL_STRINGIFY(...) "Disabled by CATCH_CONFIG_DISABLE_STRINGIFICATION"
#endif

#if defined(CATCH_CONFIG_FAST_COMPILE) || defined(CATCH_CONFIG_DISABLE_EXCEPTIONS)

///////////////////////////////////////////////////////////////////////////////
// Another way to speed-up compilation is to omit local try-catch for REQUIRE*
// macros.
#define INTERNAL_CATCH_TRY
#define INTERNAL_CATCH_CATCH( capturer )

#else // CATCH_CONFIG_FAST_COMPILE

#define INTERNAL_CATCH_TRY try
#define INTERNAL_CATCH_CATCH( handler ) catch(...) { handler.handleUnexpectedInflightException(); }

#endif

#define INTERNAL_CATCH_REACT( handler ) handler.complete();

///////////////////////////////////////////////////////////////////////////////
#define INTERNAL_CATCH_TEST( macroName, resultDisposition, ... ) \
    do { \
        Catch::AssertionHandler catchAssertionHandler( macroName##_catch_sr, CATCH_INTERNAL_LINEINFO, CATCH_INTERNAL_STRINGIFY(__VA_ARGS__), resultDisposition ); \
        INTERNAL_CATCH_TRY { \
            CATCH_INTERNAL_SUPPRESS_PARENTHESES_WARNINGS \
            catchAssertionHandler.handleExpr( Catch::Decomposer() <= __VA_ARGS__ ); \
            CATCH_INTERNAL_UNSUPPRESS_PARENTHESES_WARNINGS \
        } INTERNAL_CATCH_CATCH( catchAssertionHandler ) \
        INTERNAL_CATCH_REACT( catchAssertionHandler ) \
    } while( (void)0, (false) && static_cast<bool>( !!(__VA_ARGS__) ) ) // the expression here is never evaluated at runtime but it forces the compiler to give it a look
    // The double negation silences MSVC's C4800 warning, the static_cast forces short-circuit evaluation if the type has overloaded &&.

///////////////////////////////////////////////////////////////////////////////
#define INTERNAL_CATCH_IF( macroName, resultDisposition, ... ) \
    INTERNAL_CATCH_TEST( macroName, resultDisposition, __VA_ARGS__ ); \
    if( Catch::getResultCapture().lastAssertionPassed() )

///////////////////////////////////////////////////////////////////////////////
#define INTERNAL_CATCH_ELSE( macroName, resultDisposition, ... ) \
    INTERNAL_CATCH_TEST( macroName, resultDisposition, __VA_ARGS__ ); \
    if( !Catch::getResultCapture().lastAssertionPassed() )

///////////////////////////////////////////////////////////////////////////////
#define INTERNAL_CATCH_NO_THROW( macroName, resultDisposition, ... ) \
    do { \
        Catch::AssertionHandler catchAssertionHandler( macroName##_catch_sr, CATCH_INTERNAL_LINEINFO, CATCH_INTERNAL_STRINGIFY(__VA_ARGS__), resultDisposition ); \
        try { \
            static_cast<void>(__VA_ARGS__); \
            catchAssertionHandler.handleExceptionNotThrownAsExpected(); \
        } \
        catch( ... ) { \
            catchAssertionHandler.handleUnexpectedInflightException(); \
        } \
        INTERNAL_CATCH_REACT( catchAssertionHandler ) \
    } while( false )

///////////////////////////////////////////////////////////////////////////////
#define INTERNAL_CATCH_THROWS( macroName, resultDisposition, ... ) \
    do { \
        Catch::AssertionHandler catchAssertionHandler( macroName##_catch_sr, CATCH_INTERNAL_LINEINFO, CATCH_INTERNAL_STRINGIFY(__VA_ARGS__), resultDisposition); \
        if( catchAssertionHandler.allowThrows() ) \
            try { \
                static_cast<void>(__VA_ARGS__); \
                catchAssertionHandler.handleUnexpectedExceptionNotThrown(); \
            } \
            catch( ... ) { \
                catchAssertionHandler.handleExceptionThrownAsExpected(); \
            } \
        else \
            catchAssertionHandler.handleThrowingCallSkipped(); \
        INTERNAL_CATCH_REACT( catchAssertionHandler ) \
    } while( false )

///////////////////////////////////////////////////////////////////////////////
#define INTERNAL_CATCH_THROWS_AS( macroName, exceptionType, resultDisposition, expr ) \
    do { \
        Catch::AssertionHandler catchAssertionHandler( macroName##_catch_sr, CATCH_INTERNAL_LINEINFO, CATCH_INTERNAL_STRINGIFY(expr) ", " CATCH_INTERNAL_STRINGIFY(exceptionType), resultDisposition ); \
        if( catchAssertionHandler.allowThrows() ) \
            try { \
                static_cast<void>(expr); \
                catchAssertionHandler.handleUnexpectedExceptionNotThrown(); \
            } \
            catch( exceptionType const& ) { \
                catchAssertionHandler.handleExceptionThrownAsExpected(); \
            } \
            catch( ... ) { \
                catchAssertionHandler.handleUnexpectedInflightException(); \
            } \
        else \
            catchAssertionHandler.handleThrowingCallSkipped(); \
        INTERNAL_CATCH_REACT( catchAssertionHandler ) \
    } while( false )

///////////////////////////////////////////////////////////////////////////////
#define INTERNAL_CATCH_MSG( macroName, messageType, resultDisposition, ... ) \
    do { \
        Catch::AssertionHandler catchAssertionHandler( macroName##_catch_sr, CATCH_INTERNAL_LINEINFO, Catch::StringRef(), resultDisposition ); \
        catchAssertionHandler.handleMessage( messageType, ( Catch::MessageStream() << __VA_ARGS__ + ::Catch::StreamEndStop() ).m_stream.str() ); \
        INTERNAL_CATCH_REACT( catchAssertionHandler ) \
    } while( false )

///////////////////////////////////////////////////////////////////////////////
#define INTERNAL_CATCH_CAPTURE( varName, macroName, ... ) \
    auto varName = Catch::Capturer( macroName, CATCH_INTERNAL_LINEINFO, Catch::ResultWas::Info, #__VA_ARGS__ ); \
    varName.captureValues( 0, __VA_ARGS__ )

///////////////////////////////////////////////////////////////////////////////
#define INTERNAL_CATCH_INFO( macroName, log ) \
    Catch::ScopedMessage INTERNAL_CATCH_UNIQUE_NAME( scopedMessage )( Catch::MessageBuilder( macroName##_catch_sr, CATCH_INTERNAL_LINEINFO, Catch::ResultWas::Info ) << log );

///////////////////////////////////////////////////////////////////////////////
#define INTERNAL_CATCH_UNSCOPED_INFO( macroName, log ) \
    Catch::getResultCapture().emplaceUnscopedMessage( Catch::MessageBuilder( macroName##_catch_sr, CATCH_INTERNAL_LINEINFO, Catch::ResultWas::Info ) << log )

///////////////////////////////////////////////////////////////////////////////
// Although this is matcher-based, it can be used with just a string
#define INTERNAL_CATCH_THROWS_STR_MATCHES( macroName, resultDisposition, matcher, ... ) \
    do { \
        Catch::AssertionHandler catchAssertionHandler( macroName##_catch_sr, CATCH_INTERNAL_LINEINFO, CATCH_INTERNAL_STRINGIFY(__VA_ARGS__) ", " CATCH_INTERNAL_STRINGIFY(matcher), resultDisposition ); \
        if( catchAssertionHandler.allowThrows() ) \
            try { \
                static_cast<void>(__VA_ARGS__); \
                catchAssertionHandler.handleUnexpectedExceptionNotThrown(); \
            } \
            catch( ... ) { \
                Catch::handleExceptionMatchExpr( catchAssertionHandler, matcher, #matcher##_catch_sr ); \
            } \
        else \
            catchAssertionHandler.handleThrowingCallSkipped(); \
        INTERNAL_CATCH_REACT( catchAssertionHandler ) \
    } while( false )

#endif // CATCH_CONFIG_DISABLE

// end catch_capture.hpp
// start catch_section.h

// start catch_section_info.h

// start catch_totals.h

#include <cstddef>

namespace Catch {

    struct Counts {
        Counts operator - ( Counts const& other ) const;
        Counts& operator += ( Counts const& other );

        std::size_t total() const;
        bool allPassed() const;
        bool allOk() const;

        std::size_t passed = 0;
        std::size_t failed = 0;
        std::size_t failedButOk = 0;
    };

    struct Totals {

        Totals operator - ( Totals const& other ) const;
        Totals& operator += ( Totals const& other );

        Totals delta( Totals const& prevTotals ) const;

        int error = 0;
        Counts assertions;
        Counts testCases;
    };
}

// end catch_totals.h
#include <string>

namespace Catch {

    struct SectionInfo {
        SectionInfo
            (   SourceLineInfo const& _lineInfo,
                std::string const& _name );

        // Deprecated
        SectionInfo
            (   SourceLineInfo const& _lineInfo,
                std::string const& _name,
                std::string const& ) : SectionInfo( _lineInfo, _name ) {}

        std::string name;
        std::string description; // !Deprecated: this will always be empty
        SourceLineInfo lineInfo;
    };

    struct SectionEndInfo {
        SectionInfo sectionInfo;
        Counts prevAssertions;
        double durationInSeconds;
    };

} // end namespace Catch

// end catch_section_info.h
// start catch_timer.h

#include <cstdint>

namespace Catch {

    auto getCurrentNanosecondsSinceEpoch() -> uint64_t;
    auto getEstimatedClockResolution() -> uint64_t;

    class Timer {
        uint64_t m_nanoseconds = 0;
    public:
        void start();
        auto getElapsedNanoseconds() const -> uint64_t;
        auto getElapsedMicroseconds() const -> uint64_t;
        auto getElapsedMilliseconds() const -> unsigned int;
        auto getElapsedSeconds() const -> double;
    };

} // namespace Catch

// end catch_timer.h
#include <string>

namespace Catch {

    class Section : NonCopyable {
    public:
        Section( SectionInfo const& info );
        ~Section();

        // This indicates whether the section should be executed or not
        explicit operator bool() const;

    private:
        SectionInfo m_info;

        std::string m_name;
        Counts m_assertions;
        bool m_sectionIncluded;
        Timer m_timer;
    };

} // end namespace Catch

#define INTERNAL_CATCH_SECTION( ... ) \
    CATCH_INTERNAL_SUPPRESS_UNUSED_WARNINGS \
    if( Catch::Section const& INTERNAL_CATCH_UNIQUE_NAME( catch_internal_Section ) = Catch::SectionInfo( CATCH_INTERNAL_LINEINFO, __VA_ARGS__ ) ) \
    CATCH_INTERNAL_UNSUPPRESS_UNUSED_WARNINGS

#define INTERNAL_CATCH_DYNAMIC_SECTION( ... ) \
    CATCH_INTERNAL_SUPPRESS_UNUSED_WARNINGS \
    if( Catch::Section const& INTERNAL_CATCH_UNIQUE_NAME( catch_internal_Section ) = Catch::SectionInfo( CATCH_INTERNAL_LINEINFO, (Catch::ReusableStringStream() << __VA_ARGS__).str() ) ) \
    CATCH_INTERNAL_UNSUPPRESS_UNUSED_WARNINGS

// end catch_section.h
// start catch_benchmark.h

#include <cstdint>
#include <string>

namespace Catch {

    class BenchmarkLooper {

        std::string m_name;
        std::size_t m_count = 0;
        std::size_t m_iterationsToRun = 1;
        uint64_t m_resolution;
        Timer m_timer;

        static auto getResolution() -> uint64_t;
    public:
        // Keep most of this inline as it's on the code path that is being timed
        BenchmarkLooper( StringRef name )
        :   m_name( name ),
            m_resolution( getResolution() )
        {
            reportStart();
            m_timer.start();
        }

        explicit operator bool() {
            if( m_count < m_iterationsToRun )
                return true;
            return needsMoreIterations();
        }

        void increment() {
            ++m_count;
        }

        void reportStart();
        auto needsMoreIterations() -> bool;
    };

} // end namespace Catch

#define BENCHMARK( name ) \
    for( Catch::BenchmarkLooper looper( name ); looper; looper.increment() )

// end catch_benchmark.h
// start catch_interfaces_exception.h

// start catch_interfaces_registry_hub.h

#include <string>
#include <memory>

namespace Catch {

    class TestCase;
    struct ITestCaseRegistry;
    struct IExceptionTranslatorRegistry;
    struct IExceptionTranslator;
    struct IReporterRegistry;
    struct IReporterFactory;
    struct ITagAliasRegistry;
    class StartupExceptionRegistry;

    using IReporterFactoryPtr = std::shared_ptr<IReporterFactory>;

    struct IRegistryHub {
        virtual ~IRegistryHub();

        virtual IReporterRegistry const& getReporterRegistry() const = 0;
        virtual ITestCaseRegistry const& getTestCaseRegistry() const = 0;
        virtual ITagAliasRegistry const& getTagAliasRegistry() const = 0;

        virtual IExceptionTranslatorRegistry const& getExceptionTranslatorRegistry() const = 0;

        virtual StartupExceptionRegistry const& getStartupExceptionRegistry() const = 0;
    };

    struct IMutableRegistryHub {
        virtual ~IMutableRegistryHub();
        virtual void registerReporter( std::string const& name, IReporterFactoryPtr const& factory ) = 0;
        virtual void registerListener( IReporterFactoryPtr const& factory ) = 0;
        virtual void registerTest( TestCase const& testInfo ) = 0;
        virtual void registerTranslator( const IExceptionTranslator* translator ) = 0;
        virtual void registerTagAlias( std::string const& alias, std::string const& tag, SourceLineInfo const& lineInfo ) = 0;
        virtual void registerStartupException() noexcept = 0;
    };

    IRegistryHub const& getRegistryHub();
    IMutableRegistryHub& getMutableRegistryHub();
    void cleanUp();
    std::string translateActiveException();

}

// end catch_interfaces_registry_hub.h
#if defined(CATCH_CONFIG_DISABLE)
    #define INTERNAL_CATCH_TRANSLATE_EXCEPTION_NO_REG( translatorName, signature) \
        static std::string translatorName( signature )
#endif

#include <exception>
#include <string>
#include <vector>

namespace Catch {
    using exceptionTranslateFunction = std::string(*)();

    struct IExceptionTranslator;
    using ExceptionTranslators = std::vector<std::unique_ptr<IExceptionTranslator const>>;

    struct IExceptionTranslator {
        virtual ~IExceptionTranslator();
        virtual std::string translate( ExceptionTranslators::const_iterator it, ExceptionTranslators::const_iterator itEnd ) const = 0;
    };

    struct IExceptionTranslatorRegistry {
        virtual ~IExceptionTranslatorRegistry();

        virtual std::string translateActiveException() const = 0;
    };

    class ExceptionTranslatorRegistrar {
        template<typename T>
        class ExceptionTranslator : public IExceptionTranslator {
        public:

            ExceptionTranslator( std::string(*translateFunction)( T& ) )
            : m_translateFunction( translateFunction )
            {}

            std::string translate( ExceptionTranslators::const_iterator it, ExceptionTranslators::const_iterator itEnd ) const override {
                try {
                    if( it == itEnd )
                        std::rethrow_exception(std::current_exception());
                    else
                        return (*it)->translate( it+1, itEnd );
                }
                catch( T& ex ) {
                    return m_translateFunction( ex );
                }
            }

        protected:
            std::string(*m_translateFunction)( T& );
        };

    public:
        template<typename T>
        ExceptionTranslatorRegistrar( std::string(*translateFunction)( T& ) ) {
            getMutableRegistryHub().registerTranslator
                ( new ExceptionTranslator<T>( translateFunction ) );
        }
    };
}

///////////////////////////////////////////////////////////////////////////////
#define INTERNAL_CATCH_TRANSLATE_EXCEPTION2( translatorName, signature ) \
    static std::string translatorName( signature ); \
    CATCH_INTERNAL_SUPPRESS_GLOBALS_WARNINGS \
    namespace{ Catch::ExceptionTranslatorRegistrar INTERNAL_CATCH_UNIQUE_NAME( catch_internal_ExceptionRegistrar )( &translatorName ); } \
    CATCH_INTERNAL_UNSUPPRESS_GLOBALS_WARNINGS \
    static std::string translatorName( signature )

#define INTERNAL_CATCH_TRANSLATE_EXCEPTION( signature ) INTERNAL_CATCH_TRANSLATE_EXCEPTION2( INTERNAL_CATCH_UNIQUE_NAME( catch_internal_ExceptionTranslator ), signature )

// end catch_interfaces_exception.h
// start catch_approx.h

#include <type_traits>

namespace Catch {
namespace Detail {

    class Approx {
    private:
        bool equalityComparisonImpl(double other) const;
        // Validates the new margin (margin >= 0)
        // out-of-line to avoid including stdexcept in the header
        void setMargin(double margin);
        // Validates the new epsilon (0 < epsilon < 1)
        // out-of-line to avoid including stdexcept in the header
        void setEpsilon(double epsilon);

    public:
        explicit Approx ( double value );

        static Approx custom();

        Approx operator-() const;

        template <typename T, typename = typename std::enable_if<std::is_constructible<double, T>::value>::type>
        Approx operator()( T const& value ) {
            Approx approx( static_cast<double>(value) );
            approx.m_epsilon = m_epsilon;
            approx.m_margin = m_margin;
            approx.m_scale = m_scale;
            return approx;
        }

        template <typename T, typename = typename std::enable_if<std::is_constructible<double, T>::value>::type>
        explicit Approx( T const& value ): Approx(static_cast<double>(value))
        {}

        template <typename T, typename = typename std::enable_if<std::is_constructible<double, T>::value>::type>
        friend bool operator == ( const T& lhs, Approx const& rhs ) {
            auto lhs_v = static_cast<double>(lhs);
            return rhs.equalityComparisonImpl(lhs_v);
        }

        template <typename T, typename = typename std::enable_if<std::is_constructible<double, T>::value>::type>
        friend bool operator == ( Approx const& lhs, const T& rhs ) {
            return operator==( rhs, lhs );
        }

        template <typename T, typename = typename std::enable_if<std::is_constructible<double, T>::value>::type>
        friend bool operator != ( T const& lhs, Approx const& rhs ) {
            return !operator==( lhs, rhs );
        }

        template <typename T, typename = typename std::enable_if<std::is_constructible<double, T>::value>::type>
        friend bool operator != ( Approx const& lhs, T const& rhs ) {
            return !operator==( rhs, lhs );
        }

        template <typename T, typename = typename std::enable_if<std::is_constructible<double, T>::value>::type>
        friend bool operator <= ( T const& lhs, Approx const& rhs ) {
            return static_cast<double>(lhs) < rhs.m_value || lhs == rhs;
        }

        template <typename T, typename = typename std::enable_if<std::is_constructible<double, T>::value>::type>
        friend bool operator <= ( Approx const& lhs, T const& rhs ) {
            return lhs.m_value < static_cast<double>(rhs) || lhs == rhs;
        }

        template <typename T, typename = typename std::enable_if<std::is_constructible<double, T>::value>::type>
        friend bool operator >= ( T const& lhs, Approx const& rhs ) {
            return static_cast<double>(lhs) > rhs.m_value || lhs == rhs;
        }

        template <typename T, typename = typename std::enable_if<std::is_constructible<double, T>::value>::type>
        friend bool operator >= ( Approx const& lhs, T const& rhs ) {
            return lhs.m_value > static_cast<double>(rhs) || lhs == rhs;
        }

        template <typename T, typename = typename std::enable_if<std::is_constructible<double, T>::value>::type>
        Approx& epsilon( T const& newEpsilon ) {
            double epsilonAsDouble = static_cast<double>(newEpsilon);
            setEpsilon(epsilonAsDouble);
            return *this;
        }

        template <typename T, typename = typename std::enable_if<std::is_constructible<double, T>::value>::type>
        Approx& margin( T const& newMargin ) {
            double marginAsDouble = static_cast<double>(newMargin);
            setMargin(marginAsDouble);
            return *this;
        }

        template <typename T, typename = typename std::enable_if<std::is_constructible<double, T>::value>::type>
        Approx& scale( T const& newScale ) {
            m_scale = static_cast<double>(newScale);
            return *this;
        }

        std::string toString() const;

    private:
        double m_epsilon;
        double m_margin;
        double m_scale;
        double m_value;
    };
} // end namespace Detail

namespace literals {
    Detail::Approx operator "" _a(long double val);
    Detail::Approx operator "" _a(unsigned long long val);
} // end namespace literals

template<>
struct StringMaker<Catch::Detail::Approx> {
    static std::string convert(Catch::Detail::Approx const& value);
};

} // end namespace Catch

// end catch_approx.h
// start catch_string_manip.h

#include <string>
#include <iosfwd>

namespace Catch {

    bool startsWith( std::string const& s, std::string const& prefix );
    bool startsWith( std::string const& s, char prefix );
    bool endsWith( std::string const& s, std::string const& suffix );
    bool endsWith( std::string const& s, char suffix );
    bool contains( std::string const& s, std::string const& infix );
    void toLowerInPlace( std::string& s );
    std::string toLower( std::string const& s );
    std::string trim( std::string const& str );
    bool replaceInPlace( std::string& str, std::string const& replaceThis, std::string const& withThis );

    struct pluralise {
        pluralise( std::size_t count, std::string const& label );

        friend std::ostream& operator << ( std::ostream& os, pluralise const& pluraliser );

        std::size_t m_count;
        std::string m_label;
    };
}

// end catch_string_manip.h
#ifndef CATCH_CONFIG_DISABLE_MATCHERS
// start catch_capture_matchers.h

// start catch_matchers.h

#include <string>
#include <vector>

namespace Catch {
namespace Matchers {
    namespace Impl {

        template<typename ArgT> struct MatchAllOf;
        template<typename ArgT> struct MatchAnyOf;
        template<typename ArgT> struct MatchNotOf;

        class MatcherUntypedBase {
        public:
            MatcherUntypedBase() = default;
            MatcherUntypedBase ( MatcherUntypedBase const& ) = default;
            MatcherUntypedBase& operator = ( MatcherUntypedBase const& ) = delete;
            std::string toString() const;

        protected:
            virtual ~MatcherUntypedBase();
            virtual std::string describe() const = 0;
            mutable std::string m_cachedToString;
        };

#ifdef __clang__
#    pragma clang diagnostic push
#    pragma clang diagnostic ignored "-Wnon-virtual-dtor"
#endif

        template<typename ObjectT>
        struct MatcherMethod {
            virtual bool match( ObjectT const& arg ) const = 0;
        };

#ifdef __clang__
#    pragma clang diagnostic pop
#endif

        template<typename T>
        struct MatcherBase : MatcherUntypedBase, MatcherMethod<T> {

            MatchAllOf<T> operator && ( MatcherBase const& other ) const;
            MatchAnyOf<T> operator || ( MatcherBase const& other ) const;
            MatchNotOf<T> operator ! () const;
        };

        template<typename ArgT>
        struct MatchAllOf : MatcherBase<ArgT> {
            bool match( ArgT const& arg ) const override {
                for( auto matcher : m_matchers ) {
                    if (!matcher->match(arg))
                        return false;
                }
                return true;
            }
            std::string describe() const override {
                std::string description;
                description.reserve( 4 + m_matchers.size()*32 );
                description += "( ";
                bool first = true;
                for( auto matcher : m_matchers ) {
                    if( first )
                        first = false;
                    else
                        description += " and ";
                    description += matcher->toString();
                }
                description += " )";
                return description;
            }

            MatchAllOf<ArgT>& operator && ( MatcherBase<ArgT> const& other ) {
                m_matchers.push_back( &other );
                return *this;
            }

            std::vector<MatcherBase<ArgT> const*> m_matchers;
        };
        template<typename ArgT>
        struct MatchAnyOf : MatcherBase<ArgT> {

            bool match( ArgT const& arg ) const override {
                for( auto matcher : m_matchers ) {
                    if (matcher->match(arg))
                        return true;
                }
                return false;
            }
            std::string describe() const override {
                std::string description;
                description.reserve( 4 + m_matchers.size()*32 );
                description += "( ";
                bool first = true;
                for( auto matcher : m_matchers ) {
                    if( first )
                        first = false;
                    else
                        description += " or ";
                    description += matcher->toString();
                }
                description += " )";
                return description;
            }

            MatchAnyOf<ArgT>& operator || ( MatcherBase<ArgT> const& other ) {
                m_matchers.push_back( &other );
                return *this;
            }

            std::vector<MatcherBase<ArgT> const*> m_matchers;
        };

        template<typename ArgT>
        struct MatchNotOf : MatcherBase<ArgT> {

            MatchNotOf( MatcherBase<ArgT> const& underlyingMatcher ) : m_underlyingMatcher( underlyingMatcher ) {}

            bool match( ArgT const& arg ) const override {
                return !m_underlyingMatcher.match( arg );
            }

            std::string describe() const override {
                return "not " + m_underlyingMatcher.toString();
            }
            MatcherBase<ArgT> const& m_underlyingMatcher;
        };

        template<typename T>
        MatchAllOf<T> MatcherBase<T>::operator && ( MatcherBase const& other ) const {
            return MatchAllOf<T>() && *this && other;
        }
        template<typename T>
        MatchAnyOf<T> MatcherBase<T>::operator || ( MatcherBase const& other ) const {
            return MatchAnyOf<T>() || *this || other;
        }
        template<typename T>
        MatchNotOf<T> MatcherBase<T>::operator ! () const {
            return MatchNotOf<T>( *this );
        }

    } // namespace Impl

} // namespace Matchers

using namespace Matchers;
using Matchers::Impl::MatcherBase;

} // namespace Catch

// end catch_matchers.h
// start catch_matchers_floating.h

#include <type_traits>
#include <cmath>

namespace Catch {
namespace Matchers {

    namespace Floating {

        enum class FloatingPointKind : uint8_t;

        struct WithinAbsMatcher : MatcherBase<double> {
            WithinAbsMatcher(double target, double margin);
            bool match(double const& matchee) const override;
            std::string describe() const override;
        private:
            double m_target;
            double m_margin;
        };

        struct WithinUlpsMatcher : MatcherBase<double> {
            WithinUlpsMatcher(double target, int ulps, FloatingPointKind baseType);
            bool match(double const& matchee) const override;
            std::string describe() const override;
        private:
            double m_target;
            int m_ulps;
            FloatingPointKind m_type;
        };

    } // namespace Floating

    // The following functions create the actual matcher objects.
    // This allows the types to be inferred
    Floating::WithinUlpsMatcher WithinULP(double target, int maxUlpDiff);
    Floating::WithinUlpsMatcher WithinULP(float target, int maxUlpDiff);
    Floating::WithinAbsMatcher WithinAbs(double target, double margin);

} // namespace Matchers
} // namespace Catch

// end catch_matchers_floating.h
// start catch_matchers_generic.hpp

#include <functional>
#include <string>

namespace Catch {
namespace Matchers {
namespace Generic {

namespace Detail {
    std::string finalizeDescription(const std::string& desc);
}

template <typename T>
class PredicateMatcher : public MatcherBase<T> {
    std::function<bool(T const&)> m_predicate;
    std::string m_description;
public:

    PredicateMatcher(std::function<bool(T const&)> const& elem, std::string const& descr)
        :m_predicate(std::move(elem)),
        m_description(Detail::finalizeDescription(descr))
    {}

    bool match( T const& item ) const override {
        return m_predicate(item);
    }

    std::string describe() const override {
        return m_description;
    }
};

} // namespace Generic

    // The following functions create the actual matcher objects.
    // The user has to explicitly specify type to the function, because
    // inferring std::function<bool(T const&)> is hard (but possible) and
    // requires a lot of TMP.
    template<typename T>
    Generic::PredicateMatcher<T> Predicate(std::function<bool(T const&)> const& predicate, std::string const& description = "") {
        return Generic::PredicateMatcher<T>(predicate, description);
    }

} // namespace Matchers
} // namespace Catch

// end catch_matchers_generic.hpp
// start catch_matchers_string.h

#include <string>

namespace Catch {
namespace Matchers {

    namespace StdString {

        struct CasedString
        {
            CasedString( std::string const& str, CaseSensitive::Choice caseSensitivity );
            std::string adjustString( std::string const& str ) const;
            std::string caseSensitivitySuffix() const;

            CaseSensitive::Choice m_caseSensitivity;
            std::string m_str;
        };

        struct StringMatcherBase : MatcherBase<std::string> {
            StringMatcherBase( std::string const& operation, CasedString const& comparator );
            std::string describe() const override;

            CasedString m_comparator;
            std::string m_operation;
        };

        struct EqualsMatcher : StringMatcherBase {
            EqualsMatcher( CasedString const& comparator );
            bool match( std::string const& source ) const override;
        };
        struct ContainsMatcher : StringMatcherBase {
            ContainsMatcher( CasedString const& comparator );
            bool match( std::string const& source ) const override;
        };
        struct StartsWithMatcher : StringMatcherBase {
            StartsWithMatcher( CasedString const& comparator );
            bool match( std::string const& source ) const override;
        };
        struct EndsWithMatcher : StringMatcherBase {
            EndsWithMatcher( CasedString const& comparator );
            bool match( std::string const& source ) const override;
        };

        struct RegexMatcher : MatcherBase<std::string> {
            RegexMatcher( std::string regex, CaseSensitive::Choice caseSensitivity );
            bool match( std::string const& matchee ) const override;
            std::string describe() const override;

        private:
            std::string m_regex;
            CaseSensitive::Choice m_caseSensitivity;
        };

    } // namespace StdString

    // The following functions create the actual matcher objects.
    // This allows the types to be inferred

    StdString::EqualsMatcher Equals( std::string const& str, CaseSensitive::Choice caseSensitivity = CaseSensitive::Yes );
    StdString::ContainsMatcher Contains( std::string const& str, CaseSensitive::Choice caseSensitivity = CaseSensitive::Yes );
    StdString::EndsWithMatcher EndsWith( std::string const& str, CaseSensitive::Choice caseSensitivity = CaseSensitive::Yes );
    StdString::StartsWithMatcher StartsWith( std::string const& str, CaseSensitive::Choice caseSensitivity = CaseSensitive::Yes );
    StdString::RegexMatcher Matches( std::string const& regex, CaseSensitive::Choice caseSensitivity = CaseSensitive::Yes );

} // namespace Matchers
} // namespace Catch

// end catch_matchers_string.h
// start catch_matchers_vector.h

#include <algorithm>

namespace Catch {
namespace Matchers {

    namespace Vector {
        template<typename T>
        struct ContainsElementMatcher : MatcherBase<std::vector<T>> {

            ContainsElementMatcher(T const &comparator) : m_comparator( comparator) {}

            bool match(std::vector<T> const &v) const override {
                for (auto const& el : v) {
                    if (el == m_comparator) {
                        return true;
                    }
                }
                return false;
            }

            std::string describe() const override {
                return "Contains: " + ::Catch::Detail::stringify( m_comparator );
            }

            T const& m_comparator;
        };

        template<typename T>
        struct ContainsMatcher : MatcherBase<std::vector<T>> {

            ContainsMatcher(std::vector<T> const &comparator) : m_comparator( comparator ) {}

            bool match(std::vector<T> const &v) const override {
                // !TBD: see note in EqualsMatcher
                if (m_comparator.size() > v.size())
                    return false;
                for (auto const& comparator : m_comparator) {
                    auto present = false;
                    for (const auto& el : v) {
                        if (el == comparator) {
                            present = true;
                            break;
                        }
                    }
                    if (!present) {
                        return false;
                    }
                }
                return true;
            }
            std::string describe() const override {
                return "Contains: " + ::Catch::Detail::stringify( m_comparator );
            }

            std::vector<T> const& m_comparator;
        };

        template<typename T>
        struct EqualsMatcher : MatcherBase<std::vector<T>> {

            EqualsMatcher(std::vector<T> const &comparator) : m_comparator( comparator ) {}

            bool match(std::vector<T> const &v) const override {
                // !TBD: This currently works if all elements can be compared using !=
                // - a more general approach would be via a compare template that defaults
                // to using !=. but could be specialised for, e.g. std::vector<T> etc
                // - then just call that directly
                if (m_comparator.size() != v.size())
                    return false;
                for (std::size_t i = 0; i < v.size(); ++i)
                    if (m_comparator[i] != v[i])
                        return false;
                return true;
            }
            std::string describe() const override {
                return "Equals: " + ::Catch::Detail::stringify( m_comparator );
            }
            std::vector<T> const& m_comparator;
        };

        template<typename T>
        struct ApproxMatcher : MatcherBase<std::vector<T>> {

            ApproxMatcher(std::vector<T> const& comparator) : m_comparator( comparator ) {}

            bool match(std::vector<T> const &v) const override {
                if (m_comparator.size() != v.size())
                    return false;
                for (std::size_t i = 0; i < v.size(); ++i)
                    if (m_comparator[i] != approx(v[i]))
                        return false;
                return true;
            }
            std::string describe() const override {
                return "is approx: " + ::Catch::Detail::stringify( m_comparator );
            }
            template <typename = typename std::enable_if<std::is_constructible<double, T>::value>::type>
            ApproxMatcher& epsilon( T const& newEpsilon ) {
                approx.epsilon(newEpsilon);
                return *this;
            }
            template <typename = typename std::enable_if<std::is_constructible<double, T>::value>::type>
            ApproxMatcher& margin( T const& newMargin ) {
                approx.margin(newMargin);
                return *this;
            }
            template <typename = typename std::enable_if<std::is_constructible<double, T>::value>::type>
            ApproxMatcher& scale( T const& newScale ) {
                approx.scale(newScale);
                return *this;
            }

            std::vector<T> const& m_comparator;
            mutable Catch::Detail::Approx approx = Catch::Detail::Approx::custom();
        };

        template<typename T>
        struct UnorderedEqualsMatcher : MatcherBase<std::vector<T>> {
            UnorderedEqualsMatcher(std::vector<T> const& target) : m_target(target) {}
            bool match(std::vector<T> const& vec) const override {
                // Note: This is a reimplementation of std::is_permutation,
                //       because I don't want to include <algorithm> inside the common path
                if (m_target.size() != vec.size()) {
                    return false;
                }
                return std::is_permutation(m_target.begin(), m_target.end(), vec.begin());
            }

            std::string describe() const override {
                return "UnorderedEquals: " + ::Catch::Detail::stringify(m_target);
            }
        private:
            std::vector<T> const& m_target;
        };

    } // namespace Vector

    // The following functions create the actual matcher objects.
    // This allows the types to be inferred

    template<typename T>
    Vector::ContainsMatcher<T> Contains( std::vector<T> const& comparator ) {
        return Vector::ContainsMatcher<T>( comparator );
    }

    template<typename T>
    Vector::ContainsElementMatcher<T> VectorContains( T const& comparator ) {
        return Vector::ContainsElementMatcher<T>( comparator );
    }

    template<typename T>
    Vector::EqualsMatcher<T> Equals( std::vector<T> const& comparator ) {
        return Vector::EqualsMatcher<T>( comparator );
    }

    template<typename T>
    Vector::ApproxMatcher<T> Approx( std::vector<T> const& comparator ) {
        return Vector::ApproxMatcher<T>( comparator );
    }

    template<typename T>
    Vector::UnorderedEqualsMatcher<T> UnorderedEquals(std::vector<T> const& target) {
        return Vector::UnorderedEqualsMatcher<T>(target);
    }

} // namespace Matchers
} // namespace Catch

// end catch_matchers_vector.h
namespace Catch {

    template<typename ArgT, typename MatcherT>
    class MatchExpr : public ITransientExpression {
        ArgT const& m_arg;
        MatcherT m_matcher;
        StringRef m_matcherString;
    public:
        MatchExpr( ArgT const& arg, MatcherT const& matcher, StringRef const& matcherString )
        :   ITransientExpression{ true, matcher.match( arg ) },
            m_arg( arg ),
            m_matcher( matcher ),
            m_matcherString( matcherString )
        {}

        void streamReconstructedExpression( std::ostream &os ) const override {
            auto matcherAsString = m_matcher.toString();
            os << Catch::Detail::stringify( m_arg ) << ' ';
            if( matcherAsString == Detail::unprintableString )
                os << m_matcherString;
            else
                os << matcherAsString;
        }
    };

    using StringMatcher = Matchers::Impl::MatcherBase<std::string>;

    void handleExceptionMatchExpr( AssertionHandler& handler, StringMatcher const& matcher, StringRef const& matcherString  );

    template<typename ArgT, typename MatcherT>
    auto makeMatchExpr( ArgT const& arg, MatcherT const& matcher, StringRef const& matcherString  ) -> MatchExpr<ArgT, MatcherT> {
        return MatchExpr<ArgT, MatcherT>( arg, matcher, matcherString );
    }

} // namespace Catch

///////////////////////////////////////////////////////////////////////////////
#define INTERNAL_CHECK_THAT( macroName, matcher, resultDisposition, arg ) \
    do { \
        Catch::AssertionHandler catchAssertionHandler( macroName##_catch_sr, CATCH_INTERNAL_LINEINFO, CATCH_INTERNAL_STRINGIFY(arg) ", " CATCH_INTERNAL_STRINGIFY(matcher), resultDisposition ); \
        INTERNAL_CATCH_TRY { \
            catchAssertionHandler.handleExpr( Catch::makeMatchExpr( arg, matcher, #matcher##_catch_sr ) ); \
        } INTERNAL_CATCH_CATCH( catchAssertionHandler ) \
        INTERNAL_CATCH_REACT( catchAssertionHandler ) \
    } while( false )

///////////////////////////////////////////////////////////////////////////////
#define INTERNAL_CATCH_THROWS_MATCHES( macroName, exceptionType, resultDisposition, matcher, ... ) \
    do { \
        Catch::AssertionHandler catchAssertionHandler( macroName##_catch_sr, CATCH_INTERNAL_LINEINFO, CATCH_INTERNAL_STRINGIFY(__VA_ARGS__) ", " CATCH_INTERNAL_STRINGIFY(exceptionType) ", " CATCH_INTERNAL_STRINGIFY(matcher), resultDisposition ); \
        if( catchAssertionHandler.allowThrows() ) \
            try { \
                static_cast<void>(__VA_ARGS__ ); \
                catchAssertionHandler.handleUnexpectedExceptionNotThrown(); \
            } \
            catch( exceptionType const& ex ) { \
                catchAssertionHandler.handleExpr( Catch::makeMatchExpr( ex, matcher, #matcher##_catch_sr ) ); \
            } \
            catch( ... ) { \
                catchAssertionHandler.handleUnexpectedInflightException(); \
            } \
        else \
            catchAssertionHandler.handleThrowingCallSkipped(); \
        INTERNAL_CATCH_REACT( catchAssertionHandler ) \
    } while( false )

// end catch_capture_matchers.h
#endif
// start catch_generators.hpp

// start catch_interfaces_generatortracker.h


#include <memory>

namespace Catch {

    namespace Generators {
        class GeneratorUntypedBase {
        public:
            GeneratorUntypedBase() = default;
            virtual ~GeneratorUntypedBase();
            // Attempts to move the generator to the next element
             //
             // Returns true iff the move succeeded (and a valid element
             // can be retrieved).
            virtual bool next() = 0;
        };
        using GeneratorBasePtr = std::unique_ptr<GeneratorUntypedBase>;

    } // namespace Generators

    struct IGeneratorTracker {
        virtual ~IGeneratorTracker();
        virtual auto hasGenerator() const -> bool = 0;
        virtual auto getGenerator() const -> Generators::GeneratorBasePtr const& = 0;
        virtual void setGenerator( Generators::GeneratorBasePtr&& generator ) = 0;
    };

} // namespace Catch

// end catch_interfaces_generatortracker.h
// start catch_enforce.h

#include <stdexcept>

namespace Catch {
#if !defined(CATCH_CONFIG_DISABLE_EXCEPTIONS)
    template <typename Ex>
    [[noreturn]]
    void throw_exception(Ex const& e) {
        throw e;
    }
#else // ^^ Exceptions are enabled //  Exceptions are disabled vv
    [[noreturn]]
    void throw_exception(std::exception const& e);
#endif
} // namespace Catch;

#define CATCH_PREPARE_EXCEPTION( type, msg ) \
    type( ( Catch::ReusableStringStream() << msg ).str() )
#define CATCH_INTERNAL_ERROR( msg ) \
    Catch::throw_exception(CATCH_PREPARE_EXCEPTION( std::logic_error, CATCH_INTERNAL_LINEINFO << ": Internal Catch error: " << msg))
#define CATCH_ERROR( msg ) \
    Catch::throw_exception(CATCH_PREPARE_EXCEPTION( std::domain_error, msg ))
#define CATCH_RUNTIME_ERROR( msg ) \
    Catch::throw_exception(CATCH_PREPARE_EXCEPTION( std::runtime_error, msg ))
#define CATCH_ENFORCE( condition, msg ) \
    do{ if( !(condition) ) CATCH_ERROR( msg ); } while(false)

// end catch_enforce.h
#include <memory>
#include <vector>
#include <cassert>

#include <utility>
#include <exception>

namespace Catch {

class GeneratorException : public std::exception {
    const char* const m_msg = "";

public:
    GeneratorException(const char* msg):
        m_msg(msg)
    {}

    const char* what() const noexcept override final;
};

namespace Generators {

    // !TBD move this into its own location?
    namespace pf{
        template<typename T, typename... Args>
        std::unique_ptr<T> make_unique( Args&&... args ) {
            return std::unique_ptr<T>(new T(std::forward<Args>(args)...));
        }
    }

    template<typename T>
    struct IGenerator : GeneratorUntypedBase {
        virtual ~IGenerator() = default;

        // Returns the current element of the generator
        //
        // \Precondition The generator is either freshly constructed,
        // or the last call to `next()` returned true
        virtual T const& get() const = 0;
        using type = T;
    };

    template<typename T>
    class SingleValueGenerator final : public IGenerator<T> {
        T m_value;
    public:
        SingleValueGenerator(T const& value) : m_value( value ) {}
        SingleValueGenerator(T&& value) : m_value(std::move(value)) {}

        T const& get() const override {
            return m_value;
        }
        bool next() override {
            return false;
        }
    };

    template<typename T>
    class FixedValuesGenerator final : public IGenerator<T> {
        std::vector<T> m_values;
        size_t m_idx = 0;
    public:
        FixedValuesGenerator( std::initializer_list<T> values ) : m_values( values ) {}

        T const& get() const override {
            return m_values[m_idx];
        }
        bool next() override {
            ++m_idx;
            return m_idx < m_values.size();
        }
    };

    template <typename T>
    class GeneratorWrapper final {
        std::unique_ptr<IGenerator<T>> m_generator;
    public:
        GeneratorWrapper(std::unique_ptr<IGenerator<T>> generator):
            m_generator(std::move(generator))
        {}
        T const& get() const {
            return m_generator->get();
        }
        bool next() {
            return m_generator->next();
        }
    };

    template <typename T>
    GeneratorWrapper<T> value(T&& value) {
        return GeneratorWrapper<T>(pf::make_unique<SingleValueGenerator<T>>(std::forward<T>(value)));
    }
    template <typename T>
    GeneratorWrapper<T> values(std::initializer_list<T> values) {
        return GeneratorWrapper<T>(pf::make_unique<FixedValuesGenerator<T>>(values));
    }

    template<typename T>
    class Generators : public IGenerator<T> {
        std::vector<GeneratorWrapper<T>> m_generators;
        size_t m_current = 0;

        void populate(GeneratorWrapper<T>&& generator) {
            m_generators.emplace_back(std::move(generator));
        }
        void populate(T&& val) {
            m_generators.emplace_back(value(std::move(val)));
        }
        template<typename U>
        void populate(U&& val) {
            populate(T(std::move(val)));
        }
        template<typename U, typename... Gs>
        void populate(U&& valueOrGenerator, Gs... moreGenerators) {
            populate(std::forward<U>(valueOrGenerator));
            populate(std::forward<Gs>(moreGenerators)...);
        }

    public:
        template <typename... Gs>
        Generators(Gs... moreGenerators) {
            m_generators.reserve(sizeof...(Gs));
            populate(std::forward<Gs>(moreGenerators)...);
        }

        T const& get() const override {
            return m_generators[m_current].get();
        }

        bool next() override {
            if (m_current >= m_generators.size()) {
                return false;
            }
            const bool current_status = m_generators[m_current].next();
            if (!current_status) {
                ++m_current;
            }
            return m_current < m_generators.size();
        }
    };

    template<typename... Ts>
    GeneratorWrapper<std::tuple<Ts...>> table( std::initializer_list<std::tuple<typename std::decay<Ts>::type...>> tuples ) {
        return values<std::tuple<Ts...>>( tuples );
    }

    // Tag type to signal that a generator sequence should convert arguments to a specific type
    template <typename T>
    struct as {};

    template<typename T, typename... Gs>
    auto makeGenerators( GeneratorWrapper<T>&& generator, Gs... moreGenerators ) -> Generators<T> {
        return Generators<T>(std::move(generator), std::forward<Gs>(moreGenerators)...);
    }
    template<typename T>
    auto makeGenerators( GeneratorWrapper<T>&& generator ) -> Generators<T> {
        return Generators<T>(std::move(generator));
    }
    template<typename T, typename... Gs>
    auto makeGenerators( T&& val, Gs... moreGenerators ) -> Generators<T> {
        return makeGenerators( value( std::forward<T>( val ) ), std::forward<Gs>( moreGenerators )... );
    }
    template<typename T, typename U, typename... Gs>
    auto makeGenerators( as<T>, U&& val, Gs... moreGenerators ) -> Generators<T> {
        return makeGenerators( value( T( std::forward<U>( val ) ) ), std::forward<Gs>( moreGenerators )... );
    }

    auto acquireGeneratorTracker( SourceLineInfo const& lineInfo ) -> IGeneratorTracker&;

    template<typename L>
    // Note: The type after -> is weird, because VS2015 cannot parse
    //       the expression used in the typedef inside, when it is in
    //       return type. Yeah.
    auto generate( SourceLineInfo const& lineInfo, L const& generatorExpression ) -> decltype(std::declval<decltype(generatorExpression())>().get()) {
        using UnderlyingType = typename decltype(generatorExpression())::type;

        IGeneratorTracker& tracker = acquireGeneratorTracker( lineInfo );
        if (!tracker.hasGenerator()) {
            tracker.setGenerator(pf::make_unique<Generators<UnderlyingType>>(generatorExpression()));
        }

        auto const& generator = static_cast<IGenerator<UnderlyingType> const&>( *tracker.getGenerator() );
        return generator.get();
    }

} // namespace Generators
} // namespace Catch

#define GENERATE( ... ) \
    Catch::Generators::generate( CATCH_INTERNAL_LINEINFO, [ ]{ using namespace Catch::Generators; return makeGenerators( __VA_ARGS__ ); } )
#define GENERATE_COPY( ... ) \
    Catch::Generators::generate( CATCH_INTERNAL_LINEINFO, [=]{ using namespace Catch::Generators; return makeGenerators( __VA_ARGS__ ); } )
#define GENERATE_REF( ... ) \
    Catch::Generators::generate( CATCH_INTERNAL_LINEINFO, [&]{ using namespace Catch::Generators; return makeGenerators( __VA_ARGS__ ); } )

// end catch_generators.hpp
// start catch_generators_generic.hpp

namespace Catch {
namespace Generators {

    template <typename T>
    class TakeGenerator : public IGenerator<T> {
        GeneratorWrapper<T> m_generator;
        size_t m_returned = 0;
        size_t m_target;
    public:
        TakeGenerator(size_t target, GeneratorWrapper<T>&& generator):
            m_generator(std::move(generator)),
            m_target(target)
        {
            assert(target != 0 && "Empty generators are not allowed");
        }
        T const& get() const override {
            return m_generator.get();
        }
        bool next() override {
            ++m_returned;
            if (m_returned >= m_target) {
                return false;
            }

            const auto success = m_generator.next();
            // If the underlying generator does not contain enough values
            // then we cut short as well
            if (!success) {
                m_returned = m_target;
            }
            return success;
        }
    };

    template <typename T>
    GeneratorWrapper<T> take(size_t target, GeneratorWrapper<T>&& generator) {
        return GeneratorWrapper<T>(pf::make_unique<TakeGenerator<T>>(target, std::move(generator)));
    }

    template <typename T, typename Predicate>
    class FilterGenerator : public IGenerator<T> {
        GeneratorWrapper<T> m_generator;
        Predicate m_predicate;
    public:
        template <typename P = Predicate>
        FilterGenerator(P&& pred, GeneratorWrapper<T>&& generator):
            m_generator(std::move(generator)),
            m_predicate(std::forward<P>(pred))
        {
            if (!m_predicate(m_generator.get())) {
                // It might happen that there are no values that pass the
                // filter. In that case we throw an exception.
                auto has_initial_value = next();
                if (!has_initial_value) {
                    Catch::throw_exception(GeneratorException("No valid value found in filtered generator"));
                }
            }
        }

        T const& get() const override {
            return m_generator.get();
        }

        bool next() override {
            bool success = m_generator.next();
            if (!success) {
                return false;
            }
            while (!m_predicate(m_generator.get()) && (success = m_generator.next()) == true);
            return success;
        }
    };

    template <typename T, typename Predicate>
    GeneratorWrapper<T> filter(Predicate&& pred, GeneratorWrapper<T>&& generator) {
        return GeneratorWrapper<T>(std::unique_ptr<IGenerator<T>>(pf::make_unique<FilterGenerator<T, Predicate>>(std::forward<Predicate>(pred), std::move(generator))));
    }

    template <typename T>
    class RepeatGenerator : public IGenerator<T> {
        GeneratorWrapper<T> m_generator;
        mutable std::vector<T> m_returned;
        size_t m_target_repeats;
        size_t m_current_repeat = 0;
        size_t m_repeat_index = 0;
    public:
        RepeatGenerator(size_t repeats, GeneratorWrapper<T>&& generator):
            m_generator(std::move(generator)),
            m_target_repeats(repeats)
        {
            assert(m_target_repeats > 0 && "Repeat generator must repeat at least once");
        }

        T const& get() const override {
            if (m_current_repeat == 0) {
                m_returned.push_back(m_generator.get());
                return m_returned.back();
            }
            return m_returned[m_repeat_index];
        }

        bool next() override {
            // There are 2 basic cases:
            // 1) We are still reading the generator
            // 2) We are reading our own cache

            // In the first case, we need to poke the underlying generator.
            // If it happily moves, we are left in that state, otherwise it is time to start reading from our cache
            if (m_current_repeat == 0) {
                const auto success = m_generator.next();
                if (!success) {
                    ++m_current_repeat;
                }
                return m_current_repeat < m_target_repeats;
            }

            // In the second case, we need to move indices forward and check that we haven't run up against the end
            ++m_repeat_index;
            if (m_repeat_index == m_returned.size()) {
                m_repeat_index = 0;
                ++m_current_repeat;
            }
            return m_current_repeat < m_target_repeats;
        }
    };

    template <typename T>
    GeneratorWrapper<T> repeat(size_t repeats, GeneratorWrapper<T>&& generator) {
        return GeneratorWrapper<T>(pf::make_unique<RepeatGenerator<T>>(repeats, std::move(generator)));
    }

    template <typename T, typename U, typename Func>
    class MapGenerator : public IGenerator<T> {
        // TBD: provide static assert for mapping function, for friendly error message
        GeneratorWrapper<U> m_generator;
        Func m_function;
        // To avoid returning dangling reference, we have to save the values
        T m_cache;
    public:
        template <typename F2 = Func>
        MapGenerator(F2&& function, GeneratorWrapper<U>&& generator) :
            m_generator(std::move(generator)),
            m_function(std::forward<F2>(function)),
            m_cache(m_function(m_generator.get()))
        {}

        T const& get() const override {
            return m_cache;
        }
        bool next() override {
            const auto success = m_generator.next();
            if (success) {
                m_cache = m_function(m_generator.get());
            }
            return success;
        }
    };

#if defined(__cpp_lib_is_invocable) && __cpp_lib_is_invocable >= 201703
    // std::result_of is deprecated in C++17 and removed in C++20. Hence, it is
    // replaced with std::invoke_result here. Also *_t format is preferred over
    // typename *::type format.
    template <typename Func, typename U>
    using MapFunctionReturnType = std::remove_reference_t<std::remove_cv_t<std::invoke_result_t<Func, U>>>;
#else
    template <typename Func, typename U>
    using MapFunctionReturnType = typename std::remove_reference<typename std::remove_cv<typename std::result_of<Func(U)>::type>::type>::type;
#endif

    template <typename Func, typename U, typename T = MapFunctionReturnType<Func, U>>
    GeneratorWrapper<T> map(Func&& function, GeneratorWrapper<U>&& generator) {
        return GeneratorWrapper<T>(
            pf::make_unique<MapGenerator<T, U, Func>>(std::forward<Func>(function), std::move(generator))
        );
    }

    template <typename T, typename U, typename Func>
    GeneratorWrapper<T> map(Func&& function, GeneratorWrapper<U>&& generator) {
        return GeneratorWrapper<T>(
            pf::make_unique<MapGenerator<T, U, Func>>(std::forward<Func>(function), std::move(generator))
        );
    }

    template <typename T>
    class ChunkGenerator final : public IGenerator<std::vector<T>> {
        std::vector<T> m_chunk;
        size_t m_chunk_size;
        GeneratorWrapper<T> m_generator;
        bool m_used_up = false;
    public:
        ChunkGenerator(size_t size, GeneratorWrapper<T> generator) :
            m_chunk_size(size), m_generator(std::move(generator))
        {
            m_chunk.reserve(m_chunk_size);
            m_chunk.push_back(m_generator.get());
            for (size_t i = 1; i < m_chunk_size; ++i) {
                if (!m_generator.next()) {
                    Catch::throw_exception(GeneratorException("Not enough values to initialize the first chunk"));
                }
                m_chunk.push_back(m_generator.get());
            }
        }
        std::vector<T> const& get() const override {
            return m_chunk;
        }
        bool next() override {
            m_chunk.clear();
            for (size_t idx = 0; idx < m_chunk_size; ++idx) {
                if (!m_generator.next()) {
                    return false;
                }
                m_chunk.push_back(m_generator.get());
            }
            return true;
        }
    };

    template <typename T>
    GeneratorWrapper<std::vector<T>> chunk(size_t size, GeneratorWrapper<T>&& generator) {
        return GeneratorWrapper<std::vector<T>>(
            pf::make_unique<ChunkGenerator<T>>(size, std::move(generator))
        );
    }

} // namespace Generators
} // namespace Catch

// end catch_generators_generic.hpp
// start catch_generators_specific.hpp

// start catch_context.h

#include <memory>

namespace Catch {

    struct IResultCapture;
    struct IRunner;
    struct IConfig;
    struct IMutableContext;

    using IConfigPtr = std::shared_ptr<IConfig const>;

    struct IContext
    {
        virtual ~IContext();

        virtual IResultCapture* getResultCapture() = 0;
        virtual IRunner* getRunner() = 0;
        virtual IConfigPtr const& getConfig() const = 0;
    };

    struct IMutableContext : IContext
    {
        virtual ~IMutableContext();
        virtual void setResultCapture( IResultCapture* resultCapture ) = 0;
        virtual void setRunner( IRunner* runner ) = 0;
        virtual void setConfig( IConfigPtr const& config ) = 0;

    private:
        static IMutableContext *currentContext;
        friend IMutableContext& getCurrentMutableContext();
        friend void cleanUpContext();
        static void createContext();
    };

    inline IMutableContext& getCurrentMutableContext()
    {
        if( !IMutableContext::currentContext )
            IMutableContext::createContext();
        return *IMutableContext::currentContext;
    }

    inline IContext& getCurrentContext()
    {
        return getCurrentMutableContext();
    }

    void cleanUpContext();
}

// end catch_context.h
// start catch_interfaces_config.h

#include <iosfwd>
#include <string>
#include <vector>
#include <memory>

namespace Catch {

    enum class Verbosity {
        Quiet = 0,
        Normal,
        High
    };

    struct WarnAbout { enum What {
        Nothing = 0x00,
        NoAssertions = 0x01,
        NoTests = 0x02
    }; };

    struct ShowDurations { enum OrNot {
        DefaultForReporter,
        Always,
        Never
    }; };
    struct RunTests { enum InWhatOrder {
        InDeclarationOrder,
        InLexicographicalOrder,
        InRandomOrder
    }; };
    struct UseColour { enum YesOrNo {
        Auto,
        Yes,
        No
    }; };
    struct WaitForKeypress { enum When {
        Never,
        BeforeStart = 1,
        BeforeExit = 2,
        BeforeStartAndExit = BeforeStart | BeforeExit
    }; };

    class TestSpec;

    struct IConfig : NonCopyable {

        virtual ~IConfig();

        virtual bool allowThrows() const = 0;
        virtual std::ostream& stream() const = 0;
        virtual std::string name() const = 0;
        virtual bool includeSuccessfulResults() const = 0;
        virtual bool shouldDebugBreak() const = 0;
        virtual bool warnAboutMissingAssertions() const = 0;
        virtual bool warnAboutNoTests() const = 0;
        virtual int abortAfter() const = 0;
        virtual bool showInvisibles() const = 0;
        virtual ShowDurations::OrNot showDurations() const = 0;
        virtual TestSpec const& testSpec() const = 0;
        virtual bool hasTestFilters() const = 0;
        virtual std::vector<std::string> const& getTestsOrTags() const = 0;
        virtual RunTests::InWhatOrder runOrder() const = 0;
        virtual unsigned int rngSeed() const = 0;
        virtual int benchmarkResolutionMultiple() const = 0;
        virtual UseColour::YesOrNo useColour() const = 0;
        virtual std::vector<std::string> const& getSectionsToRun() const = 0;
        virtual Verbosity verbosity() const = 0;
    };

    using IConfigPtr = std::shared_ptr<IConfig const>;
}

// end catch_interfaces_config.h
#include <random>

namespace Catch {
namespace Generators {

template <typename Float>
class RandomFloatingGenerator final : public IGenerator<Float> {
    // FIXME: What is the right seed?
    std::minstd_rand m_rand;
    std::uniform_real_distribution<Float> m_dist;
    Float m_current_number;
public:

    RandomFloatingGenerator(Float a, Float b):
        m_rand(getCurrentContext().getConfig()->rngSeed()),
        m_dist(a, b) {
        static_cast<void>(next());
    }

    Float const& get() const override {
        return m_current_number;
    }
    bool next() override {
        m_current_number = m_dist(m_rand);
        return true;
    }
};

template <typename Integer>
class RandomIntegerGenerator final : public IGenerator<Integer> {
    std::minstd_rand m_rand;
    std::uniform_int_distribution<Integer> m_dist;
    Integer m_current_number;
public:

    RandomIntegerGenerator(Integer a, Integer b):
        m_rand(getCurrentContext().getConfig()->rngSeed()),
        m_dist(a, b) {
        static_cast<void>(next());
    }

    Integer const& get() const override {
        return m_current_number;
    }
    bool next() override {
        m_current_number = m_dist(m_rand);
        return true;
    }
};

// TODO: Ideally this would be also constrained against the various char types,
//       but I don't expect users to run into that in practice.
template <typename T>
typename std::enable_if<std::is_integral<T>::value && !std::is_same<T, bool>::value,
GeneratorWrapper<T>>::type
random(T a, T b) {
    return GeneratorWrapper<T>(
        pf::make_unique<RandomIntegerGenerator<T>>(a, b)
    );
}

template <typename T>
typename std::enable_if<std::is_floating_point<T>::value,
GeneratorWrapper<T>>::type
random(T a, T b) {
    return GeneratorWrapper<T>(
        pf::make_unique<RandomFloatingGenerator<T>>(a, b)
    );
}

template <typename T>
class RangeGenerator final : public IGenerator<T> {
    T m_current;
    T m_end;
    T m_step;
    bool m_positive;

public:
    RangeGenerator(T const& start, T const& end, T const& step):
        m_current(start),
        m_end(end),
        m_step(step),
        m_positive(m_step > T(0))
    {
        assert(m_current != m_end && "Range start and end cannot be equal");
        assert(m_step != T(0) && "Step size cannot be zero");
        assert(((m_positive && m_current <= m_end) || (!m_positive && m_current >= m_end)) && "Step moves away from end");
    }

    RangeGenerator(T const& start, T const& end):
        RangeGenerator(start, end, (start < end) ? T(1) : T(-1))
    {}

    T const& get() const override {
        return m_current;
    }

    bool next() override {
        m_current += m_step;
        return (m_positive) ? (m_current < m_end) : (m_current > m_end);
    }
};

template <typename T>
GeneratorWrapper<T> range(T const& start, T const& end, T const& step) {
    static_assert(std::is_integral<T>::value && !std::is_same<T, bool>::value, "Type must be an integer");
    return GeneratorWrapper<T>(pf::make_unique<RangeGenerator<T>>(start, end, step));
}

template <typename T>
GeneratorWrapper<T> range(T const& start, T const& end) {
    static_assert(std::is_integral<T>::value && !std::is_same<T, bool>::value, "Type must be an integer");
    return GeneratorWrapper<T>(pf::make_unique<RangeGenerator<T>>(start, end));
}

} // namespace Generators
} // namespace Catch

// end catch_generators_specific.hpp

// These files are included here so the single_include script doesn't put them
// in the conditionally compiled sections
// start catch_test_case_info.h

#include <string>
#include <vector>
#include <memory>

#ifdef __clang__
#pragma clang diagnostic push
#pragma clang diagnostic ignored "-Wpadded"
#endif

namespace Catch {

    struct ITestInvoker;

    struct TestCaseInfo {
        enum SpecialProperties{
            None = 0,
            IsHidden = 1 << 1,
            ShouldFail = 1 << 2,
            MayFail = 1 << 3,
            Throws = 1 << 4,
            NonPortable = 1 << 5,
            Benchmark = 1 << 6
        };

        TestCaseInfo(   std::string const& _name,
                        std::string const& _className,
                        std::string const& _description,
                        std::vector<std::string> const& _tags,
                        SourceLineInfo const& _lineInfo );

        friend void setTags( TestCaseInfo& testCaseInfo, std::vector<std::string> tags );

        bool isHidden() const;
        bool throws() const;
        bool okToFail() const;
        bool expectedToFail() const;

        std::string tagsAsString() const;

        std::string name;
        std::string className;
        std::string description;
        std::vector<std::string> tags;
        std::vector<std::string> lcaseTags;
        SourceLineInfo lineInfo;
        SpecialProperties properties;
    };

    class TestCase : public TestCaseInfo {
    public:

        TestCase( ITestInvoker* testCase, TestCaseInfo&& info );

        TestCase withName( std::string const& _newName ) const;

        void invoke() const;

        TestCaseInfo const& getTestCaseInfo() const;

        bool operator == ( TestCase const& other ) const;
        bool operator < ( TestCase const& other ) const;

    private:
        std::shared_ptr<ITestInvoker> test;
    };

    TestCase makeTestCase(  ITestInvoker* testCase,
                            std::string const& className,
                            NameAndTags const& nameAndTags,
                            SourceLineInfo const& lineInfo );
}

#ifdef __clang__
#pragma clang diagnostic pop
#endif

// end catch_test_case_info.h
// start catch_interfaces_runner.h

namespace Catch {

    struct IRunner {
        virtual ~IRunner();
        virtual bool aborting() const = 0;
    };
}

// end catch_interfaces_runner.h

#ifdef __OBJC__
// start catch_objc.hpp

#import <objc/runtime.h>

#include <string>

// NB. Any general catch headers included here must be included
// in catch.hpp first to make sure they are included by the single
// header for non obj-usage

///////////////////////////////////////////////////////////////////////////////
// This protocol is really only here for (self) documenting purposes, since
// all its methods are optional.
@protocol OcFixture

@optional

-(void) setUp;
-(void) tearDown;

@end

namespace Catch {

    class OcMethod : public ITestInvoker {

    public:
        OcMethod( Class cls, SEL sel ) : m_cls( cls ), m_sel( sel ) {}

        virtual void invoke() const {
            id obj = [[m_cls alloc] init];

            performOptionalSelector( obj, @selector(setUp)  );
            performOptionalSelector( obj, m_sel );
            performOptionalSelector( obj, @selector(tearDown)  );

            arcSafeRelease( obj );
        }
    private:
        virtual ~OcMethod() {}

        Class m_cls;
        SEL m_sel;
    };

    namespace Detail{

        inline std::string getAnnotation(   Class cls,
                                            std::string const& annotationName,
                                            std::string const& testCaseName ) {
            NSString* selStr = [[NSString alloc] initWithFormat:@"Catch_%s_%s", annotationName.c_str(), testCaseName.c_str()];
            SEL sel = NSSelectorFromString( selStr );
            arcSafeRelease( selStr );
            id value = performOptionalSelector( cls, sel );
            if( value )
                return [(NSString*)value UTF8String];
            return "";
        }
    }

    inline std::size_t registerTestMethods() {
        std::size_t noTestMethods = 0;
        int noClasses = objc_getClassList( nullptr, 0 );

        Class* classes = (CATCH_UNSAFE_UNRETAINED Class *)malloc( sizeof(Class) * noClasses);
        objc_getClassList( classes, noClasses );

        for( int c = 0; c < noClasses; c++ ) {
            Class cls = classes[c];
            {
                u_int count;
                Method* methods = class_copyMethodList( cls, &count );
                for( u_int m = 0; m < count ; m++ ) {
                    SEL selector = method_getName(methods[m]);
                    std::string methodName = sel_getName(selector);
                    if( startsWith( methodName, "Catch_TestCase_" ) ) {
                        std::string testCaseName = methodName.substr( 15 );
                        std::string name = Detail::getAnnotation( cls, "Name", testCaseName );
                        std::string desc = Detail::getAnnotation( cls, "Description", testCaseName );
                        const char* className = class_getName( cls );

                        getMutableRegistryHub().registerTest( makeTestCase( new OcMethod( cls, selector ), className, NameAndTags( name.c_str(), desc.c_str() ), SourceLineInfo("",0) ) );
                        noTestMethods++;
                    }
                }
                free(methods);
            }
        }
        return noTestMethods;
    }

#if !defined(CATCH_CONFIG_DISABLE_MATCHERS)

    namespace Matchers {
        namespace Impl {
        namespace NSStringMatchers {

            struct StringHolder : MatcherBase<NSString*>{
                StringHolder( NSString* substr ) : m_substr( [substr copy] ){}
                StringHolder( StringHolder const& other ) : m_substr( [other.m_substr copy] ){}
                StringHolder() {
                    arcSafeRelease( m_substr );
                }

                bool match( NSString* const& str ) const override {
                    return false;
                }

                NSString* CATCH_ARC_STRONG m_substr;
            };

            struct Equals : StringHolder {
                Equals( NSString* substr ) : StringHolder( substr ){}

                bool match( NSString* const& str ) const override {
                    return  (str != nil || m_substr == nil ) &&
                            [str isEqualToString:m_substr];
                }

                std::string describe() const override {
                    return "equals string: " + Catch::Detail::stringify( m_substr );
                }
            };

            struct Contains : StringHolder {
                Contains( NSString* substr ) : StringHolder( substr ){}

                bool match( NSString* const& str ) const override {
                    return  (str != nil || m_substr == nil ) &&
                            [str rangeOfString:m_substr].location != NSNotFound;
                }

                std::string describe() const override {
                    return "contains string: " + Catch::Detail::stringify( m_substr );
                }
            };

            struct StartsWith : StringHolder {
                StartsWith( NSString* substr ) : StringHolder( substr ){}

                bool match( NSString* const& str ) const override {
                    return  (str != nil || m_substr == nil ) &&
                            [str rangeOfString:m_substr].location == 0;
                }

                std::string describe() const override {
                    return "starts with: " + Catch::Detail::stringify( m_substr );
                }
            };
            struct EndsWith : StringHolder {
                EndsWith( NSString* substr ) : StringHolder( substr ){}

                bool match( NSString* const& str ) const override {
                    return  (str != nil || m_substr == nil ) &&
                            [str rangeOfString:m_substr].location == [str length] - [m_substr length];
                }

                std::string describe() const override {
                    return "ends with: " + Catch::Detail::stringify( m_substr );
                }
            };

        } // namespace NSStringMatchers
        } // namespace Impl

        inline Impl::NSStringMatchers::Equals
            Equals( NSString* substr ){ return Impl::NSStringMatchers::Equals( substr ); }

        inline Impl::NSStringMatchers::Contains
            Contains( NSString* substr ){ return Impl::NSStringMatchers::Contains( substr ); }

        inline Impl::NSStringMatchers::StartsWith
            StartsWith( NSString* substr ){ return Impl::NSStringMatchers::StartsWith( substr ); }

        inline Impl::NSStringMatchers::EndsWith
            EndsWith( NSString* substr ){ return Impl::NSStringMatchers::EndsWith( substr ); }

    } // namespace Matchers

    using namespace Matchers;

#endif // CATCH_CONFIG_DISABLE_MATCHERS

} // namespace Catch

///////////////////////////////////////////////////////////////////////////////
#define OC_MAKE_UNIQUE_NAME( root, uniqueSuffix ) root##uniqueSuffix
#define OC_TEST_CASE2( name, desc, uniqueSuffix ) \
+(NSString*) OC_MAKE_UNIQUE_NAME( Catch_Name_test_, uniqueSuffix ) \
{ \
return @ name; \
} \
+(NSString*) OC_MAKE_UNIQUE_NAME( Catch_Description_test_, uniqueSuffix ) \
{ \
return @ desc; \
} \
-(void) OC_MAKE_UNIQUE_NAME( Catch_TestCase_test_, uniqueSuffix )

#define OC_TEST_CASE( name, desc ) OC_TEST_CASE2( name, desc, __LINE__ )

// end catch_objc.hpp
#endif

#ifdef CATCH_CONFIG_EXTERNAL_INTERFACES
// start catch_external_interfaces.h

// start catch_reporter_bases.hpp

// start catch_interfaces_reporter.h

// start catch_config.hpp

// start catch_test_spec_parser.h

#ifdef __clang__
#pragma clang diagnostic push
#pragma clang diagnostic ignored "-Wpadded"
#endif

// start catch_test_spec.h

#ifdef __clang__
#pragma clang diagnostic push
#pragma clang diagnostic ignored "-Wpadded"
#endif

// start catch_wildcard_pattern.h

namespace Catch
{
    class WildcardPattern {
        enum WildcardPosition {
            NoWildcard = 0,
            WildcardAtStart = 1,
            WildcardAtEnd = 2,
            WildcardAtBothEnds = WildcardAtStart | WildcardAtEnd
        };

    public:

        WildcardPattern( std::string const& pattern, CaseSensitive::Choice caseSensitivity );
        virtual ~WildcardPattern() = default;
        virtual bool matches( std::string const& str ) const;

    private:
        std::string adjustCase( std::string const& str ) const;
        CaseSensitive::Choice m_caseSensitivity;
        WildcardPosition m_wildcard = NoWildcard;
        std::string m_pattern;
    };
}

// end catch_wildcard_pattern.h
#include <string>
#include <vector>
#include <memory>

namespace Catch {

    class TestSpec {
        struct Pattern {
            virtual ~Pattern();
            virtual bool matches( TestCaseInfo const& testCase ) const = 0;
        };
        using PatternPtr = std::shared_ptr<Pattern>;

        class NamePattern : public Pattern {
        public:
            NamePattern( std::string const& name );
            virtual ~NamePattern();
            bool matches( TestCaseInfo const& testCase ) const override;
        private:
            WildcardPattern m_wildcardPattern;
        };

        class TagPattern : public Pattern {
        public:
            TagPattern( std::string const& tag );
            virtual ~TagPattern();
            bool matches( TestCaseInfo const& testCase ) const override;
        private:
            std::string m_tag;
        };

        class ExcludedPattern : public Pattern {
        public:
            ExcludedPattern( PatternPtr const& underlyingPattern );
            virtual ~ExcludedPattern();
            bool matches( TestCaseInfo const& testCase ) const override;
        private:
            PatternPtr m_underlyingPattern;
        };

        struct Filter {
            std::vector<PatternPtr> m_patterns;

            bool matches( TestCaseInfo const& testCase ) const;
        };

    public:
        bool hasFilters() const;
        bool matches( TestCaseInfo const& testCase ) const;

    private:
        std::vector<Filter> m_filters;

        friend class TestSpecParser;
    };
}

#ifdef __clang__
#pragma clang diagnostic pop
#endif

// end catch_test_spec.h
// start catch_interfaces_tag_alias_registry.h

#include <string>

namespace Catch {

    struct TagAlias;

    struct ITagAliasRegistry {
        virtual ~ITagAliasRegistry();
        // Nullptr if not present
        virtual TagAlias const* find( std::string const& alias ) const = 0;
        virtual std::string expandAliases( std::string const& unexpandedTestSpec ) const = 0;

        static ITagAliasRegistry const& get();
    };

} // end namespace Catch

// end catch_interfaces_tag_alias_registry.h
namespace Catch {

    class TestSpecParser {
        enum Mode{ None, Name, QuotedName, Tag, EscapedName };
        Mode m_mode = None;
        bool m_exclusion = false;
        std::size_t m_start = std::string::npos, m_pos = 0;
        std::string m_arg;
        std::vector<std::size_t> m_escapeChars;
        TestSpec::Filter m_currentFilter;
        TestSpec m_testSpec;
        ITagAliasRegistry const* m_tagAliases = nullptr;

    public:
        TestSpecParser( ITagAliasRegistry const& tagAliases );

        TestSpecParser& parse( std::string const& arg );
        TestSpec testSpec();

    private:
        void visitChar( char c );
        void startNewMode( Mode mode, std::size_t start );
        void escape();
        std::string subString() const;

        template<typename T>
        void addPattern() {
            std::string token = subString();
            for( std::size_t i = 0; i < m_escapeChars.size(); ++i )
                token = token.substr( 0, m_escapeChars[i]-m_start-i ) + token.substr( m_escapeChars[i]-m_start-i+1 );
            m_escapeChars.clear();
            if( startsWith( token, "exclude:" ) ) {
                m_exclusion = true;
                token = token.substr( 8 );
            }
            if( !token.empty() ) {
                TestSpec::PatternPtr pattern = std::make_shared<T>( token );
                if( m_exclusion )
                    pattern = std::make_shared<TestSpec::ExcludedPattern>( pattern );
                m_currentFilter.m_patterns.push_back( pattern );
            }
            m_exclusion = false;
            m_mode = None;
        }

        void addFilter();
    };
    TestSpec parseTestSpec( std::string const& arg );

} // namespace Catch

#ifdef __clang__
#pragma clang diagnostic pop
#endif

// end catch_test_spec_parser.h
// Libstdc++ doesn't like incomplete classes for unique_ptr

#include <memory>
#include <vector>
#include <string>

#ifndef CATCH_CONFIG_CONSOLE_WIDTH
#define CATCH_CONFIG_CONSOLE_WIDTH 80
#endif

namespace Catch {

    struct IStream;

    struct ConfigData {
        bool listTests = false;
        bool listTags = false;
        bool listReporters = false;
        bool listTestNamesOnly = false;

        bool showSuccessfulTests = false;
        bool shouldDebugBreak = false;
        bool noThrow = false;
        bool showHelp = false;
        bool showInvisibles = false;
        bool filenamesAsTags = false;
        bool libIdentify = false;

        int abortAfter = -1;
        unsigned int rngSeed = 0;
        int benchmarkResolutionMultiple = 100;

        Verbosity verbosity = Verbosity::Normal;
        WarnAbout::What warnings = WarnAbout::Nothing;
        ShowDurations::OrNot showDurations = ShowDurations::DefaultForReporter;
        RunTests::InWhatOrder runOrder = RunTests::InDeclarationOrder;
        UseColour::YesOrNo useColour = UseColour::Auto;
        WaitForKeypress::When waitForKeypress = WaitForKeypress::Never;

        std::string outputFilename;
        std::string name;
        std::string processName;
#ifndef CATCH_CONFIG_DEFAULT_REPORTER
#define CATCH_CONFIG_DEFAULT_REPORTER "console"
#endif
        std::string reporterName = CATCH_CONFIG_DEFAULT_REPORTER;
#undef CATCH_CONFIG_DEFAULT_REPORTER

        std::vector<std::string> testsOrTags;
        std::vector<std::string> sectionsToRun;
    };

    class Config : public IConfig {
    public:

        Config() = default;
        Config( ConfigData const& data );
        virtual ~Config() = default;

        std::string const& getFilename() const;

        bool listTests() const;
        bool listTestNamesOnly() const;
        bool listTags() const;
        bool listReporters() const;

        std::string getProcessName() const;
        std::string const& getReporterName() const;

        std::vector<std::string> const& getTestsOrTags() const override;
        std::vector<std::string> const& getSectionsToRun() const override;

        TestSpec const& testSpec() const override;
        bool hasTestFilters() const override;

        bool showHelp() const;

        // IConfig interface
        bool allowThrows() const override;
        std::ostream& stream() const override;
        std::string name() const override;
        bool includeSuccessfulResults() const override;
        bool warnAboutMissingAssertions() const override;
        bool warnAboutNoTests() const override;
        ShowDurations::OrNot showDurations() const override;
        RunTests::InWhatOrder runOrder() const override;
        unsigned int rngSeed() const override;
        int benchmarkResolutionMultiple() const override;
        UseColour::YesOrNo useColour() const override;
        bool shouldDebugBreak() const override;
        int abortAfter() const override;
        bool showInvisibles() const override;
        Verbosity verbosity() const override;

    private:

        IStream const* openStream();
        ConfigData m_data;

        std::unique_ptr<IStream const> m_stream;
        TestSpec m_testSpec;
        bool m_hasTestFilters = false;
    };

} // end namespace Catch

// end catch_config.hpp
// start catch_assertionresult.h

#include <string>

namespace Catch {

    struct AssertionResultData
    {
        AssertionResultData() = delete;

        AssertionResultData( ResultWas::OfType _resultType, LazyExpression const& _lazyExpression );

        std::string message;
        mutable std::string reconstructedExpression;
        LazyExpression lazyExpression;
        ResultWas::OfType resultType;

        std::string reconstructExpression() const;
    };

    class AssertionResult {
    public:
        AssertionResult() = delete;
        AssertionResult( AssertionInfo const& info, AssertionResultData const& data );

        bool isOk() const;
        bool succeeded() const;
        ResultWas::OfType getResultType() const;
        bool hasExpression() const;
        bool hasMessage() const;
        std::string getExpression() const;
        std::string getExpressionInMacro() const;
        bool hasExpandedExpression() const;
        std::string getExpandedExpression() const;
        std::string getMessage() const;
        SourceLineInfo getSourceInfo() const;
        StringRef getTestMacroName() const;

    //protected:
        AssertionInfo m_info;
        AssertionResultData m_resultData;
    };

} // end namespace Catch

// end catch_assertionresult.h
// start catch_option.hpp

namespace Catch {

    // An optional type
    template<typename T>
    class Option {
    public:
        Option() : nullableValue( nullptr ) {}
        Option( T const& _value )
        : nullableValue( new( storage ) T( _value ) )
        {}
        Option( Option const& _other )
        : nullableValue( _other ? new( storage ) T( *_other ) : nullptr )
        {}

        ~Option() {
            reset();
        }

        Option& operator= ( Option const& _other ) {
            if( &_other != this ) {
                reset();
                if( _other )
                    nullableValue = new( storage ) T( *_other );
            }
            return *this;
        }
        Option& operator = ( T const& _value ) {
            reset();
            nullableValue = new( storage ) T( _value );
            return *this;
        }

        void reset() {
            if( nullableValue )
                nullableValue->~T();
            nullableValue = nullptr;
        }

        T& operator*() { return *nullableValue; }
        T const& operator*() const { return *nullableValue; }
        T* operator->() { return nullableValue; }
        const T* operator->() const { return nullableValue; }

        T valueOr( T const& defaultValue ) const {
            return nullableValue ? *nullableValue : defaultValue;
        }

        bool some() const { return nullableValue != nullptr; }
        bool none() const { return nullableValue == nullptr; }

        bool operator !() const { return nullableValue == nullptr; }
        explicit operator bool() const {
            return some();
        }

    private:
        T *nullableValue;
        alignas(alignof(T)) char storage[sizeof(T)];
    };

} // end namespace Catch

// end catch_option.hpp
#include <string>
#include <iosfwd>
#include <map>
#include <set>
#include <memory>

namespace Catch {

    struct ReporterConfig {
        explicit ReporterConfig( IConfigPtr const& _fullConfig );

        ReporterConfig( IConfigPtr const& _fullConfig, std::ostream& _stream );

        std::ostream& stream() const;
        IConfigPtr fullConfig() const;

    private:
        std::ostream* m_stream;
        IConfigPtr m_fullConfig;
    };

    struct ReporterPreferences {
        bool shouldRedirectStdOut = false;
        bool shouldReportAllAssertions = false;
    };

    template<typename T>
    struct LazyStat : Option<T> {
        LazyStat& operator=( T const& _value ) {
            Option<T>::operator=( _value );
            used = false;
            return *this;
        }
        void reset() {
            Option<T>::reset();
            used = false;
        }
        bool used = false;
    };

    struct TestRunInfo {
        TestRunInfo( std::string const& _name );
        std::string name;
    };
    struct GroupInfo {
        GroupInfo(  std::string const& _name,
                    std::size_t _groupIndex,
                    std::size_t _groupsCount );

        std::string name;
        std::size_t groupIndex;
        std::size_t groupsCounts;
    };

    struct AssertionStats {
        AssertionStats( AssertionResult const& _assertionResult,
                        std::vector<MessageInfo> const& _infoMessages,
                        Totals const& _totals );

        AssertionStats( AssertionStats const& )              = default;
        AssertionStats( AssertionStats && )                  = default;
        AssertionStats& operator = ( AssertionStats const& ) = delete;
        AssertionStats& operator = ( AssertionStats && )     = delete;
        virtual ~AssertionStats();

        AssertionResult assertionResult;
        std::vector<MessageInfo> infoMessages;
        Totals totals;
    };

    struct SectionStats {
        SectionStats(   SectionInfo const& _sectionInfo,
                        Counts const& _assertions,
                        double _durationInSeconds,
                        bool _missingAssertions );
        SectionStats( SectionStats const& )              = default;
        SectionStats( SectionStats && )                  = default;
        SectionStats& operator = ( SectionStats const& ) = default;
        SectionStats& operator = ( SectionStats && )     = default;
        virtual ~SectionStats();

        SectionInfo sectionInfo;
        Counts assertions;
        double durationInSeconds;
        bool missingAssertions;
    };

    struct TestCaseStats {
        TestCaseStats(  TestCaseInfo const& _testInfo,
                        Totals const& _totals,
                        std::string const& _stdOut,
                        std::string const& _stdErr,
                        bool _aborting );

        TestCaseStats( TestCaseStats const& )              = default;
        TestCaseStats( TestCaseStats && )                  = default;
        TestCaseStats& operator = ( TestCaseStats const& ) = default;
        TestCaseStats& operator = ( TestCaseStats && )     = default;
        virtual ~TestCaseStats();

        TestCaseInfo testInfo;
        Totals totals;
        std::string stdOut;
        std::string stdErr;
        bool aborting;
    };

    struct TestGroupStats {
        TestGroupStats( GroupInfo const& _groupInfo,
                        Totals const& _totals,
                        bool _aborting );
        TestGroupStats( GroupInfo const& _groupInfo );

        TestGroupStats( TestGroupStats const& )              = default;
        TestGroupStats( TestGroupStats && )                  = default;
        TestGroupStats& operator = ( TestGroupStats const& ) = default;
        TestGroupStats& operator = ( TestGroupStats && )     = default;
        virtual ~TestGroupStats();

        GroupInfo groupInfo;
        Totals totals;
        bool aborting;
    };

    struct TestRunStats {
        TestRunStats(   TestRunInfo const& _runInfo,
                        Totals const& _totals,
                        bool _aborting );

        TestRunStats( TestRunStats const& )              = default;
        TestRunStats( TestRunStats && )                  = default;
        TestRunStats& operator = ( TestRunStats const& ) = default;
        TestRunStats& operator = ( TestRunStats && )     = default;
        virtual ~TestRunStats();

        TestRunInfo runInfo;
        Totals totals;
        bool aborting;
    };

    struct BenchmarkInfo {
        std::string name;
    };
    struct BenchmarkStats {
        BenchmarkInfo info;
        std::size_t iterations;
        uint64_t elapsedTimeInNanoseconds;
    };

    struct IStreamingReporter {
        virtual ~IStreamingReporter() = default;

        // Implementing class must also provide the following static methods:
        // static std::string getDescription();
        // static std::set<Verbosity> getSupportedVerbosities()

        virtual ReporterPreferences getPreferences() const = 0;

        virtual void noMatchingTestCases( std::string const& spec ) = 0;

        virtual void testRunStarting( TestRunInfo const& testRunInfo ) = 0;
        virtual void testGroupStarting( GroupInfo const& groupInfo ) = 0;

        virtual void testCaseStarting( TestCaseInfo const& testInfo ) = 0;
        virtual void sectionStarting( SectionInfo const& sectionInfo ) = 0;

        // *** experimental ***
        virtual void benchmarkStarting( BenchmarkInfo const& ) {}

        virtual void assertionStarting( AssertionInfo const& assertionInfo ) = 0;

        // The return value indicates if the messages buffer should be cleared:
        virtual bool assertionEnded( AssertionStats const& assertionStats ) = 0;

        // *** experimental ***
        virtual void benchmarkEnded( BenchmarkStats const& ) {}

        virtual void sectionEnded( SectionStats const& sectionStats ) = 0;
        virtual void testCaseEnded( TestCaseStats const& testCaseStats ) = 0;
        virtual void testGroupEnded( TestGroupStats const& testGroupStats ) = 0;
        virtual void testRunEnded( TestRunStats const& testRunStats ) = 0;

        virtual void skipTest( TestCaseInfo const& testInfo ) = 0;

        // Default empty implementation provided
        virtual void fatalErrorEncountered( StringRef name );

        virtual bool isMulti() const;
    };
    using IStreamingReporterPtr = std::unique_ptr<IStreamingReporter>;

    struct IReporterFactory {
        virtual ~IReporterFactory();
        virtual IStreamingReporterPtr create( ReporterConfig const& config ) const = 0;
        virtual std::string getDescription() const = 0;
    };
    using IReporterFactoryPtr = std::shared_ptr<IReporterFactory>;

    struct IReporterRegistry {
        using FactoryMap = std::map<std::string, IReporterFactoryPtr>;
        using Listeners = std::vector<IReporterFactoryPtr>;

        virtual ~IReporterRegistry();
        virtual IStreamingReporterPtr create( std::string const& name, IConfigPtr const& config ) const = 0;
        virtual FactoryMap const& getFactories() const = 0;
        virtual Listeners const& getListeners() const = 0;
    };

} // end namespace Catch

// end catch_interfaces_reporter.h
#include <algorithm>
#include <cstring>
#include <cfloat>
#include <cstdio>
#include <cassert>
#include <memory>
#include <ostream>

namespace Catch {
    void prepareExpandedExpression(AssertionResult& result);

    // Returns double formatted as %.3f (format expected on output)
    std::string getFormattedDuration( double duration );

    std::string serializeFilters( std::vector<std::string> const& container );

    template<typename DerivedT>
    struct StreamingReporterBase : IStreamingReporter {

        StreamingReporterBase( ReporterConfig const& _config )
        :   m_config( _config.fullConfig() ),
            stream( _config.stream() )
        {
            m_reporterPrefs.shouldRedirectStdOut = false;
            if( !DerivedT::getSupportedVerbosities().count( m_config->verbosity() ) )
                CATCH_ERROR( "Verbosity level not supported by this reporter" );
        }

        ReporterPreferences getPreferences() const override {
            return m_reporterPrefs;
        }

        static std::set<Verbosity> getSupportedVerbosities() {
            return { Verbosity::Normal };
        }

        ~StreamingReporterBase() override = default;

        void noMatchingTestCases(std::string const&) override {}

        void testRunStarting(TestRunInfo const& _testRunInfo) override {
            currentTestRunInfo = _testRunInfo;
        }

        void testGroupStarting(GroupInfo const& _groupInfo) override {
            currentGroupInfo = _groupInfo;
        }

        void testCaseStarting(TestCaseInfo const& _testInfo) override  {
            currentTestCaseInfo = _testInfo;
        }
        void sectionStarting(SectionInfo const& _sectionInfo) override {
            m_sectionStack.push_back(_sectionInfo);
        }

        void sectionEnded(SectionStats const& /* _sectionStats */) override {
            m_sectionStack.pop_back();
        }
        void testCaseEnded(TestCaseStats const& /* _testCaseStats */) override {
            currentTestCaseInfo.reset();
        }
        void testGroupEnded(TestGroupStats const& /* _testGroupStats */) override {
            currentGroupInfo.reset();
        }
        void testRunEnded(TestRunStats const& /* _testRunStats */) override {
            currentTestCaseInfo.reset();
            currentGroupInfo.reset();
            currentTestRunInfo.reset();
        }

        void skipTest(TestCaseInfo const&) override {
            // Don't do anything with this by default.
            // It can optionally be overridden in the derived class.
        }

        IConfigPtr m_config;
        std::ostream& stream;

        LazyStat<TestRunInfo> currentTestRunInfo;
        LazyStat<GroupInfo> currentGroupInfo;
        LazyStat<TestCaseInfo> currentTestCaseInfo;

        std::vector<SectionInfo> m_sectionStack;
        ReporterPreferences m_reporterPrefs;
    };

    template<typename DerivedT>
    struct CumulativeReporterBase : IStreamingReporter {
        template<typename T, typename ChildNodeT>
        struct Node {
            explicit Node( T const& _value ) : value( _value ) {}
            virtual ~Node() {}

            using ChildNodes = std::vector<std::shared_ptr<ChildNodeT>>;
            T value;
            ChildNodes children;
        };
        struct SectionNode {
            explicit SectionNode(SectionStats const& _stats) : stats(_stats) {}
            virtual ~SectionNode() = default;

            bool operator == (SectionNode const& other) const {
                return stats.sectionInfo.lineInfo == other.stats.sectionInfo.lineInfo;
            }
            bool operator == (std::shared_ptr<SectionNode> const& other) const {
                return operator==(*other);
            }

            SectionStats stats;
            using ChildSections = std::vector<std::shared_ptr<SectionNode>>;
            using Assertions = std::vector<AssertionStats>;
            ChildSections childSections;
            Assertions assertions;
            std::string stdOut;
            std::string stdErr;
        };

        struct BySectionInfo {
            BySectionInfo( SectionInfo const& other ) : m_other( other ) {}
            BySectionInfo( BySectionInfo const& other ) : m_other( other.m_other ) {}
            bool operator() (std::shared_ptr<SectionNode> const& node) const {
                return ((node->stats.sectionInfo.name == m_other.name) &&
                        (node->stats.sectionInfo.lineInfo == m_other.lineInfo));
            }
            void operator=(BySectionInfo const&) = delete;

        private:
            SectionInfo const& m_other;
        };

        using TestCaseNode = Node<TestCaseStats, SectionNode>;
        using TestGroupNode = Node<TestGroupStats, TestCaseNode>;
        using TestRunNode = Node<TestRunStats, TestGroupNode>;

        CumulativeReporterBase( ReporterConfig const& _config )
        :   m_config( _config.fullConfig() ),
            stream( _config.stream() )
        {
            m_reporterPrefs.shouldRedirectStdOut = false;
            if( !DerivedT::getSupportedVerbosities().count( m_config->verbosity() ) )
                CATCH_ERROR( "Verbosity level not supported by this reporter" );
        }
        ~CumulativeReporterBase() override = default;

        ReporterPreferences getPreferences() const override {
            return m_reporterPrefs;
        }

        static std::set<Verbosity> getSupportedVerbosities() {
            return { Verbosity::Normal };
        }

        void testRunStarting( TestRunInfo const& ) override {}
        void testGroupStarting( GroupInfo const& ) override {}

        void testCaseStarting( TestCaseInfo const& ) override {}

        void sectionStarting( SectionInfo const& sectionInfo ) override {
            SectionStats incompleteStats( sectionInfo, Counts(), 0, false );
            std::shared_ptr<SectionNode> node;
            if( m_sectionStack.empty() ) {
                if( !m_rootSection )
                    m_rootSection = std::make_shared<SectionNode>( incompleteStats );
                node = m_rootSection;
            }
            else {
                SectionNode& parentNode = *m_sectionStack.back();
                auto it =
                    std::find_if(   parentNode.childSections.begin(),
                                    parentNode.childSections.end(),
                                    BySectionInfo( sectionInfo ) );
                if( it == parentNode.childSections.end() ) {
                    node = std::make_shared<SectionNode>( incompleteStats );
                    parentNode.childSections.push_back( node );
                }
                else
                    node = *it;
            }
            m_sectionStack.push_back( node );
            m_deepestSection = std::move(node);
        }

        void assertionStarting(AssertionInfo const&) override {}

        bool assertionEnded(AssertionStats const& assertionStats) override {
            assert(!m_sectionStack.empty());
            // AssertionResult holds a pointer to a temporary DecomposedExpression,
            // which getExpandedExpression() calls to build the expression string.
            // Our section stack copy of the assertionResult will likely outlive the
            // temporary, so it must be expanded or discarded now to avoid calling
            // a destroyed object later.
            prepareExpandedExpression(const_cast<AssertionResult&>( assertionStats.assertionResult ) );
            SectionNode& sectionNode = *m_sectionStack.back();
            sectionNode.assertions.push_back(assertionStats);
            return true;
        }
        void sectionEnded(SectionStats const& sectionStats) override {
            assert(!m_sectionStack.empty());
            SectionNode& node = *m_sectionStack.back();
            node.stats = sectionStats;
            m_sectionStack.pop_back();
        }
        void testCaseEnded(TestCaseStats const& testCaseStats) override {
            auto node = std::make_shared<TestCaseNode>(testCaseStats);
            assert(m_sectionStack.size() == 0);
            node->children.push_back(m_rootSection);
            m_testCases.push_back(node);
            m_rootSection.reset();

            assert(m_deepestSection);
            m_deepestSection->stdOut = testCaseStats.stdOut;
            m_deepestSection->stdErr = testCaseStats.stdErr;
        }
        void testGroupEnded(TestGroupStats const& testGroupStats) override {
            auto node = std::make_shared<TestGroupNode>(testGroupStats);
            node->children.swap(m_testCases);
            m_testGroups.push_back(node);
        }
        void testRunEnded(TestRunStats const& testRunStats) override {
            auto node = std::make_shared<TestRunNode>(testRunStats);
            node->children.swap(m_testGroups);
            m_testRuns.push_back(node);
            testRunEndedCumulative();
        }
        virtual void testRunEndedCumulative() = 0;

        void skipTest(TestCaseInfo const&) override {}

        IConfigPtr m_config;
        std::ostream& stream;
        std::vector<AssertionStats> m_assertions;
        std::vector<std::vector<std::shared_ptr<SectionNode>>> m_sections;
        std::vector<std::shared_ptr<TestCaseNode>> m_testCases;
        std::vector<std::shared_ptr<TestGroupNode>> m_testGroups;

        std::vector<std::shared_ptr<TestRunNode>> m_testRuns;

        std::shared_ptr<SectionNode> m_rootSection;
        std::shared_ptr<SectionNode> m_deepestSection;
        std::vector<std::shared_ptr<SectionNode>> m_sectionStack;
        ReporterPreferences m_reporterPrefs;
    };

    template<char C>
    char const* getLineOfChars() {
        static char line[CATCH_CONFIG_CONSOLE_WIDTH] = {0};
        if( !*line ) {
            std::memset( line, C, CATCH_CONFIG_CONSOLE_WIDTH-1 );
            line[CATCH_CONFIG_CONSOLE_WIDTH-1] = 0;
        }
        return line;
    }

    struct TestEventListenerBase : StreamingReporterBase<TestEventListenerBase> {
        TestEventListenerBase( ReporterConfig const& _config );

        static std::set<Verbosity> getSupportedVerbosities();

        void assertionStarting(AssertionInfo const&) override;
        bool assertionEnded(AssertionStats const&) override;
    };

} // end namespace Catch

// end catch_reporter_bases.hpp
// start catch_console_colour.h

namespace Catch {

    struct Colour {
        enum Code {
            None = 0,

            White,
            Red,
            Green,
            Blue,
            Cyan,
            Yellow,
            Grey,

            Bright = 0x10,

            BrightRed = Bright | Red,
            BrightGreen = Bright | Green,
            LightGrey = Bright | Grey,
            BrightWhite = Bright | White,
            BrightYellow = Bright | Yellow,

            // By intention
            FileName = LightGrey,
            Warning = BrightYellow,
            ResultError = BrightRed,
            ResultSuccess = BrightGreen,
            ResultExpectedFailure = Warning,

            Error = BrightRed,
            Success = Green,

            OriginalExpression = Cyan,
            ReconstructedExpression = BrightYellow,

            SecondaryText = LightGrey,
            Headers = White
        };

        // Use constructed object for RAII guard
        Colour( Code _colourCode );
        Colour( Colour&& other ) noexcept;
        Colour& operator=( Colour&& other ) noexcept;
        ~Colour();

        // Use static method for one-shot changes
        static void use( Code _colourCode );

    private:
        bool m_moved = false;
    };

    std::ostream& operator << ( std::ostream& os, Colour const& );

} // end namespace Catch

// end catch_console_colour.h
// start catch_reporter_registrars.hpp


namespace Catch {

    template<typename T>
    class ReporterRegistrar {

        class ReporterFactory : public IReporterFactory {

            IStreamingReporterPtr create( ReporterConfig const& config ) const override {
                return std::unique_ptr<T>( new T( config ) );
            }

            std::string getDescription() const override {
                return T::getDescription();
            }
        };

    public:

        explicit ReporterRegistrar( std::string const& name ) {
            getMutableRegistryHub().registerReporter( name, std::make_shared<ReporterFactory>() );
        }
    };

    template<typename T>
    class ListenerRegistrar {

        class ListenerFactory : public IReporterFactory {

            IStreamingReporterPtr create( ReporterConfig const& config ) const override {
                return std::unique_ptr<T>( new T( config ) );
            }
            std::string getDescription() const override {
                return std::string();
            }
        };

    public:

        ListenerRegistrar() {
            getMutableRegistryHub().registerListener( std::make_shared<ListenerFactory>() );
        }
    };
}

#if !defined(CATCH_CONFIG_DISABLE)

#define CATCH_REGISTER_REPORTER( name, reporterType ) \
    CATCH_INTERNAL_SUPPRESS_GLOBALS_WARNINGS          \
    namespace{ Catch::ReporterRegistrar<reporterType> catch_internal_RegistrarFor##reporterType( name ); } \
    CATCH_INTERNAL_UNSUPPRESS_GLOBALS_WARNINGS

#define CATCH_REGISTER_LISTENER( listenerType ) \
     CATCH_INTERNAL_SUPPRESS_GLOBALS_WARNINGS   \
     namespace{ Catch::ListenerRegistrar<listenerType> catch_internal_RegistrarFor##listenerType; } \
     CATCH_INTERNAL_SUPPRESS_GLOBALS_WARNINGS
#else // CATCH_CONFIG_DISABLE

#define CATCH_REGISTER_REPORTER(name, reporterType)
#define CATCH_REGISTER_LISTENER(listenerType)

#endif // CATCH_CONFIG_DISABLE

// end catch_reporter_registrars.hpp
// Allow users to base their work off existing reporters
// start catch_reporter_compact.h

namespace Catch {

    struct CompactReporter : StreamingReporterBase<CompactReporter> {

        using StreamingReporterBase::StreamingReporterBase;

        ~CompactReporter() override;

        static std::string getDescription();

        ReporterPreferences getPreferences() const override;

        void noMatchingTestCases(std::string const& spec) override;

        void assertionStarting(AssertionInfo const&) override;

        bool assertionEnded(AssertionStats const& _assertionStats) override;

        void sectionEnded(SectionStats const& _sectionStats) override;

        void testRunEnded(TestRunStats const& _testRunStats) override;

    };

} // end namespace Catch

// end catch_reporter_compact.h
// start catch_reporter_console.h

#if defined(_MSC_VER)
#pragma warning(push)
#pragma warning(disable:4061) // Not all labels are EXPLICITLY handled in switch
                              // Note that 4062 (not all labels are handled
                              // and default is missing) is enabled
#endif

namespace Catch {
    // Fwd decls
    struct SummaryColumn;
    class TablePrinter;

    struct ConsoleReporter : StreamingReporterBase<ConsoleReporter> {
        std::unique_ptr<TablePrinter> m_tablePrinter;

        ConsoleReporter(ReporterConfig const& config);
        ~ConsoleReporter() override;
        static std::string getDescription();

        void noMatchingTestCases(std::string const& spec) override;

        void assertionStarting(AssertionInfo const&) override;

        bool assertionEnded(AssertionStats const& _assertionStats) override;

        void sectionStarting(SectionInfo const& _sectionInfo) override;
        void sectionEnded(SectionStats const& _sectionStats) override;

        void benchmarkStarting(BenchmarkInfo const& info) override;
        void benchmarkEnded(BenchmarkStats const& stats) override;

        void testCaseEnded(TestCaseStats const& _testCaseStats) override;
        void testGroupEnded(TestGroupStats const& _testGroupStats) override;
        void testRunEnded(TestRunStats const& _testRunStats) override;
        void testRunStarting(TestRunInfo const& _testRunInfo) override;
    private:

        void lazyPrint();

        void lazyPrintWithoutClosingBenchmarkTable();
        void lazyPrintRunInfo();
        void lazyPrintGroupInfo();
        void printTestCaseAndSectionHeader();

        void printClosedHeader(std::string const& _name);
        void printOpenHeader(std::string const& _name);

        // if string has a : in first line will set indent to follow it on
        // subsequent lines
        void printHeaderString(std::string const& _string, std::size_t indent = 0);

        void printTotals(Totals const& totals);
        void printSummaryRow(std::string const& label, std::vector<SummaryColumn> const& cols, std::size_t row);

        void printTotalsDivider(Totals const& totals);
        void printSummaryDivider();
        void printTestFilters();

    private:
        bool m_headerPrinted = false;
    };

} // end namespace Catch

#if defined(_MSC_VER)
#pragma warning(pop)
#endif

// end catch_reporter_console.h
// start catch_reporter_junit.h

// start catch_xmlwriter.h

#include <vector>

namespace Catch {

    class XmlEncode {
    public:
        enum ForWhat { ForTextNodes, ForAttributes };

        XmlEncode( std::string const& str, ForWhat forWhat = ForTextNodes );

        void encodeTo( std::ostream& os ) const;

        friend std::ostream& operator << ( std::ostream& os, XmlEncode const& xmlEncode );

    private:
        std::string m_str;
        ForWhat m_forWhat;
    };

    class XmlWriter {
    public:

        class ScopedElement {
        public:
            ScopedElement( XmlWriter* writer );

            ScopedElement( ScopedElement&& other ) noexcept;
            ScopedElement& operator=( ScopedElement&& other ) noexcept;

            ~ScopedElement();

            ScopedElement& writeText( std::string const& text, bool indent = true );

            template<typename T>
            ScopedElement& writeAttribute( std::string const& name, T const& attribute ) {
                m_writer->writeAttribute( name, attribute );
                return *this;
            }

        private:
            mutable XmlWriter* m_writer = nullptr;
        };

        XmlWriter( std::ostream& os = Catch::cout() );
        ~XmlWriter();

        XmlWriter( XmlWriter const& ) = delete;
        XmlWriter& operator=( XmlWriter const& ) = delete;

        XmlWriter& startElement( std::string const& name );

        ScopedElement scopedElement( std::string const& name );

        XmlWriter& endElement();

        XmlWriter& writeAttribute( std::string const& name, std::string const& attribute );

        XmlWriter& writeAttribute( std::string const& name, bool attribute );

        template<typename T>
        XmlWriter& writeAttribute( std::string const& name, T const& attribute ) {
            ReusableStringStream rss;
            rss << attribute;
            return writeAttribute( name, rss.str() );
        }

        XmlWriter& writeText( std::string const& text, bool indent = true );

        XmlWriter& writeComment( std::string const& text );

        void writeStylesheetRef( std::string const& url );

        XmlWriter& writeBlankLine();

        void ensureTagClosed();

    private:

        void writeDeclaration();

        void newlineIfNecessary();

        bool m_tagIsOpen = false;
        bool m_needsNewline = false;
        std::vector<std::string> m_tags;
        std::string m_indent;
        std::ostream& m_os;
    };

}

// end catch_xmlwriter.h
namespace Catch {

    class JunitReporter : public CumulativeReporterBase<JunitReporter> {
    public:
        JunitReporter(ReporterConfig const& _config);

        ~JunitReporter() override;

        static std::string getDescription();

        void noMatchingTestCases(std::string const& /*spec*/) override;

        void testRunStarting(TestRunInfo const& runInfo) override;

        void testGroupStarting(GroupInfo const& groupInfo) override;

        void testCaseStarting(TestCaseInfo const& testCaseInfo) override;
        bool assertionEnded(AssertionStats const& assertionStats) override;

        void testCaseEnded(TestCaseStats const& testCaseStats) override;

        void testGroupEnded(TestGroupStats const& testGroupStats) override;

        void testRunEndedCumulative() override;

        void writeGroup(TestGroupNode const& groupNode, double suiteTime);

        void writeTestCase(TestCaseNode const& testCaseNode);

        void writeSection(std::string const& className,
                          std::string const& rootName,
                          SectionNode const& sectionNode);

        void writeAssertions(SectionNode const& sectionNode);
        void writeAssertion(AssertionStats const& stats);

        XmlWriter xml;
        Timer suiteTimer;
        std::string stdOutForSuite;
        std::string stdErrForSuite;
        unsigned int unexpectedExceptions = 0;
        bool m_okToFail = false;
    };

} // end namespace Catch

// end catch_reporter_junit.h
// start catch_reporter_xml.h

namespace Catch {
    class XmlReporter : public StreamingReporterBase<XmlReporter> {
    public:
        XmlReporter(ReporterConfig const& _config);

        ~XmlReporter() override;

        static std::string getDescription();

        virtual std::string getStylesheetRef() const;

        void writeSourceInfo(SourceLineInfo const& sourceInfo);

    public: // StreamingReporterBase

        void noMatchingTestCases(std::string const& s) override;

        void testRunStarting(TestRunInfo const& testInfo) override;

        void testGroupStarting(GroupInfo const& groupInfo) override;

        void testCaseStarting(TestCaseInfo const& testInfo) override;

        void sectionStarting(SectionInfo const& sectionInfo) override;

        void assertionStarting(AssertionInfo const&) override;

        bool assertionEnded(AssertionStats const& assertionStats) override;

        void sectionEnded(SectionStats const& sectionStats) override;

        void testCaseEnded(TestCaseStats const& testCaseStats) override;

        void testGroupEnded(TestGroupStats const& testGroupStats) override;

        void testRunEnded(TestRunStats const& testRunStats) override;

    private:
        Timer m_testCaseTimer;
        XmlWriter m_xml;
        int m_sectionDepth = 0;
    };

} // end namespace Catch

// end catch_reporter_xml.h

// end catch_external_interfaces.h
#endif

#endif // ! CATCH_CONFIG_IMPL_ONLY

#ifdef CATCH_IMPL
// start catch_impl.hpp

#ifdef __clang__
#pragma clang diagnostic push
#pragma clang diagnostic ignored "-Wweak-vtables"
#endif

// Keep these here for external reporters
// start catch_test_case_tracker.h

#include <string>
#include <vector>
#include <memory>

namespace Catch {
namespace TestCaseTracking {

    struct NameAndLocation {
        std::string name;
        SourceLineInfo location;

        NameAndLocation( std::string const& _name, SourceLineInfo const& _location );
    };

    struct ITracker;

    using ITrackerPtr = std::shared_ptr<ITracker>;

    struct ITracker {
        virtual ~ITracker();

        // static queries
        virtual NameAndLocation const& nameAndLocation() const = 0;

        // dynamic queries
        virtual bool isComplete() const = 0; // Successfully completed or failed
        virtual bool isSuccessfullyCompleted() const = 0;
        virtual bool isOpen() const = 0; // Started but not complete
        virtual bool hasChildren() const = 0;

        virtual ITracker& parent() = 0;

        // actions
        virtual void close() = 0; // Successfully complete
        virtual void fail() = 0;
        virtual void markAsNeedingAnotherRun() = 0;

        virtual void addChild( ITrackerPtr const& child ) = 0;
        virtual ITrackerPtr findChild( NameAndLocation const& nameAndLocation ) = 0;
        virtual void openChild() = 0;

        // Debug/ checking
        virtual bool isSectionTracker() const = 0;
        virtual bool isGeneratorTracker() const = 0;
    };

    class TrackerContext {

        enum RunState {
            NotStarted,
            Executing,
            CompletedCycle
        };

        ITrackerPtr m_rootTracker;
        ITracker* m_currentTracker = nullptr;
        RunState m_runState = NotStarted;

    public:

        ITracker& startRun();
        void endRun();

        void startCycle();
        void completeCycle();

        bool completedCycle() const;
        ITracker& currentTracker();
        void setCurrentTracker( ITracker* tracker );
    };

    class TrackerBase : public ITracker {
    protected:
        enum CycleState {
            NotStarted,
            Executing,
            ExecutingChildren,
            NeedsAnotherRun,
            CompletedSuccessfully,
            Failed
        };

        using Children = std::vector<ITrackerPtr>;
        NameAndLocation m_nameAndLocation;
        TrackerContext& m_ctx;
        ITracker* m_parent;
        Children m_children;
        CycleState m_runState = NotStarted;

    public:
        TrackerBase( NameAndLocation const& nameAndLocation, TrackerContext& ctx, ITracker* parent );

        NameAndLocation const& nameAndLocation() const override;
        bool isComplete() const override;
        bool isSuccessfullyCompleted() const override;
        bool isOpen() const override;
        bool hasChildren() const override;

        void addChild( ITrackerPtr const& child ) override;

        ITrackerPtr findChild( NameAndLocation const& nameAndLocation ) override;
        ITracker& parent() override;

        void openChild() override;

        bool isSectionTracker() const override;
        bool isGeneratorTracker() const override;

        void open();

        void close() override;
        void fail() override;
        void markAsNeedingAnotherRun() override;

    private:
        void moveToParent();
        void moveToThis();
    };

    class SectionTracker : public TrackerBase {
        std::vector<std::string> m_filters;
    public:
        SectionTracker( NameAndLocation const& nameAndLocation, TrackerContext& ctx, ITracker* parent );

        bool isSectionTracker() const override;

        bool isComplete() const override;

        static SectionTracker& acquire( TrackerContext& ctx, NameAndLocation const& nameAndLocation );

        void tryOpen();

        void addInitialFilters( std::vector<std::string> const& filters );
        void addNextFilters( std::vector<std::string> const& filters );
    };

} // namespace TestCaseTracking

using TestCaseTracking::ITracker;
using TestCaseTracking::TrackerContext;
using TestCaseTracking::SectionTracker;

} // namespace Catch

// end catch_test_case_tracker.h

// start catch_leak_detector.h

namespace Catch {

    struct LeakDetector {
        LeakDetector();
        ~LeakDetector();
    };

}
// end catch_leak_detector.h
// Cpp files will be included in the single-header file here
// start catch_approx.cpp

#include <cmath>
#include <limits>

namespace {

// Performs equivalent check of std::fabs(lhs - rhs) <= margin
// But without the subtraction to allow for INFINITY in comparison
bool marginComparison(double lhs, double rhs, double margin) {
    return (lhs + margin >= rhs) && (rhs + margin >= lhs);
}

}

namespace Catch {
namespace Detail {

    Approx::Approx ( double value )
    :   m_epsilon( std::numeric_limits<float>::epsilon()*100 ),
        m_margin( 0.0 ),
        m_scale( 0.0 ),
        m_value( value )
    {}

    Approx Approx::custom() {
        return Approx( 0 );
    }

    Approx Approx::operator-() const {
        auto temp(*this);
        temp.m_value = -temp.m_value;
        return temp;
    }

    std::string Approx::toString() const {
        ReusableStringStream rss;
        rss << "Approx( " << ::Catch::Detail::stringify( m_value ) << " )";
        return rss.str();
    }

    bool Approx::equalityComparisonImpl(const double other) const {
        // First try with fixed margin, then compute margin based on epsilon, scale and Approx's value
        // Thanks to Richard Harris for his help refining the scaled margin value
        return marginComparison(m_value, other, m_margin) || marginComparison(m_value, other, m_epsilon * (m_scale + std::fabs(m_value)));
    }

    void Approx::setMargin(double newMargin) {
        CATCH_ENFORCE(newMargin >= 0,
            "Invalid Approx::margin: " << newMargin << '.'
            << " Approx::Margin has to be non-negative.");
        m_margin = newMargin;
    }

    void Approx::setEpsilon(double newEpsilon) {
        CATCH_ENFORCE(newEpsilon >= 0 && newEpsilon <= 1.0,
            "Invalid Approx::epsilon: " << newEpsilon << '.'
            << " Approx::epsilon has to be in [0, 1]");
        m_epsilon = newEpsilon;
    }

} // end namespace Detail

namespace literals {
    Detail::Approx operator "" _a(long double val) {
        return Detail::Approx(val);
    }
    Detail::Approx operator "" _a(unsigned long long val) {
        return Detail::Approx(val);
    }
} // end namespace literals

std::string StringMaker<Catch::Detail::Approx>::convert(Catch::Detail::Approx const& value) {
    return value.toString();
}

} // end namespace Catch
// end catch_approx.cpp
// start catch_assertionhandler.cpp

// start catch_debugger.h

namespace Catch {
    bool isDebuggerActive();
}

#ifdef CATCH_PLATFORM_MAC

    #define CATCH_TRAP() __asm__("int $3\n" : : ) /* NOLINT */

#elif defined(CATCH_PLATFORM_LINUX)
    // If we can use inline assembler, do it because this allows us to break
    // directly at the location of the failing check instead of breaking inside
    // raise() called from it, i.e. one stack frame below.
    #if defined(__GNUC__) && (defined(__i386) || defined(__x86_64))
        #define CATCH_TRAP() asm volatile ("int $3") /* NOLINT */
    #else // Fall back to the generic way.
        #include <signal.h>

        #define CATCH_TRAP() raise(SIGTRAP)
    #endif
#elif defined(_MSC_VER)
    #define CATCH_TRAP() __debugbreak()
#elif defined(__MINGW32__)
    extern "C" __declspec(dllimport) void __stdcall DebugBreak();
    #define CATCH_TRAP() DebugBreak()
#endif

#ifdef CATCH_TRAP
    #define CATCH_BREAK_INTO_DEBUGGER() []{ if( Catch::isDebuggerActive() ) { CATCH_TRAP(); } }()
#else
    #define CATCH_BREAK_INTO_DEBUGGER() []{}()
#endif

// end catch_debugger.h
// start catch_run_context.h

// start catch_fatal_condition.h

// start catch_windows_h_proxy.h


#if defined(CATCH_PLATFORM_WINDOWS)

#if !defined(NOMINMAX) && !defined(CATCH_CONFIG_NO_NOMINMAX)
#  define CATCH_DEFINED_NOMINMAX
#  define NOMINMAX
#endif
#if !defined(WIN32_LEAN_AND_MEAN) && !defined(CATCH_CONFIG_NO_WIN32_LEAN_AND_MEAN)
#  define CATCH_DEFINED_WIN32_LEAN_AND_MEAN
#  define WIN32_LEAN_AND_MEAN
#endif

#ifdef __AFXDLL
#include <AfxWin.h>
#else
#include <windows.h>
#endif

#ifdef CATCH_DEFINED_NOMINMAX
#  undef NOMINMAX
#endif
#ifdef CATCH_DEFINED_WIN32_LEAN_AND_MEAN
#  undef WIN32_LEAN_AND_MEAN
#endif

#endif // defined(CATCH_PLATFORM_WINDOWS)

// end catch_windows_h_proxy.h
#if defined( CATCH_CONFIG_WINDOWS_SEH )

namespace Catch {

    struct FatalConditionHandler {

        static LONG CALLBACK handleVectoredException(PEXCEPTION_POINTERS ExceptionInfo);
        FatalConditionHandler();
        static void reset();
        ~FatalConditionHandler();

    private:
        static bool isSet;
        static ULONG guaranteeSize;
        static PVOID exceptionHandlerHandle;
    };

} // namespace Catch

#elif defined ( CATCH_CONFIG_POSIX_SIGNALS )

#include <signal.h>

namespace Catch {

    struct FatalConditionHandler {

        static bool isSet;
        static struct sigaction oldSigActions[];
        static stack_t oldSigStack;
        static char altStackMem[];

        static void handleSignal( int sig );

        FatalConditionHandler();
        ~FatalConditionHandler();
        static void reset();
    };

} // namespace Catch

#else

namespace Catch {
    struct FatalConditionHandler {
        void reset();
    };
}

#endif

// end catch_fatal_condition.h
#include <string>

namespace Catch {

    struct IMutableContext;

    ///////////////////////////////////////////////////////////////////////////

    class RunContext : public IResultCapture, public IRunner {

    public:
        RunContext( RunContext const& ) = delete;
        RunContext& operator =( RunContext const& ) = delete;

        explicit RunContext( IConfigPtr const& _config, IStreamingReporterPtr&& reporter );

        ~RunContext() override;

        void testGroupStarting( std::string const& testSpec, std::size_t groupIndex, std::size_t groupsCount );
        void testGroupEnded( std::string const& testSpec, Totals const& totals, std::size_t groupIndex, std::size_t groupsCount );

        Totals runTest(TestCase const& testCase);

        IConfigPtr config() const;
        IStreamingReporter& reporter() const;

    public: // IResultCapture

        // Assertion handlers
        void handleExpr
                (   AssertionInfo const& info,
                    ITransientExpression const& expr,
                    AssertionReaction& reaction ) override;
        void handleMessage
                (   AssertionInfo const& info,
                    ResultWas::OfType resultType,
                    StringRef const& message,
                    AssertionReaction& reaction ) override;
        void handleUnexpectedExceptionNotThrown
                (   AssertionInfo const& info,
                    AssertionReaction& reaction ) override;
        void handleUnexpectedInflightException
                (   AssertionInfo const& info,
                    std::string const& message,
                    AssertionReaction& reaction ) override;
        void handleIncomplete
                (   AssertionInfo const& info ) override;
        void handleNonExpr
                (   AssertionInfo const &info,
                    ResultWas::OfType resultType,
                    AssertionReaction &reaction ) override;

        bool sectionStarted( SectionInfo const& sectionInfo, Counts& assertions ) override;

        void sectionEnded( SectionEndInfo const& endInfo ) override;
        void sectionEndedEarly( SectionEndInfo const& endInfo ) override;

        auto acquireGeneratorTracker( SourceLineInfo const& lineInfo ) -> IGeneratorTracker& override;

        void benchmarkStarting( BenchmarkInfo const& info ) override;
        void benchmarkEnded( BenchmarkStats const& stats ) override;

        void pushScopedMessage( MessageInfo const& message ) override;
        void popScopedMessage( MessageInfo const& message ) override;

        void emplaceUnscopedMessage( MessageBuilder const& builder ) override;

        std::string getCurrentTestName() const override;

        const AssertionResult* getLastResult() const override;

        void exceptionEarlyReported() override;

        void handleFatalErrorCondition( StringRef message ) override;

        bool lastAssertionPassed() override;

        void assertionPassed() override;

    public:
        // !TBD We need to do this another way!
        bool aborting() const final;

    private:

        void runCurrentTest( std::string& redirectedCout, std::string& redirectedCerr );
        void invokeActiveTestCase();

        void resetAssertionInfo();
        bool testForMissingAssertions( Counts& assertions );

        void assertionEnded( AssertionResult const& result );
        void reportExpr
                (   AssertionInfo const &info,
                    ResultWas::OfType resultType,
                    ITransientExpression const *expr,
                    bool negated );

        void populateReaction( AssertionReaction& reaction );

    private:

        void handleUnfinishedSections();

        TestRunInfo m_runInfo;
        IMutableContext& m_context;
        TestCase const* m_activeTestCase = nullptr;
        ITracker* m_testCaseTracker = nullptr;
        Option<AssertionResult> m_lastResult;

        IConfigPtr m_config;
        Totals m_totals;
        IStreamingReporterPtr m_reporter;
        std::vector<MessageInfo> m_messages;
        std::vector<ScopedMessage> m_messageScopes; /* Keeps owners of so-called unscoped messages. */
        AssertionInfo m_lastAssertionInfo;
        std::vector<SectionEndInfo> m_unfinishedSections;
        std::vector<ITracker*> m_activeSections;
        TrackerContext m_trackerContext;
        bool m_lastAssertionPassed = false;
        bool m_shouldReportUnexpected = true;
        bool m_includeSuccessfulResults;
    };

} // end namespace Catch

// end catch_run_context.h
namespace Catch {

    namespace {
        auto operator <<( std::ostream& os, ITransientExpression const& expr ) -> std::ostream& {
            expr.streamReconstructedExpression( os );
            return os;
        }
    }

    LazyExpression::LazyExpression( bool isNegated )
    :   m_isNegated( isNegated )
    {}

    LazyExpression::LazyExpression( LazyExpression const& other ) : m_isNegated( other.m_isNegated ) {}

    LazyExpression::operator bool() const {
        return m_transientExpression != nullptr;
    }

    auto operator << ( std::ostream& os, LazyExpression const& lazyExpr ) -> std::ostream& {
        if( lazyExpr.m_isNegated )
            os << "!";

        if( lazyExpr ) {
            if( lazyExpr.m_isNegated && lazyExpr.m_transientExpression->isBinaryExpression() )
                os << "(" << *lazyExpr.m_transientExpression << ")";
            else
                os << *lazyExpr.m_transientExpression;
        }
        else {
            os << "{** error - unchecked empty expression requested **}";
        }
        return os;
    }

    AssertionHandler::AssertionHandler
        (   StringRef const& macroName,
            SourceLineInfo const& lineInfo,
            StringRef capturedExpression,
            ResultDisposition::Flags resultDisposition )
    :   m_assertionInfo{ macroName, lineInfo, capturedExpression, resultDisposition },
        m_resultCapture( getResultCapture() )
    {}

    void AssertionHandler::handleExpr( ITransientExpression const& expr ) {
        m_resultCapture.handleExpr( m_assertionInfo, expr, m_reaction );
    }
    void AssertionHandler::handleMessage(ResultWas::OfType resultType, StringRef const& message) {
        m_resultCapture.handleMessage( m_assertionInfo, resultType, message, m_reaction );
    }

    auto AssertionHandler::allowThrows() const -> bool {
        return getCurrentContext().getConfig()->allowThrows();
    }

    void AssertionHandler::complete() {
        setCompleted();
        if( m_reaction.shouldDebugBreak ) {

            // If you find your debugger stopping you here then go one level up on the
            // call-stack for the code that caused it (typically a failed assertion)

            // (To go back to the test and change execution, jump over the throw, next)
            CATCH_BREAK_INTO_DEBUGGER();
        }
        if (m_reaction.shouldThrow) {
#if !defined(CATCH_CONFIG_DISABLE_EXCEPTIONS)
            throw Catch::TestFailureException();
#else
            CATCH_ERROR( "Test failure requires aborting test!" );
#endif
        }
    }
    void AssertionHandler::setCompleted() {
        m_completed = true;
    }

    void AssertionHandler::handleUnexpectedInflightException() {
        m_resultCapture.handleUnexpectedInflightException( m_assertionInfo, Catch::translateActiveException(), m_reaction );
    }

    void AssertionHandler::handleExceptionThrownAsExpected() {
        m_resultCapture.handleNonExpr(m_assertionInfo, ResultWas::Ok, m_reaction);
    }
    void AssertionHandler::handleExceptionNotThrownAsExpected() {
        m_resultCapture.handleNonExpr(m_assertionInfo, ResultWas::Ok, m_reaction);
    }

    void AssertionHandler::handleUnexpectedExceptionNotThrown() {
        m_resultCapture.handleUnexpectedExceptionNotThrown( m_assertionInfo, m_reaction );
    }

    void AssertionHandler::handleThrowingCallSkipped() {
        m_resultCapture.handleNonExpr(m_assertionInfo, ResultWas::Ok, m_reaction);
    }

    // This is the overload that takes a string and infers the Equals matcher from it
    // The more general overload, that takes any string matcher, is in catch_capture_matchers.cpp
    void handleExceptionMatchExpr( AssertionHandler& handler, std::string const& str, StringRef const& matcherString  ) {
        handleExceptionMatchExpr( handler, Matchers::Equals( str ), matcherString );
    }

} // namespace Catch
// end catch_assertionhandler.cpp
// start catch_assertionresult.cpp

namespace Catch {
    AssertionResultData::AssertionResultData(ResultWas::OfType _resultType, LazyExpression const & _lazyExpression):
        lazyExpression(_lazyExpression),
        resultType(_resultType) {}

    std::string AssertionResultData::reconstructExpression() const {

        if( reconstructedExpression.empty() ) {
            if( lazyExpression ) {
                ReusableStringStream rss;
                rss << lazyExpression;
                reconstructedExpression = rss.str();
            }
        }
        return reconstructedExpression;
    }

    AssertionResult::AssertionResult( AssertionInfo const& info, AssertionResultData const& data )
    :   m_info( info ),
        m_resultData( data )
    {}

    // Result was a success
    bool AssertionResult::succeeded() const {
        return Catch::isOk( m_resultData.resultType );
    }

    // Result was a success, or failure is suppressed
    bool AssertionResult::isOk() const {
        return Catch::isOk( m_resultData.resultType ) || shouldSuppressFailure( m_info.resultDisposition );
    }

    ResultWas::OfType AssertionResult::getResultType() const {
        return m_resultData.resultType;
    }

    bool AssertionResult::hasExpression() const {
        return m_info.capturedExpression[0] != 0;
    }

    bool AssertionResult::hasMessage() const {
        return !m_resultData.message.empty();
    }

    std::string AssertionResult::getExpression() const {
        if( isFalseTest( m_info.resultDisposition ) )
            return "!(" + m_info.capturedExpression + ")";
        else
            return m_info.capturedExpression;
    }

    std::string AssertionResult::getExpressionInMacro() const {
        std::string expr;
        if( m_info.macroName[0] == 0 )
            expr = m_info.capturedExpression;
        else {
            expr.reserve( m_info.macroName.size() + m_info.capturedExpression.size() + 4 );
            expr += m_info.macroName;
            expr += "( ";
            expr += m_info.capturedExpression;
            expr += " )";
        }
        return expr;
    }

    bool AssertionResult::hasExpandedExpression() const {
        return hasExpression() && getExpandedExpression() != getExpression();
    }

    std::string AssertionResult::getExpandedExpression() const {
        std::string expr = m_resultData.reconstructExpression();
        return expr.empty()
                ? getExpression()
                : expr;
    }

    std::string AssertionResult::getMessage() const {
        return m_resultData.message;
    }
    SourceLineInfo AssertionResult::getSourceInfo() const {
        return m_info.lineInfo;
    }

    StringRef AssertionResult::getTestMacroName() const {
        return m_info.macroName;
    }

} // end namespace Catch
// end catch_assertionresult.cpp
// start catch_benchmark.cpp

namespace Catch {

    auto BenchmarkLooper::getResolution() -> uint64_t {
        return getEstimatedClockResolution() * getCurrentContext().getConfig()->benchmarkResolutionMultiple();
    }

    void BenchmarkLooper::reportStart() {
        getResultCapture().benchmarkStarting( { m_name } );
    }
    auto BenchmarkLooper::needsMoreIterations() -> bool {
        auto elapsed = m_timer.getElapsedNanoseconds();

        // Exponentially increasing iterations until we're confident in our timer resolution
        if( elapsed < m_resolution ) {
            m_iterationsToRun *= 10;
            return true;
        }

        getResultCapture().benchmarkEnded( { { m_name }, m_count, elapsed } );
        return false;
    }

} // end namespace Catch
// end catch_benchmark.cpp
// start catch_capture_matchers.cpp

namespace Catch {

    using StringMatcher = Matchers::Impl::MatcherBase<std::string>;

    // This is the general overload that takes a any string matcher
    // There is another overload, in catch_assertionhandler.h/.cpp, that only takes a string and infers
    // the Equals matcher (so the header does not mention matchers)
    void handleExceptionMatchExpr( AssertionHandler& handler, StringMatcher const& matcher, StringRef const& matcherString  ) {
        std::string exceptionMessage = Catch::translateActiveException();
        MatchExpr<std::string, StringMatcher const&> expr( exceptionMessage, matcher, matcherString );
        handler.handleExpr( expr );
    }

} // namespace Catch
// end catch_capture_matchers.cpp
// start catch_commandline.cpp

// start catch_commandline.h

// start catch_clara.h

// Use Catch's value for console width (store Clara's off to the side, if present)
#ifdef CLARA_CONFIG_CONSOLE_WIDTH
#define CATCH_TEMP_CLARA_CONFIG_CONSOLE_WIDTH CATCH_CLARA_TEXTFLOW_CONFIG_CONSOLE_WIDTH
#undef CATCH_CLARA_TEXTFLOW_CONFIG_CONSOLE_WIDTH
#endif
#define CATCH_CLARA_TEXTFLOW_CONFIG_CONSOLE_WIDTH CATCH_CONFIG_CONSOLE_WIDTH-1

#ifdef __clang__
#pragma clang diagnostic push
#pragma clang diagnostic ignored "-Wweak-vtables"
#pragma clang diagnostic ignored "-Wexit-time-destructors"
#pragma clang diagnostic ignored "-Wshadow"
#endif

// start clara.hpp
// Copyright 2017 Two Blue Cubes Ltd. All rights reserved.
//
// Distributed under the Boost Software License, Version 1.0. (See accompanying
// file LICENSE_1_0.txt or copy at http://www.boost.org/LICENSE_1_0.txt)
//
// See https://github.com/philsquared/Clara for more details

// Clara v1.1.5


#ifndef CATCH_CLARA_CONFIG_CONSOLE_WIDTH
#define CATCH_CLARA_CONFIG_CONSOLE_WIDTH 80
#endif

#ifndef CATCH_CLARA_TEXTFLOW_CONFIG_CONSOLE_WIDTH
#define CATCH_CLARA_TEXTFLOW_CONFIG_CONSOLE_WIDTH CATCH_CLARA_CONFIG_CONSOLE_WIDTH
#endif

#ifndef CLARA_CONFIG_OPTIONAL_TYPE
#ifdef __has_include
#if __has_include(<optional>) && __cplusplus >= 201703L
#include <optional>
#define CLARA_CONFIG_OPTIONAL_TYPE std::optional
#endif
#endif
#endif

// ----------- #included from clara_textflow.hpp -----------

// TextFlowCpp
//
// A single-header library for wrapping and laying out basic text, by Phil Nash
//
// Distributed under the Boost Software License, Version 1.0. (See accompanying
// file LICENSE.txt or copy at http://www.boost.org/LICENSE_1_0.txt)
//
// This project is hosted at https://github.com/philsquared/textflowcpp


#include <cassert>
#include <ostream>
#include <sstream>
#include <vector>

#ifndef CATCH_CLARA_TEXTFLOW_CONFIG_CONSOLE_WIDTH
#define CATCH_CLARA_TEXTFLOW_CONFIG_CONSOLE_WIDTH 80
#endif

namespace Catch {
namespace clara {
namespace TextFlow {

inline auto isWhitespace(char c) -> bool {
	static std::string chars = " \t\n\r";
	return chars.find(c) != std::string::npos;
}
inline auto isBreakableBefore(char c) -> bool {
	static std::string chars = "[({<|";
	return chars.find(c) != std::string::npos;
}
inline auto isBreakableAfter(char c) -> bool {
	static std::string chars = "])}>.,:;*+-=&/\\";
	return chars.find(c) != std::string::npos;
}

class Columns;

class Column {
	std::vector<std::string> m_strings;
	size_t m_width = CATCH_CLARA_TEXTFLOW_CONFIG_CONSOLE_WIDTH;
	size_t m_indent = 0;
	size_t m_initialIndent = std::string::npos;

public:
	class iterator {
		friend Column;

		Column const& m_column;
		size_t m_stringIndex = 0;
		size_t m_pos = 0;

		size_t m_len = 0;
		size_t m_end = 0;
		bool m_suffix = false;

		iterator(Column const& column, size_t stringIndex)
			: m_column(column),
			m_stringIndex(stringIndex) {}

		auto line() const -> std::string const& { return m_column.m_strings[m_stringIndex]; }

		auto isBoundary(size_t at) const -> bool {
			assert(at > 0);
			assert(at <= line().size());

			return at == line().size() ||
				(isWhitespace(line()[at]) && !isWhitespace(line()[at - 1])) ||
				isBreakableBefore(line()[at]) ||
				isBreakableAfter(line()[at - 1]);
		}

		void calcLength() {
			assert(m_stringIndex < m_column.m_strings.size());

			m_suffix = false;
			auto width = m_column.m_width - indent();
			m_end = m_pos;
			if (line()[m_pos] == '\n') {
				++m_end;
			}
			while (m_end < line().size() && line()[m_end] != '\n')
				++m_end;

			if (m_end < m_pos + width) {
				m_len = m_end - m_pos;
			} else {
				size_t len = width;
				while (len > 0 && !isBoundary(m_pos + len))
					--len;
				while (len > 0 && isWhitespace(line()[m_pos + len - 1]))
					--len;

				if (len > 0) {
					m_len = len;
				} else {
					m_suffix = true;
					m_len = width - 1;
				}
			}
		}

		auto indent() const -> size_t {
			auto initial = m_pos == 0 && m_stringIndex == 0 ? m_column.m_initialIndent : std::string::npos;
			return initial == std::string::npos ? m_column.m_indent : initial;
		}

		auto addIndentAndSuffix(std::string const &plain) const -> std::string {
			return std::string(indent(), ' ') + (m_suffix ? plain + "-" : plain);
		}

	public:
		using difference_type = std::ptrdiff_t;
		using value_type = std::string;
		using pointer = value_type * ;
		using reference = value_type & ;
		using iterator_category = std::forward_iterator_tag;

		explicit iterator(Column const& column) : m_column(column) {
			assert(m_column.m_width > m_column.m_indent);
			assert(m_column.m_initialIndent == std::string::npos || m_column.m_width > m_column.m_initialIndent);
			calcLength();
			if (m_len == 0)
				m_stringIndex++; // Empty string
		}

		auto operator *() const -> std::string {
			assert(m_stringIndex < m_column.m_strings.size());
			assert(m_pos <= m_end);
			return addIndentAndSuffix(line().substr(m_pos, m_len));
		}

		auto operator ++() -> iterator& {
			m_pos += m_len;
			if (m_pos < line().size() && line()[m_pos] == '\n')
				m_pos += 1;
			else
				while (m_pos < line().size() && isWhitespace(line()[m_pos]))
					++m_pos;

			if (m_pos == line().size()) {
				m_pos = 0;
				++m_stringIndex;
			}
			if (m_stringIndex < m_column.m_strings.size())
				calcLength();
			return *this;
		}
		auto operator ++(int) -> iterator {
			iterator prev(*this);
			operator++();
			return prev;
		}

		auto operator ==(iterator const& other) const -> bool {
			return
				m_pos == other.m_pos &&
				m_stringIndex == other.m_stringIndex &&
				&m_column == &other.m_column;
		}
		auto operator !=(iterator const& other) const -> bool {
			return !operator==(other);
		}
	};
	using const_iterator = iterator;

	explicit Column(std::string const& text) { m_strings.push_back(text); }

	auto width(size_t newWidth) -> Column& {
		assert(newWidth > 0);
		m_width = newWidth;
		return *this;
	}
	auto indent(size_t newIndent) -> Column& {
		m_indent = newIndent;
		return *this;
	}
	auto initialIndent(size_t newIndent) -> Column& {
		m_initialIndent = newIndent;
		return *this;
	}

	auto width() const -> size_t { return m_width; }
	auto begin() const -> iterator { return iterator(*this); }
	auto end() const -> iterator { return { *this, m_strings.size() }; }

	inline friend std::ostream& operator << (std::ostream& os, Column const& col) {
		bool first = true;
		for (auto line : col) {
			if (first)
				first = false;
			else
				os << "\n";
			os << line;
		}
		return os;
	}

	auto operator + (Column const& other)->Columns;

	auto toString() const -> std::string {
		std::ostringstream oss;
		oss << *this;
		return oss.str();
	}
};

class Spacer : public Column {

public:
	explicit Spacer(size_t spaceWidth) : Column("") {
		width(spaceWidth);
	}
};

class Columns {
	std::vector<Column> m_columns;

public:

	class iterator {
		friend Columns;
		struct EndTag {};

		std::vector<Column> const& m_columns;
		std::vector<Column::iterator> m_iterators;
		size_t m_activeIterators;

		iterator(Columns const& columns, EndTag)
			: m_columns(columns.m_columns),
			m_activeIterators(0) {
			m_iterators.reserve(m_columns.size());

			for (auto const& col : m_columns)
				m_iterators.push_back(col.end());
		}

	public:
		using difference_type = std::ptrdiff_t;
		using value_type = std::string;
		using pointer = value_type * ;
		using reference = value_type & ;
		using iterator_category = std::forward_iterator_tag;

		explicit iterator(Columns const& columns)
			: m_columns(columns.m_columns),
			m_activeIterators(m_columns.size()) {
			m_iterators.reserve(m_columns.size());

			for (auto const& col : m_columns)
				m_iterators.push_back(col.begin());
		}

		auto operator ==(iterator const& other) const -> bool {
			return m_iterators == other.m_iterators;
		}
		auto operator !=(iterator const& other) const -> bool {
			return m_iterators != other.m_iterators;
		}
		auto operator *() const -> std::string {
			std::string row, padding;

			for (size_t i = 0; i < m_columns.size(); ++i) {
				auto width = m_columns[i].width();
				if (m_iterators[i] != m_columns[i].end()) {
					std::string col = *m_iterators[i];
					row += padding + col;
					if (col.size() < width)
						padding = std::string(width - col.size(), ' ');
					else
						padding = "";
				} else {
					padding += std::string(width, ' ');
				}
			}
			return row;
		}
		auto operator ++() -> iterator& {
			for (size_t i = 0; i < m_columns.size(); ++i) {
				if (m_iterators[i] != m_columns[i].end())
					++m_iterators[i];
			}
			return *this;
		}
		auto operator ++(int) -> iterator {
			iterator prev(*this);
			operator++();
			return prev;
		}
	};
	using const_iterator = iterator;

	auto begin() const -> iterator { return iterator(*this); }
	auto end() const -> iterator { return { *this, iterator::EndTag() }; }

	auto operator += (Column const& col) -> Columns& {
		m_columns.push_back(col);
		return *this;
	}
	auto operator + (Column const& col) -> Columns {
		Columns combined = *this;
		combined += col;
		return combined;
	}

	inline friend std::ostream& operator << (std::ostream& os, Columns const& cols) {

		bool first = true;
		for (auto line : cols) {
			if (first)
				first = false;
			else
				os << "\n";
			os << line;
		}
		return os;
	}

	auto toString() const -> std::string {
		std::ostringstream oss;
		oss << *this;
		return oss.str();
	}
};

inline auto Column::operator + (Column const& other) -> Columns {
	Columns cols;
	cols += *this;
	cols += other;
	return cols;
}
}

}
}

// ----------- end of #include from clara_textflow.hpp -----------
// ........... back in clara.hpp

#include <cctype>
#include <string>
#include <memory>
#include <set>
#include <algorithm>

#if !defined(CATCH_PLATFORM_WINDOWS) && ( defined(WIN32) || defined(__WIN32__) || defined(_WIN32) || defined(_MSC_VER) )
#define CATCH_PLATFORM_WINDOWS
#endif

namespace Catch { namespace clara {
namespace detail {

    // Traits for extracting arg and return type of lambdas (for single argument lambdas)
    template<typename L>
    struct UnaryLambdaTraits : UnaryLambdaTraits<decltype( &L::operator() )> {};

    template<typename ClassT, typename ReturnT, typename... Args>
    struct UnaryLambdaTraits<ReturnT( ClassT::* )( Args... ) const> {
        static const bool isValid = false;
    };

    template<typename ClassT, typename ReturnT, typename ArgT>
    struct UnaryLambdaTraits<ReturnT( ClassT::* )( ArgT ) const> {
        static const bool isValid = true;
        using ArgType = typename std::remove_const<typename std::remove_reference<ArgT>::type>::type;
        using ReturnType = ReturnT;
    };

    class TokenStream;

    // Transport for raw args (copied from main args, or supplied via init list for testing)
    class Args {
        friend TokenStream;
        std::string m_exeName;
        std::vector<std::string> m_args;

    public:
        Args( int argc, char const* const* argv )
            : m_exeName(argv[0]),
              m_args(argv + 1, argv + argc) {}

        Args( std::initializer_list<std::string> args )
        :   m_exeName( *args.begin() ),
            m_args( args.begin()+1, args.end() )
        {}

        auto exeName() const -> std::string {
            return m_exeName;
        }
    };

    // Wraps a token coming from a token stream. These may not directly correspond to strings as a single string
    // may encode an option + its argument if the : or = form is used
    enum class TokenType {
        Option, Argument
    };
    struct Token {
        TokenType type;
        std::string token;
    };

    inline auto isOptPrefix( char c ) -> bool {
        return c == '-'
#ifdef CATCH_PLATFORM_WINDOWS
            || c == '/'
#endif
        ;
    }

    // Abstracts iterators into args as a stream of tokens, with option arguments uniformly handled
    class TokenStream {
        using Iterator = std::vector<std::string>::const_iterator;
        Iterator it;
        Iterator itEnd;
        std::vector<Token> m_tokenBuffer;

        void loadBuffer() {
            m_tokenBuffer.resize( 0 );

            // Skip any empty strings
            while( it != itEnd && it->empty() )
                ++it;

            if( it != itEnd ) {
                auto const &next = *it;
                if( isOptPrefix( next[0] ) ) {
                    auto delimiterPos = next.find_first_of( " :=" );
                    if( delimiterPos != std::string::npos ) {
                        m_tokenBuffer.push_back( { TokenType::Option, next.substr( 0, delimiterPos ) } );
                        m_tokenBuffer.push_back( { TokenType::Argument, next.substr( delimiterPos + 1 ) } );
                    } else {
                        if( next[1] != '-' && next.size() > 2 ) {
                            std::string opt = "- ";
                            for( size_t i = 1; i < next.size(); ++i ) {
                                opt[1] = next[i];
                                m_tokenBuffer.push_back( { TokenType::Option, opt } );
                            }
                        } else {
                            m_tokenBuffer.push_back( { TokenType::Option, next } );
                        }
                    }
                } else {
                    m_tokenBuffer.push_back( { TokenType::Argument, next } );
                }
            }
        }

    public:
        explicit TokenStream( Args const &args ) : TokenStream( args.m_args.begin(), args.m_args.end() ) {}

        TokenStream( Iterator it, Iterator itEnd ) : it( it ), itEnd( itEnd ) {
            loadBuffer();
        }

        explicit operator bool() const {
            return !m_tokenBuffer.empty() || it != itEnd;
        }

        auto count() const -> size_t { return m_tokenBuffer.size() + (itEnd - it); }

        auto operator*() const -> Token {
            assert( !m_tokenBuffer.empty() );
            return m_tokenBuffer.front();
        }

        auto operator->() const -> Token const * {
            assert( !m_tokenBuffer.empty() );
            return &m_tokenBuffer.front();
        }

        auto operator++() -> TokenStream & {
            if( m_tokenBuffer.size() >= 2 ) {
                m_tokenBuffer.erase( m_tokenBuffer.begin() );
            } else {
                if( it != itEnd )
                    ++it;
                loadBuffer();
            }
            return *this;
        }
    };

    class ResultBase {
    public:
        enum Type {
            Ok, LogicError, RuntimeError
        };

    protected:
        ResultBase( Type type ) : m_type( type ) {}
        virtual ~ResultBase() = default;

        virtual void enforceOk() const = 0;

        Type m_type;
    };

    template<typename T>
    class ResultValueBase : public ResultBase {
    public:
        auto value() const -> T const & {
            enforceOk();
            return m_value;
        }

    protected:
        ResultValueBase( Type type ) : ResultBase( type ) {}

        ResultValueBase( ResultValueBase const &other ) : ResultBase( other ) {
            if( m_type == ResultBase::Ok )
                new( &m_value ) T( other.m_value );
        }

        ResultValueBase( Type, T const &value ) : ResultBase( Ok ) {
            new( &m_value ) T( value );
        }

        auto operator=( ResultValueBase const &other ) -> ResultValueBase & {
            if( m_type == ResultBase::Ok )
                m_value.~T();
            ResultBase::operator=(other);
            if( m_type == ResultBase::Ok )
                new( &m_value ) T( other.m_value );
            return *this;
        }

        ~ResultValueBase() override {
            if( m_type == Ok )
                m_value.~T();
        }

        union {
            T m_value;
        };
    };

    template<>
    class ResultValueBase<void> : public ResultBase {
    protected:
        using ResultBase::ResultBase;
    };

    template<typename T = void>
    class BasicResult : public ResultValueBase<T> {
    public:
        template<typename U>
        explicit BasicResult( BasicResult<U> const &other )
        :   ResultValueBase<T>( other.type() ),
            m_errorMessage( other.errorMessage() )
        {
            assert( type() != ResultBase::Ok );
        }

        template<typename U>
        static auto ok( U const &value ) -> BasicResult { return { ResultBase::Ok, value }; }
        static auto ok() -> BasicResult { return { ResultBase::Ok }; }
        static auto logicError( std::string const &message ) -> BasicResult { return { ResultBase::LogicError, message }; }
        static auto runtimeError( std::string const &message ) -> BasicResult { return { ResultBase::RuntimeError, message }; }

        explicit operator bool() const { return m_type == ResultBase::Ok; }
        auto type() const -> ResultBase::Type { return m_type; }
        auto errorMessage() const -> std::string { return m_errorMessage; }

    protected:
        void enforceOk() const override {

            // Errors shouldn't reach this point, but if they do
            // the actual error message will be in m_errorMessage
            assert( m_type != ResultBase::LogicError );
            assert( m_type != ResultBase::RuntimeError );
            if( m_type != ResultBase::Ok )
                std::abort();
        }

        std::string m_errorMessage; // Only populated if resultType is an error

        BasicResult( ResultBase::Type type, std::string const &message )
        :   ResultValueBase<T>(type),
            m_errorMessage(message)
        {
            assert( m_type != ResultBase::Ok );
        }

        using ResultValueBase<T>::ResultValueBase;
        using ResultBase::m_type;
    };

    enum class ParseResultType {
        Matched, NoMatch, ShortCircuitAll, ShortCircuitSame
    };

    class ParseState {
    public:

        ParseState( ParseResultType type, TokenStream const &remainingTokens )
        : m_type(type),
          m_remainingTokens( remainingTokens )
        {}

        auto type() const -> ParseResultType { return m_type; }
        auto remainingTokens() const -> TokenStream { return m_remainingTokens; }

    private:
        ParseResultType m_type;
        TokenStream m_remainingTokens;
    };

    using Result = BasicResult<void>;
    using ParserResult = BasicResult<ParseResultType>;
    using InternalParseResult = BasicResult<ParseState>;

    struct HelpColumns {
        std::string left;
        std::string right;
    };

    template<typename T>
    inline auto convertInto( std::string const &source, T& target ) -> ParserResult {
        std::stringstream ss;
        ss << source;
        ss >> target;
        if( ss.fail() )
            return ParserResult::runtimeError( "Unable to convert '" + source + "' to destination type" );
        else
            return ParserResult::ok( ParseResultType::Matched );
    }
    inline auto convertInto( std::string const &source, std::string& target ) -> ParserResult {
        target = source;
        return ParserResult::ok( ParseResultType::Matched );
    }
    inline auto convertInto( std::string const &source, bool &target ) -> ParserResult {
        std::string srcLC = source;
        std::transform( srcLC.begin(), srcLC.end(), srcLC.begin(), []( char c ) { return static_cast<char>( std::tolower(c) ); } );
        if (srcLC == "y" || srcLC == "1" || srcLC == "true" || srcLC == "yes" || srcLC == "on")
            target = true;
        else if (srcLC == "n" || srcLC == "0" || srcLC == "false" || srcLC == "no" || srcLC == "off")
            target = false;
        else
            return ParserResult::runtimeError( "Expected a boolean value but did not recognise: '" + source + "'" );
        return ParserResult::ok( ParseResultType::Matched );
    }
#ifdef CLARA_CONFIG_OPTIONAL_TYPE
    template<typename T>
    inline auto convertInto( std::string const &source, CLARA_CONFIG_OPTIONAL_TYPE<T>& target ) -> ParserResult {
        T temp;
        auto result = convertInto( source, temp );
        if( result )
            target = std::move(temp);
        return result;
    }
#endif // CLARA_CONFIG_OPTIONAL_TYPE

    struct NonCopyable {
        NonCopyable() = default;
        NonCopyable( NonCopyable const & ) = delete;
        NonCopyable( NonCopyable && ) = delete;
        NonCopyable &operator=( NonCopyable const & ) = delete;
        NonCopyable &operator=( NonCopyable && ) = delete;
    };

    struct BoundRef : NonCopyable {
        virtual ~BoundRef() = default;
        virtual auto isContainer() const -> bool { return false; }
        virtual auto isFlag() const -> bool { return false; }
    };
    struct BoundValueRefBase : BoundRef {
        virtual auto setValue( std::string const &arg ) -> ParserResult = 0;
    };
    struct BoundFlagRefBase : BoundRef {
        virtual auto setFlag( bool flag ) -> ParserResult = 0;
        virtual auto isFlag() const -> bool { return true; }
    };

    template<typename T>
    struct BoundValueRef : BoundValueRefBase {
        T &m_ref;

        explicit BoundValueRef( T &ref ) : m_ref( ref ) {}

        auto setValue( std::string const &arg ) -> ParserResult override {
            return convertInto( arg, m_ref );
        }
    };

    template<typename T>
    struct BoundValueRef<std::vector<T>> : BoundValueRefBase {
        std::vector<T> &m_ref;

        explicit BoundValueRef( std::vector<T> &ref ) : m_ref( ref ) {}

        auto isContainer() const -> bool override { return true; }

        auto setValue( std::string const &arg ) -> ParserResult override {
            T temp;
            auto result = convertInto( arg, temp );
            if( result )
                m_ref.push_back( temp );
            return result;
        }
    };

    struct BoundFlagRef : BoundFlagRefBase {
        bool &m_ref;

        explicit BoundFlagRef( bool &ref ) : m_ref( ref ) {}

        auto setFlag( bool flag ) -> ParserResult override {
            m_ref = flag;
            return ParserResult::ok( ParseResultType::Matched );
        }
    };

    template<typename ReturnType>
    struct LambdaInvoker {
        static_assert( std::is_same<ReturnType, ParserResult>::value, "Lambda must return void or clara::ParserResult" );

        template<typename L, typename ArgType>
        static auto invoke( L const &lambda, ArgType const &arg ) -> ParserResult {
            return lambda( arg );
        }
    };

    template<>
    struct LambdaInvoker<void> {
        template<typename L, typename ArgType>
        static auto invoke( L const &lambda, ArgType const &arg ) -> ParserResult {
            lambda( arg );
            return ParserResult::ok( ParseResultType::Matched );
        }
    };

    template<typename ArgType, typename L>
    inline auto invokeLambda( L const &lambda, std::string const &arg ) -> ParserResult {
        ArgType temp{};
        auto result = convertInto( arg, temp );
        return !result
           ? result
           : LambdaInvoker<typename UnaryLambdaTraits<L>::ReturnType>::invoke( lambda, temp );
    }

    template<typename L>
    struct BoundLambda : BoundValueRefBase {
        L m_lambda;

        static_assert( UnaryLambdaTraits<L>::isValid, "Supplied lambda must take exactly one argument" );
        explicit BoundLambda( L const &lambda ) : m_lambda( lambda ) {}

        auto setValue( std::string const &arg ) -> ParserResult override {
            return invokeLambda<typename UnaryLambdaTraits<L>::ArgType>( m_lambda, arg );
        }
    };

    template<typename L>
    struct BoundFlagLambda : BoundFlagRefBase {
        L m_lambda;

        static_assert( UnaryLambdaTraits<L>::isValid, "Supplied lambda must take exactly one argument" );
        static_assert( std::is_same<typename UnaryLambdaTraits<L>::ArgType, bool>::value, "flags must be boolean" );

        explicit BoundFlagLambda( L const &lambda ) : m_lambda( lambda ) {}

        auto setFlag( bool flag ) -> ParserResult override {
            return LambdaInvoker<typename UnaryLambdaTraits<L>::ReturnType>::invoke( m_lambda, flag );
        }
    };

    enum class Optionality { Optional, Required };

    struct Parser;

    class ParserBase {
    public:
        virtual ~ParserBase() = default;
        virtual auto validate() const -> Result { return Result::ok(); }
        virtual auto parse( std::string const& exeName, TokenStream const &tokens) const -> InternalParseResult  = 0;
        virtual auto cardinality() const -> size_t { return 1; }

        auto parse( Args const &args ) const -> InternalParseResult {
            return parse( args.exeName(), TokenStream( args ) );
        }
    };

    template<typename DerivedT>
    class ComposableParserImpl : public ParserBase {
    public:
        template<typename T>
        auto operator|( T const &other ) const -> Parser;

		template<typename T>
        auto operator+( T const &other ) const -> Parser;
    };

    // Common code and state for Args and Opts
    template<typename DerivedT>
    class ParserRefImpl : public ComposableParserImpl<DerivedT> {
    protected:
        Optionality m_optionality = Optionality::Optional;
        std::shared_ptr<BoundRef> m_ref;
        std::string m_hint;
        std::string m_description;

        explicit ParserRefImpl( std::shared_ptr<BoundRef> const &ref ) : m_ref( ref ) {}

    public:
        template<typename T>
        ParserRefImpl( T &ref, std::string const &hint )
        :   m_ref( std::make_shared<BoundValueRef<T>>( ref ) ),
            m_hint( hint )
        {}

        template<typename LambdaT>
        ParserRefImpl( LambdaT const &ref, std::string const &hint )
        :   m_ref( std::make_shared<BoundLambda<LambdaT>>( ref ) ),
            m_hint(hint)
        {}

        auto operator()( std::string const &description ) -> DerivedT & {
            m_description = description;
            return static_cast<DerivedT &>( *this );
        }

        auto optional() -> DerivedT & {
            m_optionality = Optionality::Optional;
            return static_cast<DerivedT &>( *this );
        };

        auto required() -> DerivedT & {
            m_optionality = Optionality::Required;
            return static_cast<DerivedT &>( *this );
        };

        auto isOptional() const -> bool {
            return m_optionality == Optionality::Optional;
        }

        auto cardinality() const -> size_t override {
            if( m_ref->isContainer() )
                return 0;
            else
                return 1;
        }

        auto hint() const -> std::string { return m_hint; }
    };

    class ExeName : public ComposableParserImpl<ExeName> {
        std::shared_ptr<std::string> m_name;
        std::shared_ptr<BoundValueRefBase> m_ref;

        template<typename LambdaT>
        static auto makeRef(LambdaT const &lambda) -> std::shared_ptr<BoundValueRefBase> {
            return std::make_shared<BoundLambda<LambdaT>>( lambda) ;
        }

    public:
        ExeName() : m_name( std::make_shared<std::string>( "<executable>" ) ) {}

        explicit ExeName( std::string &ref ) : ExeName() {
            m_ref = std::make_shared<BoundValueRef<std::string>>( ref );
        }

        template<typename LambdaT>
        explicit ExeName( LambdaT const& lambda ) : ExeName() {
            m_ref = std::make_shared<BoundLambda<LambdaT>>( lambda );
        }

        // The exe name is not parsed out of the normal tokens, but is handled specially
        auto parse( std::string const&, TokenStream const &tokens ) const -> InternalParseResult override {
            return InternalParseResult::ok( ParseState( ParseResultType::NoMatch, tokens ) );
        }

        auto name() const -> std::string { return *m_name; }
        auto set( std::string const& newName ) -> ParserResult {

            auto lastSlash = newName.find_last_of( "\\/" );
            auto filename = ( lastSlash == std::string::npos )
                    ? newName
                    : newName.substr( lastSlash+1 );

            *m_name = filename;
            if( m_ref )
                return m_ref->setValue( filename );
            else
                return ParserResult::ok( ParseResultType::Matched );
        }
    };

    class Arg : public ParserRefImpl<Arg> {
    public:
        using ParserRefImpl::ParserRefImpl;

        auto parse( std::string const &, TokenStream const &tokens ) const -> InternalParseResult override {
            auto validationResult = validate();
            if( !validationResult )
                return InternalParseResult( validationResult );

            auto remainingTokens = tokens;
            auto const &token = *remainingTokens;
            if( token.type != TokenType::Argument )
                return InternalParseResult::ok( ParseState( ParseResultType::NoMatch, remainingTokens ) );

            assert( !m_ref->isFlag() );
            auto valueRef = static_cast<detail::BoundValueRefBase*>( m_ref.get() );

            auto result = valueRef->setValue( remainingTokens->token );
            if( !result )
                return InternalParseResult( result );
            else
                return InternalParseResult::ok( ParseState( ParseResultType::Matched, ++remainingTokens ) );
        }
    };

    inline auto normaliseOpt( std::string const &optName ) -> std::string {
#ifdef CATCH_PLATFORM_WINDOWS
        if( optName[0] == '/' )
            return "-" + optName.substr( 1 );
        else
#endif
            return optName;
    }

    class Opt : public ParserRefImpl<Opt> {
    protected:
        std::vector<std::string> m_optNames;

    public:
        template<typename LambdaT>
        explicit Opt( LambdaT const &ref ) : ParserRefImpl( std::make_shared<BoundFlagLambda<LambdaT>>( ref ) ) {}

        explicit Opt( bool &ref ) : ParserRefImpl( std::make_shared<BoundFlagRef>( ref ) ) {}

        template<typename LambdaT>
        Opt( LambdaT const &ref, std::string const &hint ) : ParserRefImpl( ref, hint ) {}

        template<typename T>
        Opt( T &ref, std::string const &hint ) : ParserRefImpl( ref, hint ) {}

        auto operator[]( std::string const &optName ) -> Opt & {
            m_optNames.push_back( optName );
            return *this;
        }

        auto getHelpColumns() const -> std::vector<HelpColumns> {
            std::ostringstream oss;
            bool first = true;
            for( auto const &opt : m_optNames ) {
                if (first)
                    first = false;
                else
                    oss << ", ";
                oss << opt;
            }
            if( !m_hint.empty() )
                oss << " <" << m_hint << ">";
            return { { oss.str(), m_description } };
        }

        auto isMatch( std::string const &optToken ) const -> bool {
            auto normalisedToken = normaliseOpt( optToken );
            for( auto const &name : m_optNames ) {
                if( normaliseOpt( name ) == normalisedToken )
                    return true;
            }
            return false;
        }

        using ParserBase::parse;

        auto parse( std::string const&, TokenStream const &tokens ) const -> InternalParseResult override {
            auto validationResult = validate();
            if( !validationResult )
                return InternalParseResult( validationResult );

            auto remainingTokens = tokens;
            if( remainingTokens && remainingTokens->type == TokenType::Option ) {
                auto const &token = *remainingTokens;
                if( isMatch(token.token ) ) {
                    if( m_ref->isFlag() ) {
                        auto flagRef = static_cast<detail::BoundFlagRefBase*>( m_ref.get() );
                        auto result = flagRef->setFlag( true );
                        if( !result )
                            return InternalParseResult( result );
                        if( result.value() == ParseResultType::ShortCircuitAll )
                            return InternalParseResult::ok( ParseState( result.value(), remainingTokens ) );
                    } else {
                        auto valueRef = static_cast<detail::BoundValueRefBase*>( m_ref.get() );
                        ++remainingTokens;
                        if( !remainingTokens )
                            return InternalParseResult::runtimeError( "Expected argument following " + token.token );
                        auto const &argToken = *remainingTokens;
                        if( argToken.type != TokenType::Argument )
                            return InternalParseResult::runtimeError( "Expected argument following " + token.token );
                        auto result = valueRef->setValue( argToken.token );
                        if( !result )
                            return InternalParseResult( result );
                        if( result.value() == ParseResultType::ShortCircuitAll )
                            return InternalParseResult::ok( ParseState( result.value(), remainingTokens ) );
                    }
                    return InternalParseResult::ok( ParseState( ParseResultType::Matched, ++remainingTokens ) );
                }
            }
            return InternalParseResult::ok( ParseState( ParseResultType::NoMatch, remainingTokens ) );
        }

        auto validate() const -> Result override {
            if( m_optNames.empty() )
                return Result::logicError( "No options supplied to Opt" );
            for( auto const &name : m_optNames ) {
                if( name.empty() )
                    return Result::logicError( "Option name cannot be empty" );
#ifdef CATCH_PLATFORM_WINDOWS
                if( name[0] != '-' && name[0] != '/' )
                    return Result::logicError( "Option name must begin with '-' or '/'" );
#else
                if( name[0] != '-' )
                    return Result::logicError( "Option name must begin with '-'" );
#endif
            }
            return ParserRefImpl::validate();
        }
    };

    struct Help : Opt {
        Help( bool &showHelpFlag )
        :   Opt([&]( bool flag ) {
                showHelpFlag = flag;
                return ParserResult::ok( ParseResultType::ShortCircuitAll );
            })
        {
            static_cast<Opt &>( *this )
                    ("display usage information")
                    ["-?"]["-h"]["--help"]
                    .optional();
        }
    };

    struct Parser : ParserBase {

        mutable ExeName m_exeName;
        std::vector<Opt> m_options;
        std::vector<Arg> m_args;

        auto operator|=( ExeName const &exeName ) -> Parser & {
            m_exeName = exeName;
            return *this;
        }

        auto operator|=( Arg const &arg ) -> Parser & {
            m_args.push_back(arg);
            return *this;
        }

        auto operator|=( Opt const &opt ) -> Parser & {
            m_options.push_back(opt);
            return *this;
        }

        auto operator|=( Parser const &other ) -> Parser & {
            m_options.insert(m_options.end(), other.m_options.begin(), other.m_options.end());
            m_args.insert(m_args.end(), other.m_args.begin(), other.m_args.end());
            return *this;
        }

        template<typename T>
        auto operator|( T const &other ) const -> Parser {
            return Parser( *this ) |= other;
        }

        // Forward deprecated interface with '+' instead of '|'
        template<typename T>
        auto operator+=( T const &other ) -> Parser & { return operator|=( other ); }
        template<typename T>
        auto operator+( T const &other ) const -> Parser { return operator|( other ); }

        auto getHelpColumns() const -> std::vector<HelpColumns> {
            std::vector<HelpColumns> cols;
            for (auto const &o : m_options) {
                auto childCols = o.getHelpColumns();
                cols.insert( cols.end(), childCols.begin(), childCols.end() );
            }
            return cols;
        }

        void writeToStream( std::ostream &os ) const {
            if (!m_exeName.name().empty()) {
                os << "usage:\n" << "  " << m_exeName.name() << " ";
                bool required = true, first = true;
                for( auto const &arg : m_args ) {
                    if (first)
                        first = false;
                    else
                        os << " ";
                    if( arg.isOptional() && required ) {
                        os << "[";
                        required = false;
                    }
                    os << "<" << arg.hint() << ">";
                    if( arg.cardinality() == 0 )
                        os << " ... ";
                }
                if( !required )
                    os << "]";
                if( !m_options.empty() )
                    os << " options";
                os << "\n\nwhere options are:" << std::endl;
            }

            auto rows = getHelpColumns();
            size_t consoleWidth = CATCH_CLARA_CONFIG_CONSOLE_WIDTH;
            size_t optWidth = 0;
            for( auto const &cols : rows )
                optWidth = (std::max)(optWidth, cols.left.size() + 2);

            optWidth = (std::min)(optWidth, consoleWidth/2);

            for( auto const &cols : rows ) {
                auto row =
                        TextFlow::Column( cols.left ).width( optWidth ).indent( 2 ) +
                        TextFlow::Spacer(4) +
                        TextFlow::Column( cols.right ).width( consoleWidth - 7 - optWidth );
                os << row << std::endl;
            }
        }

        friend auto operator<<( std::ostream &os, Parser const &parser ) -> std::ostream& {
            parser.writeToStream( os );
            return os;
        }

        auto validate() const -> Result override {
            for( auto const &opt : m_options ) {
                auto result = opt.validate();
                if( !result )
                    return result;
            }
            for( auto const &arg : m_args ) {
                auto result = arg.validate();
                if( !result )
                    return result;
            }
            return Result::ok();
        }

        using ParserBase::parse;

        auto parse( std::string const& exeName, TokenStream const &tokens ) const -> InternalParseResult override {

            struct ParserInfo {
                ParserBase const* parser = nullptr;
                size_t count = 0;
            };
            const size_t totalParsers = m_options.size() + m_args.size();
            assert( totalParsers < 512 );
            // ParserInfo parseInfos[totalParsers]; // <-- this is what we really want to do
            ParserInfo parseInfos[512];

            {
                size_t i = 0;
                for (auto const &opt : m_options) parseInfos[i++].parser = &opt;
                for (auto const &arg : m_args) parseInfos[i++].parser = &arg;
            }

            m_exeName.set( exeName );

            auto result = InternalParseResult::ok( ParseState( ParseResultType::NoMatch, tokens ) );
            while( result.value().remainingTokens() ) {
                bool tokenParsed = false;

                for( size_t i = 0; i < totalParsers; ++i ) {
                    auto&  parseInfo = parseInfos[i];
                    if( parseInfo.parser->cardinality() == 0 || parseInfo.count < parseInfo.parser->cardinality() ) {
                        result = parseInfo.parser->parse(exeName, result.value().remainingTokens());
                        if (!result)
                            return result;
                        if (result.value().type() != ParseResultType::NoMatch) {
                            tokenParsed = true;
                            ++parseInfo.count;
                            break;
                        }
                    }
                }

                if( result.value().type() == ParseResultType::ShortCircuitAll )
                    return result;
                if( !tokenParsed )
                    return InternalParseResult::runtimeError( "Unrecognised token: " + result.value().remainingTokens()->token );
            }
            // !TBD Check missing required options
            return result;
        }
    };

    template<typename DerivedT>
    template<typename T>
    auto ComposableParserImpl<DerivedT>::operator|( T const &other ) const -> Parser {
        return Parser() | static_cast<DerivedT const &>( *this ) | other;
    }
} // namespace detail

// A Combined parser
using detail::Parser;

// A parser for options
using detail::Opt;

// A parser for arguments
using detail::Arg;

// Wrapper for argc, argv from main()
using detail::Args;

// Specifies the name of the executable
using detail::ExeName;

// Convenience wrapper for option parser that specifies the help option
using detail::Help;

// enum of result types from a parse
using detail::ParseResultType;

// Result type for parser operation
using detail::ParserResult;

}} // namespace Catch::clara

// end clara.hpp
#ifdef __clang__
#pragma clang diagnostic pop
#endif

// Restore Clara's value for console width, if present
#ifdef CATCH_TEMP_CLARA_CONFIG_CONSOLE_WIDTH
#define CATCH_CLARA_TEXTFLOW_CONFIG_CONSOLE_WIDTH CATCH_TEMP_CLARA_CONFIG_CONSOLE_WIDTH
#undef CATCH_TEMP_CLARA_CONFIG_CONSOLE_WIDTH
#endif

// end catch_clara.h
namespace Catch {

    clara::Parser makeCommandLineParser( ConfigData& config );

} // end namespace Catch

// end catch_commandline.h
#include <fstream>
#include <ctime>

namespace Catch {

    clara::Parser makeCommandLineParser( ConfigData& config ) {

        using namespace clara;

        auto const setWarning = [&]( std::string const& warning ) {
                auto warningSet = [&]() {
                    if( warning == "NoAssertions" )
                        return WarnAbout::NoAssertions;

                    if ( warning == "NoTests" )
                        return WarnAbout::NoTests;

                    return WarnAbout::Nothing;
                }();

                if (warningSet == WarnAbout::Nothing)
                    return ParserResult::runtimeError( "Unrecognised warning: '" + warning + "'" );
                config.warnings = static_cast<WarnAbout::What>( config.warnings | warningSet );
                return ParserResult::ok( ParseResultType::Matched );
            };
        auto const loadTestNamesFromFile = [&]( std::string const& filename ) {
                std::ifstream f( filename.c_str() );
                if( !f.is_open() )
                    return ParserResult::runtimeError( "Unable to load input file: '" + filename + "'" );

                std::string line;
                while( std::getline( f, line ) ) {
                    line = trim(line);
                    if( !line.empty() && !startsWith( line, '#' ) ) {
                        if( !startsWith( line, '"' ) )
                            line = '"' + line + '"';
                        config.testsOrTags.push_back( line + ',' );
                    }
                }
                return ParserResult::ok( ParseResultType::Matched );
            };
        auto const setTestOrder = [&]( std::string const& order ) {
                if( startsWith( "declared", order ) )
                    config.runOrder = RunTests::InDeclarationOrder;
                else if( startsWith( "lexical", order ) )
                    config.runOrder = RunTests::InLexicographicalOrder;
                else if( startsWith( "random", order ) )
                    config.runOrder = RunTests::InRandomOrder;
                else
                    return clara::ParserResult::runtimeError( "Unrecognised ordering: '" + order + "'" );
                return ParserResult::ok( ParseResultType::Matched );
            };
        auto const setRngSeed = [&]( std::string const& seed ) {
                if( seed != "time" )
                    return clara::detail::convertInto( seed, config.rngSeed );
                config.rngSeed = static_cast<unsigned int>( std::time(nullptr) );
                return ParserResult::ok( ParseResultType::Matched );
            };
        auto const setColourUsage = [&]( std::string const& useColour ) {
                    auto mode = toLower( useColour );

                    if( mode == "yes" )
                        config.useColour = UseColour::Yes;
                    else if( mode == "no" )
                        config.useColour = UseColour::No;
                    else if( mode == "auto" )
                        config.useColour = UseColour::Auto;
                    else
                        return ParserResult::runtimeError( "colour mode must be one of: auto, yes or no. '" + useColour + "' not recognised" );
                return ParserResult::ok( ParseResultType::Matched );
            };
        auto const setWaitForKeypress = [&]( std::string const& keypress ) {
                auto keypressLc = toLower( keypress );
                if( keypressLc == "start" )
                    config.waitForKeypress = WaitForKeypress::BeforeStart;
                else if( keypressLc == "exit" )
                    config.waitForKeypress = WaitForKeypress::BeforeExit;
                else if( keypressLc == "both" )
                    config.waitForKeypress = WaitForKeypress::BeforeStartAndExit;
                else
                    return ParserResult::runtimeError( "keypress argument must be one of: start, exit or both. '" + keypress + "' not recognised" );
            return ParserResult::ok( ParseResultType::Matched );
            };
        auto const setVerbosity = [&]( std::string const& verbosity ) {
            auto lcVerbosity = toLower( verbosity );
            if( lcVerbosity == "quiet" )
                config.verbosity = Verbosity::Quiet;
            else if( lcVerbosity == "normal" )
                config.verbosity = Verbosity::Normal;
            else if( lcVerbosity == "high" )
                config.verbosity = Verbosity::High;
            else
                return ParserResult::runtimeError( "Unrecognised verbosity, '" + verbosity + "'" );
            return ParserResult::ok( ParseResultType::Matched );
        };
        auto const setReporter = [&]( std::string const& reporter ) {
            IReporterRegistry::FactoryMap const& factories = getRegistryHub().getReporterRegistry().getFactories();

            auto lcReporter = toLower( reporter );
            auto result = factories.find( lcReporter );

            if( factories.end() != result )
                config.reporterName = lcReporter;
            else
                return ParserResult::runtimeError( "Unrecognized reporter, '" + reporter + "'. Check available with --list-reporters" );
            return ParserResult::ok( ParseResultType::Matched );
        };

        auto cli
            = ExeName( config.processName )
            | Help( config.showHelp )
            | Opt( config.listTests )
                ["-l"]["--list-tests"]
                ( "list all/matching test cases" )
            | Opt( config.listTags )
                ["-t"]["--list-tags"]
                ( "list all/matching tags" )
            | Opt( config.showSuccessfulTests )
                ["-s"]["--success"]
                ( "include successful tests in output" )
            | Opt( config.shouldDebugBreak )
                ["-b"]["--break"]
                ( "break into debugger on failure" )
            | Opt( config.noThrow )
                ["-e"]["--nothrow"]
                ( "skip exception tests" )
            | Opt( config.showInvisibles )
                ["-i"]["--invisibles"]
                ( "show invisibles (tabs, newlines)" )
            | Opt( config.outputFilename, "filename" )
                ["-o"]["--out"]
                ( "output filename" )
            | Opt( setReporter, "name" )
                ["-r"]["--reporter"]
                ( "reporter to use (defaults to console)" )
            | Opt( config.name, "name" )
                ["-n"]["--name"]
                ( "suite name" )
            | Opt( [&]( bool ){ config.abortAfter = 1; } )
                ["-a"]["--abort"]
                ( "abort at first failure" )
            | Opt( [&]( int x ){ config.abortAfter = x; }, "no. failures" )
                ["-x"]["--abortx"]
                ( "abort after x failures" )
            | Opt( setWarning, "warning name" )
                ["-w"]["--warn"]
                ( "enable warnings" )
            | Opt( [&]( bool flag ) { config.showDurations = flag ? ShowDurations::Always : ShowDurations::Never; }, "yes|no" )
                ["-d"]["--durations"]
                ( "show test durations" )
            | Opt( loadTestNamesFromFile, "filename" )
                ["-f"]["--input-file"]
                ( "load test names to run from a file" )
            | Opt( config.filenamesAsTags )
                ["-#"]["--filenames-as-tags"]
                ( "adds a tag for the filename" )
            | Opt( config.sectionsToRun, "section name" )
                ["-c"]["--section"]
                ( "specify section to run" )
            | Opt( setVerbosity, "quiet|normal|high" )
                ["-v"]["--verbosity"]
                ( "set output verbosity" )
            | Opt( config.listTestNamesOnly )
                ["--list-test-names-only"]
                ( "list all/matching test cases names only" )
            | Opt( config.listReporters )
                ["--list-reporters"]
                ( "list all reporters" )
            | Opt( setTestOrder, "decl|lex|rand" )
                ["--order"]
                ( "test case order (defaults to decl)" )
            | Opt( setRngSeed, "'time'|number" )
                ["--rng-seed"]
                ( "set a specific seed for random numbers" )
            | Opt( setColourUsage, "yes|no" )
                ["--use-colour"]
                ( "should output be colourised" )
            | Opt( config.libIdentify )
                ["--libidentify"]
                ( "report name and version according to libidentify standard" )
            | Opt( setWaitForKeypress, "start|exit|both" )
                ["--wait-for-keypress"]
                ( "waits for a keypress before exiting" )
            | Opt( config.benchmarkResolutionMultiple, "multiplier" )
                ["--benchmark-resolution-multiple"]
                ( "multiple of clock resolution to run benchmarks" )

            | Arg( config.testsOrTags, "test name|pattern|tags" )
                ( "which test or tests to use" );

        return cli;
    }

} // end namespace Catch
// end catch_commandline.cpp
// start catch_common.cpp

#include <cstring>
#include <ostream>

namespace Catch {

    bool SourceLineInfo::empty() const noexcept {
        return file[0] == '\0';
    }
    bool SourceLineInfo::operator == ( SourceLineInfo const& other ) const noexcept {
        return line == other.line && (file == other.file || std::strcmp(file, other.file) == 0);
    }
    bool SourceLineInfo::operator < ( SourceLineInfo const& other ) const noexcept {
        // We can assume that the same file will usually have the same pointer.
        // Thus, if the pointers are the same, there is no point in calling the strcmp
        return line < other.line || ( line == other.line && file != other.file && (std::strcmp(file, other.file) < 0));
    }

    std::ostream& operator << ( std::ostream& os, SourceLineInfo const& info ) {
#ifndef __GNUG__
        os << info.file << '(' << info.line << ')';
#else
        os << info.file << ':' << info.line;
#endif
        return os;
    }

    std::string StreamEndStop::operator+() const {
        return std::string();
    }

    NonCopyable::NonCopyable() = default;
    NonCopyable::~NonCopyable() = default;

}
// end catch_common.cpp
// start catch_config.cpp

namespace Catch {

    Config::Config( ConfigData const& data )
    :   m_data( data ),
        m_stream( openStream() )
    {
        TestSpecParser parser(ITagAliasRegistry::get());
        if (!data.testsOrTags.empty()) {
            m_hasTestFilters = true;
            for( auto const& testOrTags : data.testsOrTags )
                parser.parse( testOrTags );
        }
        m_testSpec = parser.testSpec();
    }

    std::string const& Config::getFilename() const {
        return m_data.outputFilename ;
    }

    bool Config::listTests() const          { return m_data.listTests; }
    bool Config::listTestNamesOnly() const  { return m_data.listTestNamesOnly; }
    bool Config::listTags() const           { return m_data.listTags; }
    bool Config::listReporters() const      { return m_data.listReporters; }

    std::string Config::getProcessName() const { return m_data.processName; }
    std::string const& Config::getReporterName() const { return m_data.reporterName; }

    std::vector<std::string> const& Config::getTestsOrTags() const { return m_data.testsOrTags; }
    std::vector<std::string> const& Config::getSectionsToRun() const { return m_data.sectionsToRun; }

    TestSpec const& Config::testSpec() const { return m_testSpec; }
    bool Config::hasTestFilters() const { return m_hasTestFilters; }

    bool Config::showHelp() const { return m_data.showHelp; }

    // IConfig interface
    bool Config::allowThrows() const                   { return !m_data.noThrow; }
    std::ostream& Config::stream() const               { return m_stream->stream(); }
    std::string Config::name() const                   { return m_data.name.empty() ? m_data.processName : m_data.name; }
    bool Config::includeSuccessfulResults() const      { return m_data.showSuccessfulTests; }
    bool Config::warnAboutMissingAssertions() const    { return !!(m_data.warnings & WarnAbout::NoAssertions); }
    bool Config::warnAboutNoTests() const              { return !!(m_data.warnings & WarnAbout::NoTests); }
    ShowDurations::OrNot Config::showDurations() const { return m_data.showDurations; }
    RunTests::InWhatOrder Config::runOrder() const     { return m_data.runOrder; }
    unsigned int Config::rngSeed() const               { return m_data.rngSeed; }
    int Config::benchmarkResolutionMultiple() const    { return m_data.benchmarkResolutionMultiple; }
    UseColour::YesOrNo Config::useColour() const       { return m_data.useColour; }
    bool Config::shouldDebugBreak() const              { return m_data.shouldDebugBreak; }
    int Config::abortAfter() const                     { return m_data.abortAfter; }
    bool Config::showInvisibles() const                { return m_data.showInvisibles; }
    Verbosity Config::verbosity() const                { return m_data.verbosity; }

    IStream const* Config::openStream() {
        return Catch::makeStream(m_data.outputFilename);
    }

} // end namespace Catch
// end catch_config.cpp
// start catch_console_colour.cpp

#if defined(__clang__)
#    pragma clang diagnostic push
#    pragma clang diagnostic ignored "-Wexit-time-destructors"
#endif

// start catch_errno_guard.h

namespace Catch {

    class ErrnoGuard {
    public:
        ErrnoGuard();
        ~ErrnoGuard();
    private:
        int m_oldErrno;
    };

}

// end catch_errno_guard.h
#include <sstream>

namespace Catch {
    namespace {

        struct IColourImpl {
            virtual ~IColourImpl() = default;
            virtual void use( Colour::Code _colourCode ) = 0;
        };

        struct NoColourImpl : IColourImpl {
            void use( Colour::Code ) {}

            static IColourImpl* instance() {
                static NoColourImpl s_instance;
                return &s_instance;
            }
        };

    } // anon namespace
} // namespace Catch

#if !defined( CATCH_CONFIG_COLOUR_NONE ) && !defined( CATCH_CONFIG_COLOUR_WINDOWS ) && !defined( CATCH_CONFIG_COLOUR_ANSI )
#   ifdef CATCH_PLATFORM_WINDOWS
#       define CATCH_CONFIG_COLOUR_WINDOWS
#   else
#       define CATCH_CONFIG_COLOUR_ANSI
#   endif
#endif

#if defined ( CATCH_CONFIG_COLOUR_WINDOWS ) /////////////////////////////////////////

namespace Catch {
namespace {

    class Win32ColourImpl : public IColourImpl {
    public:
        Win32ColourImpl() : stdoutHandle( GetStdHandle(STD_OUTPUT_HANDLE) )
        {
            CONSOLE_SCREEN_BUFFER_INFO csbiInfo;
            GetConsoleScreenBufferInfo( stdoutHandle, &csbiInfo );
            originalForegroundAttributes = csbiInfo.wAttributes & ~( BACKGROUND_GREEN | BACKGROUND_RED | BACKGROUND_BLUE | BACKGROUND_INTENSITY );
            originalBackgroundAttributes = csbiInfo.wAttributes & ~( FOREGROUND_GREEN | FOREGROUND_RED | FOREGROUND_BLUE | FOREGROUND_INTENSITY );
        }

        void use( Colour::Code _colourCode ) override {
            switch( _colourCode ) {
                case Colour::None:      return setTextAttribute( originalForegroundAttributes );
                case Colour::White:     return setTextAttribute( FOREGROUND_GREEN | FOREGROUND_RED | FOREGROUND_BLUE );
                case Colour::Red:       return setTextAttribute( FOREGROUND_RED );
                case Colour::Green:     return setTextAttribute( FOREGROUND_GREEN );
                case Colour::Blue:      return setTextAttribute( FOREGROUND_BLUE );
                case Colour::Cyan:      return setTextAttribute( FOREGROUND_BLUE | FOREGROUND_GREEN );
                case Colour::Yellow:    return setTextAttribute( FOREGROUND_RED | FOREGROUND_GREEN );
                case Colour::Grey:      return setTextAttribute( 0 );

                case Colour::LightGrey:     return setTextAttribute( FOREGROUND_INTENSITY );
                case Colour::BrightRed:     return setTextAttribute( FOREGROUND_INTENSITY | FOREGROUND_RED );
                case Colour::BrightGreen:   return setTextAttribute( FOREGROUND_INTENSITY | FOREGROUND_GREEN );
                case Colour::BrightWhite:   return setTextAttribute( FOREGROUND_INTENSITY | FOREGROUND_GREEN | FOREGROUND_RED | FOREGROUND_BLUE );
                case Colour::BrightYellow:  return setTextAttribute( FOREGROUND_INTENSITY | FOREGROUND_RED | FOREGROUND_GREEN );

                case Colour::Bright: CATCH_INTERNAL_ERROR( "not a colour" );

                default:
                    CATCH_ERROR( "Unknown colour requested" );
            }
        }

    private:
        void setTextAttribute( WORD _textAttribute ) {
            SetConsoleTextAttribute( stdoutHandle, _textAttribute | originalBackgroundAttributes );
        }
        HANDLE stdoutHandle;
        WORD originalForegroundAttributes;
        WORD originalBackgroundAttributes;
    };

    IColourImpl* platformColourInstance() {
        static Win32ColourImpl s_instance;

        IConfigPtr config = getCurrentContext().getConfig();
        UseColour::YesOrNo colourMode = config
            ? config->useColour()
            : UseColour::Auto;
        if( colourMode == UseColour::Auto )
            colourMode = UseColour::Yes;
        return colourMode == UseColour::Yes
            ? &s_instance
            : NoColourImpl::instance();
    }

} // end anon namespace
} // end namespace Catch

#elif defined( CATCH_CONFIG_COLOUR_ANSI ) //////////////////////////////////////

#include <unistd.h>

namespace Catch {
namespace {

    // use POSIX/ ANSI console terminal codes
    // Thanks to Adam Strzelecki for original contribution
    // (http://github.com/nanoant)
    // https://github.com/philsquared/Catch/pull/131
    class PosixColourImpl : public IColourImpl {
    public:
        void use( Colour::Code _colourCode ) override {
            switch( _colourCode ) {
                case Colour::None:
                case Colour::White:     return setColour( "[0m" );
                case Colour::Red:       return setColour( "[0;31m" );
                case Colour::Green:     return setColour( "[0;32m" );
                case Colour::Blue:      return setColour( "[0;34m" );
                case Colour::Cyan:      return setColour( "[0;36m" );
                case Colour::Yellow:    return setColour( "[0;33m" );
                case Colour::Grey:      return setColour( "[1;30m" );

                case Colour::LightGrey:     return setColour( "[0;37m" );
                case Colour::BrightRed:     return setColour( "[1;31m" );
                case Colour::BrightGreen:   return setColour( "[1;32m" );
                case Colour::BrightWhite:   return setColour( "[1;37m" );
                case Colour::BrightYellow:  return setColour( "[1;33m" );

                case Colour::Bright: CATCH_INTERNAL_ERROR( "not a colour" );
                default: CATCH_INTERNAL_ERROR( "Unknown colour requested" );
            }
        }
        static IColourImpl* instance() {
            static PosixColourImpl s_instance;
            return &s_instance;
        }

    private:
        void setColour( const char* _escapeCode ) {
            getCurrentContext().getConfig()->stream()
                << '\033' << _escapeCode;
        }
    };

    bool useColourOnPlatform() {
        return
#ifdef CATCH_PLATFORM_MAC
            !isDebuggerActive() &&
#endif
#if !(defined(__DJGPP__) && defined(__STRICT_ANSI__))
            isatty(STDOUT_FILENO)
#else
            false
#endif
            ;
    }
    IColourImpl* platformColourInstance() {
        ErrnoGuard guard;
        IConfigPtr config = getCurrentContext().getConfig();
        UseColour::YesOrNo colourMode = config
            ? config->useColour()
            : UseColour::Auto;
        if( colourMode == UseColour::Auto )
            colourMode = useColourOnPlatform()
                ? UseColour::Yes
                : UseColour::No;
        return colourMode == UseColour::Yes
            ? PosixColourImpl::instance()
            : NoColourImpl::instance();
    }

} // end anon namespace
} // end namespace Catch

#else  // not Windows or ANSI ///////////////////////////////////////////////

namespace Catch {

    static IColourImpl* platformColourInstance() { return NoColourImpl::instance(); }

} // end namespace Catch

#endif // Windows/ ANSI/ None

namespace Catch {

    Colour::Colour( Code _colourCode ) { use( _colourCode ); }
    Colour::Colour( Colour&& rhs ) noexcept {
        m_moved = rhs.m_moved;
        rhs.m_moved = true;
    }
    Colour& Colour::operator=( Colour&& rhs ) noexcept {
        m_moved = rhs.m_moved;
        rhs.m_moved  = true;
        return *this;
    }

    Colour::~Colour(){ if( !m_moved ) use( None ); }

    void Colour::use( Code _colourCode ) {
        static IColourImpl* impl = platformColourInstance();
        impl->use( _colourCode );
    }

    std::ostream& operator << ( std::ostream& os, Colour const& ) {
        return os;
    }

} // end namespace Catch

#if defined(__clang__)
#    pragma clang diagnostic pop
#endif

// end catch_console_colour.cpp
// start catch_context.cpp

namespace Catch {

    class Context : public IMutableContext, NonCopyable {

    public: // IContext
        IResultCapture* getResultCapture() override {
            return m_resultCapture;
        }
        IRunner* getRunner() override {
            return m_runner;
        }

        IConfigPtr const& getConfig() const override {
            return m_config;
        }

        ~Context() override;

    public: // IMutableContext
        void setResultCapture( IResultCapture* resultCapture ) override {
            m_resultCapture = resultCapture;
        }
        void setRunner( IRunner* runner ) override {
            m_runner = runner;
        }
        void setConfig( IConfigPtr const& config ) override {
            m_config = config;
        }

        friend IMutableContext& getCurrentMutableContext();

    private:
        IConfigPtr m_config;
        IRunner* m_runner = nullptr;
        IResultCapture* m_resultCapture = nullptr;
    };

    IMutableContext *IMutableContext::currentContext = nullptr;

    void IMutableContext::createContext()
    {
        currentContext = new Context();
    }

    void cleanUpContext() {
        delete IMutableContext::currentContext;
        IMutableContext::currentContext = nullptr;
    }
    IContext::~IContext() = default;
    IMutableContext::~IMutableContext() = default;
    Context::~Context() = default;
}
// end catch_context.cpp
// start catch_debug_console.cpp

// start catch_debug_console.h

#include <string>

namespace Catch {
    void writeToDebugConsole( std::string const& text );
}

// end catch_debug_console.h
#ifdef CATCH_PLATFORM_WINDOWS

    namespace Catch {
        void writeToDebugConsole( std::string const& text ) {
            ::OutputDebugStringA( text.c_str() );
        }
    }

#else

    namespace Catch {
        void writeToDebugConsole( std::string const& text ) {
            // !TBD: Need a version for Mac/ XCode and other IDEs
            Catch::cout() << text;
        }
    }

#endif // Platform
// end catch_debug_console.cpp
// start catch_debugger.cpp

#ifdef CATCH_PLATFORM_MAC

#  include <assert.h>
#  include <stdbool.h>
#  include <sys/types.h>
#  include <unistd.h>
#  include <cstddef>
#  include <ostream>

#ifdef __apple_build_version__
    // These headers will only compile with AppleClang (XCode)
    // For other compilers (Clang, GCC, ... ) we need to exclude them
#  include <sys/sysctl.h>
#endif

    namespace Catch {
        #ifdef __apple_build_version__
        // The following function is taken directly from the following technical note:
        // https://developer.apple.com/library/archive/qa/qa1361/_index.html

        // Returns true if the current process is being debugged (either
        // running under the debugger or has a debugger attached post facto).
        bool isDebuggerActive(){
            int                 mib[4];
            struct kinfo_proc   info;
            std::size_t         size;

            // Initialize the flags so that, if sysctl fails for some bizarre
            // reason, we get a predictable result.

            info.kp_proc.p_flag = 0;

            // Initialize mib, which tells sysctl the info we want, in this case
            // we're looking for information about a specific process ID.

            mib[0] = CTL_KERN;
            mib[1] = KERN_PROC;
            mib[2] = KERN_PROC_PID;
            mib[3] = getpid();

            // Call sysctl.

            size = sizeof(info);
            if( sysctl(mib, sizeof(mib) / sizeof(*mib), &info, &size, nullptr, 0) != 0 ) {
                Catch::cerr() << "\n** Call to sysctl failed - unable to determine if debugger is active **\n" << std::endl;
                return false;
            }

            // We're being debugged if the P_TRACED flag is set.

            return ( (info.kp_proc.p_flag & P_TRACED) != 0 );
        }
        #else
        bool isDebuggerActive() {
            // We need to find another way to determine this for non-appleclang compilers on macOS
            return false;
        }
        #endif
    } // namespace Catch

#elif defined(CATCH_PLATFORM_LINUX)
    #include <fstream>
    #include <string>

    namespace Catch{
        // The standard POSIX way of detecting a debugger is to attempt to
        // ptrace() the process, but this needs to be done from a child and not
        // this process itself to still allow attaching to this process later
        // if wanted, so is rather heavy. Under Linux we have the PID of the
        // "debugger" (which doesn't need to be gdb, of course, it could also
        // be strace, for example) in /proc/$PID/status, so just get it from
        // there instead.
        bool isDebuggerActive(){
            // Libstdc++ has a bug, where std::ifstream sets errno to 0
            // This way our users can properly assert over errno values
            ErrnoGuard guard;
            std::ifstream in("/proc/self/status");
            for( std::string line; std::getline(in, line); ) {
                static const int PREFIX_LEN = 11;
                if( line.compare(0, PREFIX_LEN, "TracerPid:\t") == 0 ) {
                    // We're traced if the PID is not 0 and no other PID starts
                    // with 0 digit, so it's enough to check for just a single
                    // character.
                    return line.length() > PREFIX_LEN && line[PREFIX_LEN] != '0';
                }
            }

            return false;
        }
    } // namespace Catch
#elif defined(_MSC_VER)
    extern "C" __declspec(dllimport) int __stdcall IsDebuggerPresent();
    namespace Catch {
        bool isDebuggerActive() {
            return IsDebuggerPresent() != 0;
        }
    }
#elif defined(__MINGW32__)
    extern "C" __declspec(dllimport) int __stdcall IsDebuggerPresent();
    namespace Catch {
        bool isDebuggerActive() {
            return IsDebuggerPresent() != 0;
        }
    }
#else
    namespace Catch {
       bool isDebuggerActive() { return false; }
    }
#endif // Platform
// end catch_debugger.cpp
// start catch_decomposer.cpp

namespace Catch {

    ITransientExpression::~ITransientExpression() = default;

    void formatReconstructedExpression( std::ostream &os, std::string const& lhs, StringRef op, std::string const& rhs ) {
        if( lhs.size() + rhs.size() < 40 &&
                lhs.find('\n') == std::string::npos &&
                rhs.find('\n') == std::string::npos )
            os << lhs << " " << op << " " << rhs;
        else
            os << lhs << "\n" << op << "\n" << rhs;
    }
}
// end catch_decomposer.cpp
// start catch_enforce.cpp

namespace Catch {
#if defined(CATCH_CONFIG_DISABLE_EXCEPTIONS) && !defined(CATCH_CONFIG_DISABLE_EXCEPTIONS_CUSTOM_HANDLER)
    [[noreturn]]
    void throw_exception(std::exception const& e) {
        Catch::cerr() << "Catch will terminate because it needed to throw an exception.\n"
                      << "The message was: " << e.what() << '\n';
        std::terminate();
    }
#endif
} // namespace Catch;
// end catch_enforce.cpp
// start catch_errno_guard.cpp

#include <cerrno>

namespace Catch {
        ErrnoGuard::ErrnoGuard():m_oldErrno(errno){}
        ErrnoGuard::~ErrnoGuard() { errno = m_oldErrno; }
}
// end catch_errno_guard.cpp
// start catch_exception_translator_registry.cpp

// start catch_exception_translator_registry.h

#include <vector>
#include <string>
#include <memory>

namespace Catch {

    class ExceptionTranslatorRegistry : public IExceptionTranslatorRegistry {
    public:
        ~ExceptionTranslatorRegistry();
        virtual void registerTranslator( const IExceptionTranslator* translator );
        std::string translateActiveException() const override;
        std::string tryTranslators() const;

    private:
        std::vector<std::unique_ptr<IExceptionTranslator const>> m_translators;
    };
}

// end catch_exception_translator_registry.h
#ifdef __OBJC__
#import "Foundation/Foundation.h"
#endif

namespace Catch {

    ExceptionTranslatorRegistry::~ExceptionTranslatorRegistry() {
    }

    void ExceptionTranslatorRegistry::registerTranslator( const IExceptionTranslator* translator ) {
        m_translators.push_back( std::unique_ptr<const IExceptionTranslator>( translator ) );
    }

#if !defined(CATCH_CONFIG_DISABLE_EXCEPTIONS)
    std::string ExceptionTranslatorRegistry::translateActiveException() const {
        try {
#ifdef __OBJC__
            // In Objective-C try objective-c exceptions first
            @try {
                return tryTranslators();
            }
            @catch (NSException *exception) {
                return Catch::Detail::stringify( [exception description] );
            }
#else
            // Compiling a mixed mode project with MSVC means that CLR
            // exceptions will be caught in (...) as well. However, these
            // do not fill-in std::current_exception and thus lead to crash
            // when attempting rethrow.
            // /EHa switch also causes structured exceptions to be caught
            // here, but they fill-in current_exception properly, so
            // at worst the output should be a little weird, instead of
            // causing a crash.
            if (std::current_exception() == nullptr) {
                return "Non C++ exception. Possibly a CLR exception.";
            }
            return tryTranslators();
#endif
        }
        catch( TestFailureException& ) {
            std::rethrow_exception(std::current_exception());
        }
        catch( std::exception& ex ) {
            return ex.what();
        }
        catch( std::string& msg ) {
            return msg;
        }
        catch( const char* msg ) {
            return msg;
        }
        catch(...) {
            return "Unknown exception";
        }
    }

    std::string ExceptionTranslatorRegistry::tryTranslators() const {
        if (m_translators.empty()) {
            std::rethrow_exception(std::current_exception());
        } else {
            return m_translators[0]->translate(m_translators.begin() + 1, m_translators.end());
        }
    }

#else // ^^ Exceptions are enabled // Exceptions are disabled vv
    std::string ExceptionTranslatorRegistry::translateActiveException() const {
        CATCH_INTERNAL_ERROR("Attempted to translate active exception under CATCH_CONFIG_DISABLE_EXCEPTIONS!");
    }

    std::string ExceptionTranslatorRegistry::tryTranslators() const {
        CATCH_INTERNAL_ERROR("Attempted to use exception translators under CATCH_CONFIG_DISABLE_EXCEPTIONS!");
    }
#endif

}
// end catch_exception_translator_registry.cpp
// start catch_fatal_condition.cpp

#if defined(__GNUC__)
#    pragma GCC diagnostic push
#    pragma GCC diagnostic ignored "-Wmissing-field-initializers"
#endif

#if defined( CATCH_CONFIG_WINDOWS_SEH ) || defined( CATCH_CONFIG_POSIX_SIGNALS )

namespace {
    // Report the error condition
    void reportFatal( char const * const message ) {
        Catch::getCurrentContext().getResultCapture()->handleFatalErrorCondition( message );
    }
}

#endif // signals/SEH handling

#if defined( CATCH_CONFIG_WINDOWS_SEH )

namespace Catch {
    struct SignalDefs { DWORD id; const char* name; };

    // There is no 1-1 mapping between signals and windows exceptions.
    // Windows can easily distinguish between SO and SigSegV,
    // but SigInt, SigTerm, etc are handled differently.
    static SignalDefs signalDefs[] = {
        { static_cast<DWORD>(EXCEPTION_ILLEGAL_INSTRUCTION),  "SIGILL - Illegal instruction signal" },
        { static_cast<DWORD>(EXCEPTION_STACK_OVERFLOW), "SIGSEGV - Stack overflow" },
        { static_cast<DWORD>(EXCEPTION_ACCESS_VIOLATION), "SIGSEGV - Segmentation violation signal" },
        { static_cast<DWORD>(EXCEPTION_INT_DIVIDE_BY_ZERO), "Divide by zero error" },
    };

    LONG CALLBACK FatalConditionHandler::handleVectoredException(PEXCEPTION_POINTERS ExceptionInfo) {
        for (auto const& def : signalDefs) {
            if (ExceptionInfo->ExceptionRecord->ExceptionCode == def.id) {
                reportFatal(def.name);
            }
        }
        // If its not an exception we care about, pass it along.
        // This stops us from eating debugger breaks etc.
        return EXCEPTION_CONTINUE_SEARCH;
    }

    FatalConditionHandler::FatalConditionHandler() {
        isSet = true;
        // 32k seems enough for Catch to handle stack overflow,
        // but the value was found experimentally, so there is no strong guarantee
        guaranteeSize = 32 * 1024;
        exceptionHandlerHandle = nullptr;
        // Register as first handler in current chain
        exceptionHandlerHandle = AddVectoredExceptionHandler(1, handleVectoredException);
        // Pass in guarantee size to be filled
        SetThreadStackGuarantee(&guaranteeSize);
    }

    void FatalConditionHandler::reset() {
        if (isSet) {
            RemoveVectoredExceptionHandler(exceptionHandlerHandle);
            SetThreadStackGuarantee(&guaranteeSize);
            exceptionHandlerHandle = nullptr;
            isSet = false;
        }
    }

    FatalConditionHandler::~FatalConditionHandler() {
        reset();
    }

bool FatalConditionHandler::isSet = false;
ULONG FatalConditionHandler::guaranteeSize = 0;
PVOID FatalConditionHandler::exceptionHandlerHandle = nullptr;

} // namespace Catch

#elif defined( CATCH_CONFIG_POSIX_SIGNALS )

namespace Catch {

    struct SignalDefs {
        int id;
        const char* name;
    };

    // 32kb for the alternate stack seems to be sufficient. However, this value
    // is experimentally determined, so that's not guaranteed.
    constexpr static std::size_t sigStackSize = 32768 >= MINSIGSTKSZ ? 32768 : MINSIGSTKSZ;

    static SignalDefs signalDefs[] = {
        { SIGINT,  "SIGINT - Terminal interrupt signal" },
        { SIGILL,  "SIGILL - Illegal instruction signal" },
        { SIGFPE,  "SIGFPE - Floating point error signal" },
        { SIGSEGV, "SIGSEGV - Segmentation violation signal" },
        { SIGTERM, "SIGTERM - Termination request signal" },
        { SIGABRT, "SIGABRT - Abort (abnormal termination) signal" }
    };

    void FatalConditionHandler::handleSignal( int sig ) {
        char const * name = "<unknown signal>";
        for (auto const& def : signalDefs) {
            if (sig == def.id) {
                name = def.name;
                break;
            }
        }
        reset();
        reportFatal(name);
        raise( sig );
    }

    FatalConditionHandler::FatalConditionHandler() {
        isSet = true;
        stack_t sigStack;
        sigStack.ss_sp = altStackMem;
        sigStack.ss_size = sigStackSize;
        sigStack.ss_flags = 0;
        sigaltstack(&sigStack, &oldSigStack);
        struct sigaction sa = { };

        sa.sa_handler = handleSignal;
        sa.sa_flags = SA_ONSTACK;
        for (std::size_t i = 0; i < sizeof(signalDefs)/sizeof(SignalDefs); ++i) {
            sigaction(signalDefs[i].id, &sa, &oldSigActions[i]);
        }
    }

    FatalConditionHandler::~FatalConditionHandler() {
        reset();
    }

    void FatalConditionHandler::reset() {
        if( isSet ) {
            // Set signals back to previous values -- hopefully nobody overwrote them in the meantime
            for( std::size_t i = 0; i < sizeof(signalDefs)/sizeof(SignalDefs); ++i ) {
                sigaction(signalDefs[i].id, &oldSigActions[i], nullptr);
            }
            // Return the old stack
            sigaltstack(&oldSigStack, nullptr);
            isSet = false;
        }
    }

    bool FatalConditionHandler::isSet = false;
    struct sigaction FatalConditionHandler::oldSigActions[sizeof(signalDefs)/sizeof(SignalDefs)] = {};
    stack_t FatalConditionHandler::oldSigStack = {};
    char FatalConditionHandler::altStackMem[sigStackSize] = {};

} // namespace Catch

#else

namespace Catch {
    void FatalConditionHandler::reset() {}
}

#endif // signals/SEH handling

#if defined(__GNUC__)
#    pragma GCC diagnostic pop
#endif
// end catch_fatal_condition.cpp
// start catch_generators.cpp

// start catch_random_number_generator.h

#include <algorithm>
#include <random>

namespace Catch {

    struct IConfig;

    std::mt19937& rng();
    void seedRng( IConfig const& config );
    unsigned int rngSeed();

}

// end catch_random_number_generator.h
#include <limits>
#include <set>

namespace Catch {

IGeneratorTracker::~IGeneratorTracker() {}

const char* GeneratorException::what() const noexcept {
    return m_msg;
}

namespace Generators {

    GeneratorUntypedBase::~GeneratorUntypedBase() {}

    auto acquireGeneratorTracker( SourceLineInfo const& lineInfo ) -> IGeneratorTracker& {
        return getResultCapture().acquireGeneratorTracker( lineInfo );
    }

} // namespace Generators
} // namespace Catch
// end catch_generators.cpp
// start catch_interfaces_capture.cpp

namespace Catch {
    IResultCapture::~IResultCapture() = default;
}
// end catch_interfaces_capture.cpp
// start catch_interfaces_config.cpp

namespace Catch {
    IConfig::~IConfig() = default;
}
// end catch_interfaces_config.cpp
// start catch_interfaces_exception.cpp

namespace Catch {
    IExceptionTranslator::~IExceptionTranslator() = default;
    IExceptionTranslatorRegistry::~IExceptionTranslatorRegistry() = default;
}
// end catch_interfaces_exception.cpp
// start catch_interfaces_registry_hub.cpp

namespace Catch {
    IRegistryHub::~IRegistryHub() = default;
    IMutableRegistryHub::~IMutableRegistryHub() = default;
}
// end catch_interfaces_registry_hub.cpp
// start catch_interfaces_reporter.cpp

// start catch_reporter_listening.h

namespace Catch {

    class ListeningReporter : public IStreamingReporter {
        using Reporters = std::vector<IStreamingReporterPtr>;
        Reporters m_listeners;
        IStreamingReporterPtr m_reporter = nullptr;
        ReporterPreferences m_preferences;

    public:
        ListeningReporter();

        void addListener( IStreamingReporterPtr&& listener );
        void addReporter( IStreamingReporterPtr&& reporter );

    public: // IStreamingReporter

        ReporterPreferences getPreferences() const override;

        void noMatchingTestCases( std::string const& spec ) override;

        static std::set<Verbosity> getSupportedVerbosities();

        void benchmarkStarting( BenchmarkInfo const& benchmarkInfo ) override;
        void benchmarkEnded( BenchmarkStats const& benchmarkStats ) override;

        void testRunStarting( TestRunInfo const& testRunInfo ) override;
        void testGroupStarting( GroupInfo const& groupInfo ) override;
        void testCaseStarting( TestCaseInfo const& testInfo ) override;
        void sectionStarting( SectionInfo const& sectionInfo ) override;
        void assertionStarting( AssertionInfo const& assertionInfo ) override;

        // The return value indicates if the messages buffer should be cleared:
        bool assertionEnded( AssertionStats const& assertionStats ) override;
        void sectionEnded( SectionStats const& sectionStats ) override;
        void testCaseEnded( TestCaseStats const& testCaseStats ) override;
        void testGroupEnded( TestGroupStats const& testGroupStats ) override;
        void testRunEnded( TestRunStats const& testRunStats ) override;

        void skipTest( TestCaseInfo const& testInfo ) override;
        bool isMulti() const override;

    };

} // end namespace Catch

// end catch_reporter_listening.h
namespace Catch {

    ReporterConfig::ReporterConfig( IConfigPtr const& _fullConfig )
    :   m_stream( &_fullConfig->stream() ), m_fullConfig( _fullConfig ) {}

    ReporterConfig::ReporterConfig( IConfigPtr const& _fullConfig, std::ostream& _stream )
    :   m_stream( &_stream ), m_fullConfig( _fullConfig ) {}

    std::ostream& ReporterConfig::stream() const { return *m_stream; }
    IConfigPtr ReporterConfig::fullConfig() const { return m_fullConfig; }

    TestRunInfo::TestRunInfo( std::string const& _name ) : name( _name ) {}

    GroupInfo::GroupInfo(  std::string const& _name,
                           std::size_t _groupIndex,
                           std::size_t _groupsCount )
    :   name( _name ),
        groupIndex( _groupIndex ),
        groupsCounts( _groupsCount )
    {}

     AssertionStats::AssertionStats( AssertionResult const& _assertionResult,
                                     std::vector<MessageInfo> const& _infoMessages,
                                     Totals const& _totals )
    :   assertionResult( _assertionResult ),
        infoMessages( _infoMessages ),
        totals( _totals )
    {
        assertionResult.m_resultData.lazyExpression.m_transientExpression = _assertionResult.m_resultData.lazyExpression.m_transientExpression;

        if( assertionResult.hasMessage() ) {
            // Copy message into messages list.
            // !TBD This should have been done earlier, somewhere
            MessageBuilder builder( assertionResult.getTestMacroName(), assertionResult.getSourceInfo(), assertionResult.getResultType() );
            builder << assertionResult.getMessage();
            builder.m_info.message = builder.m_stream.str();

            infoMessages.push_back( builder.m_info );
        }
    }

     AssertionStats::~AssertionStats() = default;

    SectionStats::SectionStats(  SectionInfo const& _sectionInfo,
                                 Counts const& _assertions,
                                 double _durationInSeconds,
                                 bool _missingAssertions )
    :   sectionInfo( _sectionInfo ),
        assertions( _assertions ),
        durationInSeconds( _durationInSeconds ),
        missingAssertions( _missingAssertions )
    {}

    SectionStats::~SectionStats() = default;

    TestCaseStats::TestCaseStats(  TestCaseInfo const& _testInfo,
                                   Totals const& _totals,
                                   std::string const& _stdOut,
                                   std::string const& _stdErr,
                                   bool _aborting )
    : testInfo( _testInfo ),
        totals( _totals ),
        stdOut( _stdOut ),
        stdErr( _stdErr ),
        aborting( _aborting )
    {}

    TestCaseStats::~TestCaseStats() = default;

    TestGroupStats::TestGroupStats( GroupInfo const& _groupInfo,
                                    Totals const& _totals,
                                    bool _aborting )
    :   groupInfo( _groupInfo ),
        totals( _totals ),
        aborting( _aborting )
    {}

    TestGroupStats::TestGroupStats( GroupInfo const& _groupInfo )
    :   groupInfo( _groupInfo ),
        aborting( false )
    {}

    TestGroupStats::~TestGroupStats() = default;

    TestRunStats::TestRunStats(   TestRunInfo const& _runInfo,
                    Totals const& _totals,
                    bool _aborting )
    :   runInfo( _runInfo ),
        totals( _totals ),
        aborting( _aborting )
    {}

    TestRunStats::~TestRunStats() = default;

    void IStreamingReporter::fatalErrorEncountered( StringRef ) {}
    bool IStreamingReporter::isMulti() const { return false; }

    IReporterFactory::~IReporterFactory() = default;
    IReporterRegistry::~IReporterRegistry() = default;

} // end namespace Catch
// end catch_interfaces_reporter.cpp
// start catch_interfaces_runner.cpp

namespace Catch {
    IRunner::~IRunner() = default;
}
// end catch_interfaces_runner.cpp
// start catch_interfaces_testcase.cpp

namespace Catch {
    ITestInvoker::~ITestInvoker() = default;
    ITestCaseRegistry::~ITestCaseRegistry() = default;
}
// end catch_interfaces_testcase.cpp
// start catch_leak_detector.cpp

#ifdef CATCH_CONFIG_WINDOWS_CRTDBG
#include <crtdbg.h>

namespace Catch {

    LeakDetector::LeakDetector() {
        int flag = _CrtSetDbgFlag(_CRTDBG_REPORT_FLAG);
        flag |= _CRTDBG_LEAK_CHECK_DF;
        flag |= _CRTDBG_ALLOC_MEM_DF;
        _CrtSetDbgFlag(flag);
        _CrtSetReportMode(_CRT_WARN, _CRTDBG_MODE_FILE | _CRTDBG_MODE_DEBUG);
        _CrtSetReportFile(_CRT_WARN, _CRTDBG_FILE_STDERR);
        // Change this to leaking allocation's number to break there
        _CrtSetBreakAlloc(-1);
    }
}

#else

    Catch::LeakDetector::LeakDetector() {}

#endif

Catch::LeakDetector::~LeakDetector() {
    Catch::cleanUp();
}
// end catch_leak_detector.cpp
// start catch_list.cpp

// start catch_list.h

#include <set>

namespace Catch {

    std::size_t listTests( Config const& config );

    std::size_t listTestsNamesOnly( Config const& config );

    struct TagInfo {
        void add( std::string const& spelling );
        std::string all() const;

        std::set<std::string> spellings;
        std::size_t count = 0;
    };

    std::size_t listTags( Config const& config );

    std::size_t listReporters();

    Option<std::size_t> list( std::shared_ptr<Config> const& config );

} // end namespace Catch

// end catch_list.h
// start catch_text.h

namespace Catch {
    using namespace clara::TextFlow;
}

// end catch_text.h
#include <limits>
#include <algorithm>
#include <iomanip>

namespace Catch {

    std::size_t listTests( Config const& config ) {
        TestSpec testSpec = config.testSpec();
        if( config.hasTestFilters() )
            Catch::cout() << "Matching test cases:\n";
        else {
            Catch::cout() << "All available test cases:\n";
        }

        auto matchedTestCases = filterTests( getAllTestCasesSorted( config ), testSpec, config );
        for( auto const& testCaseInfo : matchedTestCases ) {
            Colour::Code colour = testCaseInfo.isHidden()
                ? Colour::SecondaryText
                : Colour::None;
            Colour colourGuard( colour );

            Catch::cout() << Column( testCaseInfo.name ).initialIndent( 2 ).indent( 4 ) << "\n";
            if( config.verbosity() >= Verbosity::High ) {
                Catch::cout() << Column( Catch::Detail::stringify( testCaseInfo.lineInfo ) ).indent(4) << std::endl;
                std::string description = testCaseInfo.description;
                if( description.empty() )
                    description = "(NO DESCRIPTION)";
                Catch::cout() << Column( description ).indent(4) << std::endl;
            }
            if( !testCaseInfo.tags.empty() )
                Catch::cout() << Column( testCaseInfo.tagsAsString() ).indent( 6 ) << "\n";
        }

        if( !config.hasTestFilters() )
            Catch::cout() << pluralise( matchedTestCases.size(), "test case" ) << '\n' << std::endl;
        else
            Catch::cout() << pluralise( matchedTestCases.size(), "matching test case" ) << '\n' << std::endl;
        return matchedTestCases.size();
    }

    std::size_t listTestsNamesOnly( Config const& config ) {
        TestSpec testSpec = config.testSpec();
        std::size_t matchedTests = 0;
        std::vector<TestCase> matchedTestCases = filterTests( getAllTestCasesSorted( config ), testSpec, config );
        for( auto const& testCaseInfo : matchedTestCases ) {
            matchedTests++;
            if( startsWith( testCaseInfo.name, '#' ) )
               Catch::cout() << '"' << testCaseInfo.name << '"';
            else
               Catch::cout() << testCaseInfo.name;
            if ( config.verbosity() >= Verbosity::High )
                Catch::cout() << "\t@" << testCaseInfo.lineInfo;
            Catch::cout() << std::endl;
        }
        return matchedTests;
    }

    void TagInfo::add( std::string const& spelling ) {
        ++count;
        spellings.insert( spelling );
    }

    std::string TagInfo::all() const {
        std::string out;
        for( auto const& spelling : spellings )
            out += "[" + spelling + "]";
        return out;
    }

    std::size_t listTags( Config const& config ) {
        TestSpec testSpec = config.testSpec();
        if( config.hasTestFilters() )
            Catch::cout() << "Tags for matching test cases:\n";
        else {
            Catch::cout() << "All available tags:\n";
        }

        std::map<std::string, TagInfo> tagCounts;

        std::vector<TestCase> matchedTestCases = filterTests( getAllTestCasesSorted( config ), testSpec, config );
        for( auto const& testCase : matchedTestCases ) {
            for( auto const& tagName : testCase.getTestCaseInfo().tags ) {
                std::string lcaseTagName = toLower( tagName );
                auto countIt = tagCounts.find( lcaseTagName );
                if( countIt == tagCounts.end() )
                    countIt = tagCounts.insert( std::make_pair( lcaseTagName, TagInfo() ) ).first;
                countIt->second.add( tagName );
            }
        }

        for( auto const& tagCount : tagCounts ) {
            ReusableStringStream rss;
            rss << "  " << std::setw(2) << tagCount.second.count << "  ";
            auto str = rss.str();
            auto wrapper = Column( tagCount.second.all() )
                                                    .initialIndent( 0 )
                                                    .indent( str.size() )
                                                    .width( CATCH_CONFIG_CONSOLE_WIDTH-10 );
            Catch::cout() << str << wrapper << '\n';
        }
        Catch::cout() << pluralise( tagCounts.size(), "tag" ) << '\n' << std::endl;
        return tagCounts.size();
    }

    std::size_t listReporters() {
        Catch::cout() << "Available reporters:\n";
        IReporterRegistry::FactoryMap const& factories = getRegistryHub().getReporterRegistry().getFactories();
        std::size_t maxNameLen = 0;
        for( auto const& factoryKvp : factories )
            maxNameLen = (std::max)( maxNameLen, factoryKvp.first.size() );

        for( auto const& factoryKvp : factories ) {
            Catch::cout()
                    << Column( factoryKvp.first + ":" )
                            .indent(2)
                            .width( 5+maxNameLen )
                    +  Column( factoryKvp.second->getDescription() )
                            .initialIndent(0)
                            .indent(2)
                            .width( CATCH_CONFIG_CONSOLE_WIDTH - maxNameLen-8 )
                    << "\n";
        }
        Catch::cout() << std::endl;
        return factories.size();
    }

    Option<std::size_t> list( std::shared_ptr<Config> const& config ) {
        Option<std::size_t> listedCount;
        getCurrentMutableContext().setConfig( config );
        if( config->listTests() )
            listedCount = listedCount.valueOr(0) + listTests( *config );
        if( config->listTestNamesOnly() )
            listedCount = listedCount.valueOr(0) + listTestsNamesOnly( *config );
        if( config->listTags() )
            listedCount = listedCount.valueOr(0) + listTags( *config );
        if( config->listReporters() )
            listedCount = listedCount.valueOr(0) + listReporters();
        return listedCount;
    }

} // end namespace Catch
// end catch_list.cpp
// start catch_matchers.cpp

namespace Catch {
namespace Matchers {
    namespace Impl {

        std::string MatcherUntypedBase::toString() const {
            if( m_cachedToString.empty() )
                m_cachedToString = describe();
            return m_cachedToString;
        }

        MatcherUntypedBase::~MatcherUntypedBase() = default;

    } // namespace Impl
} // namespace Matchers

using namespace Matchers;
using Matchers::Impl::MatcherBase;

} // namespace Catch
// end catch_matchers.cpp
// start catch_matchers_floating.cpp

// start catch_polyfills.hpp

namespace Catch {
    bool isnan(float f);
    bool isnan(double d);
}

// end catch_polyfills.hpp
// start catch_to_string.hpp

#include <string>

namespace Catch {
    template <typename T>
    std::string to_string(T const& t) {
#if defined(CATCH_CONFIG_CPP11_TO_STRING)
        return std::to_string(t);
#else
        ReusableStringStream rss;
        rss << t;
        return rss.str();
#endif
    }
} // end namespace Catch

// end catch_to_string.hpp
#include <cstdlib>
#include <cstdint>
#include <cstring>

namespace Catch {
namespace Matchers {
namespace Floating {
enum class FloatingPointKind : uint8_t {
    Float,
    Double
};
}
}
}

namespace {

template <typename T>
struct Converter;

template <>
struct Converter<float> {
    static_assert(sizeof(float) == sizeof(int32_t), "Important ULP matcher assumption violated");
    Converter(float f) {
        std::memcpy(&i, &f, sizeof(f));
    }
    int32_t i;
};

template <>
struct Converter<double> {
    static_assert(sizeof(double) == sizeof(int64_t), "Important ULP matcher assumption violated");
    Converter(double d) {
        std::memcpy(&i, &d, sizeof(d));
    }
    int64_t i;
};

template <typename T>
auto convert(T t) -> Converter<T> {
    return Converter<T>(t);
}

template <typename FP>
bool almostEqualUlps(FP lhs, FP rhs, int maxUlpDiff) {
    // Comparison with NaN should always be false.
    // This way we can rule it out before getting into the ugly details
    if (Catch::isnan(lhs) || Catch::isnan(rhs)) {
        return false;
    }

    auto lc = convert(lhs);
    auto rc = convert(rhs);

    if ((lc.i < 0) != (rc.i < 0)) {
        // Potentially we can have +0 and -0
        return lhs == rhs;
    }

    auto ulpDiff = std::abs(lc.i - rc.i);
    return ulpDiff <= maxUlpDiff;
}

}

namespace Catch {
namespace Matchers {
namespace Floating {
    WithinAbsMatcher::WithinAbsMatcher(double target, double margin)
        :m_target{ target }, m_margin{ margin } {
        CATCH_ENFORCE(margin >= 0, "Invalid margin: " << margin << '.'
            << " Margin has to be non-negative.");
    }

    // Performs equivalent check of std::fabs(lhs - rhs) <= margin
    // But without the subtraction to allow for INFINITY in comparison
    bool WithinAbsMatcher::match(double const& matchee) const {
        return (matchee + m_margin >= m_target) && (m_target + m_margin >= matchee);
    }

    std::string WithinAbsMatcher::describe() const {
        return "is within " + ::Catch::Detail::stringify(m_margin) + " of " + ::Catch::Detail::stringify(m_target);
    }

    WithinUlpsMatcher::WithinUlpsMatcher(double target, int ulps, FloatingPointKind baseType)
        :m_target{ target }, m_ulps{ ulps }, m_type{ baseType } {
        CATCH_ENFORCE(ulps >= 0, "Invalid ULP setting: " << ulps << '.'
            << " ULPs have to be non-negative.");
    }

#if defined(__clang__)
#pragma clang diagnostic push
// Clang <3.5 reports on the default branch in the switch below
#pragma clang diagnostic ignored "-Wunreachable-code"
#endif

    bool WithinUlpsMatcher::match(double const& matchee) const {
        switch (m_type) {
        case FloatingPointKind::Float:
            return almostEqualUlps<float>(static_cast<float>(matchee), static_cast<float>(m_target), m_ulps);
        case FloatingPointKind::Double:
            return almostEqualUlps<double>(matchee, m_target, m_ulps);
        default:
            CATCH_INTERNAL_ERROR( "Unknown FloatingPointKind value" );
        }
    }

#if defined(__clang__)
#pragma clang diagnostic pop
#endif

    std::string WithinUlpsMatcher::describe() const {
        return "is within " + Catch::to_string(m_ulps) + " ULPs of " + ::Catch::Detail::stringify(m_target) + ((m_type == FloatingPointKind::Float)? "f" : "");
    }

}// namespace Floating

Floating::WithinUlpsMatcher WithinULP(double target, int maxUlpDiff) {
    return Floating::WithinUlpsMatcher(target, maxUlpDiff, Floating::FloatingPointKind::Double);
}

Floating::WithinUlpsMatcher WithinULP(float target, int maxUlpDiff) {
    return Floating::WithinUlpsMatcher(target, maxUlpDiff, Floating::FloatingPointKind::Float);
}

Floating::WithinAbsMatcher WithinAbs(double target, double margin) {
    return Floating::WithinAbsMatcher(target, margin);
}

} // namespace Matchers
} // namespace Catch

// end catch_matchers_floating.cpp
// start catch_matchers_generic.cpp

std::string Catch::Matchers::Generic::Detail::finalizeDescription(const std::string& desc) {
    if (desc.empty()) {
        return "matches undescribed predicate";
    } else {
        return "matches predicate: \"" + desc + '"';
    }
}
// end catch_matchers_generic.cpp
// start catch_matchers_string.cpp

#include <regex>

namespace Catch {
namespace Matchers {

    namespace StdString {

        CasedString::CasedString( std::string const& str, CaseSensitive::Choice caseSensitivity )
        :   m_caseSensitivity( caseSensitivity ),
            m_str( adjustString( str ) )
        {}
        std::string CasedString::adjustString( std::string const& str ) const {
            return m_caseSensitivity == CaseSensitive::No
                   ? toLower( str )
                   : str;
        }
        std::string CasedString::caseSensitivitySuffix() const {
            return m_caseSensitivity == CaseSensitive::No
                   ? " (case insensitive)"
                   : std::string();
        }

        StringMatcherBase::StringMatcherBase( std::string const& operation, CasedString const& comparator )
        : m_comparator( comparator ),
          m_operation( operation ) {
        }

        std::string StringMatcherBase::describe() const {
            std::string description;
            description.reserve(5 + m_operation.size() + m_comparator.m_str.size() +
                                        m_comparator.caseSensitivitySuffix().size());
            description += m_operation;
            description += ": \"";
            description += m_comparator.m_str;
            description += "\"";
            description += m_comparator.caseSensitivitySuffix();
            return description;
        }

        EqualsMatcher::EqualsMatcher( CasedString const& comparator ) : StringMatcherBase( "equals", comparator ) {}

        bool EqualsMatcher::match( std::string const& source ) const {
            return m_comparator.adjustString( source ) == m_comparator.m_str;
        }

        ContainsMatcher::ContainsMatcher( CasedString const& comparator ) : StringMatcherBase( "contains", comparator ) {}

        bool ContainsMatcher::match( std::string const& source ) const {
            return contains( m_comparator.adjustString( source ), m_comparator.m_str );
        }

        StartsWithMatcher::StartsWithMatcher( CasedString const& comparator ) : StringMatcherBase( "starts with", comparator ) {}

        bool StartsWithMatcher::match( std::string const& source ) const {
            return startsWith( m_comparator.adjustString( source ), m_comparator.m_str );
        }

        EndsWithMatcher::EndsWithMatcher( CasedString const& comparator ) : StringMatcherBase( "ends with", comparator ) {}

        bool EndsWithMatcher::match( std::string const& source ) const {
            return endsWith( m_comparator.adjustString( source ), m_comparator.m_str );
        }

        RegexMatcher::RegexMatcher(std::string regex, CaseSensitive::Choice caseSensitivity): m_regex(std::move(regex)), m_caseSensitivity(caseSensitivity) {}

        bool RegexMatcher::match(std::string const& matchee) const {
            auto flags = std::regex::ECMAScript; // ECMAScript is the default syntax option anyway
            if (m_caseSensitivity == CaseSensitive::Choice::No) {
                flags |= std::regex::icase;
            }
            auto reg = std::regex(m_regex, flags);
            return std::regex_match(matchee, reg);
        }

        std::string RegexMatcher::describe() const {
            return "matches " + ::Catch::Detail::stringify(m_regex) + ((m_caseSensitivity == CaseSensitive::Choice::Yes)? " case sensitively" : " case insensitively");
        }

    } // namespace StdString

    StdString::EqualsMatcher Equals( std::string const& str, CaseSensitive::Choice caseSensitivity ) {
        return StdString::EqualsMatcher( StdString::CasedString( str, caseSensitivity) );
    }
    StdString::ContainsMatcher Contains( std::string const& str, CaseSensitive::Choice caseSensitivity ) {
        return StdString::ContainsMatcher( StdString::CasedString( str, caseSensitivity) );
    }
    StdString::EndsWithMatcher EndsWith( std::string const& str, CaseSensitive::Choice caseSensitivity ) {
        return StdString::EndsWithMatcher( StdString::CasedString( str, caseSensitivity) );
    }
    StdString::StartsWithMatcher StartsWith( std::string const& str, CaseSensitive::Choice caseSensitivity ) {
        return StdString::StartsWithMatcher( StdString::CasedString( str, caseSensitivity) );
    }

    StdString::RegexMatcher Matches(std::string const& regex, CaseSensitive::Choice caseSensitivity) {
        return StdString::RegexMatcher(regex, caseSensitivity);
    }

} // namespace Matchers
} // namespace Catch
// end catch_matchers_string.cpp
// start catch_message.cpp

// start catch_uncaught_exceptions.h

namespace Catch {
    bool uncaught_exceptions();
} // end namespace Catch

// end catch_uncaught_exceptions.h
#include <cassert>
#include <stack>

namespace Catch {

    MessageInfo::MessageInfo(   StringRef const& _macroName,
                                SourceLineInfo const& _lineInfo,
                                ResultWas::OfType _type )
    :   macroName( _macroName ),
        lineInfo( _lineInfo ),
        type( _type ),
        sequence( ++globalCount )
    {}

    bool MessageInfo::operator==( MessageInfo const& other ) const {
        return sequence == other.sequence;
    }

    bool MessageInfo::operator<( MessageInfo const& other ) const {
        return sequence < other.sequence;
    }

    // This may need protecting if threading support is added
    unsigned int MessageInfo::globalCount = 0;

    ////////////////////////////////////////////////////////////////////////////

    Catch::MessageBuilder::MessageBuilder( StringRef const& macroName,
                                           SourceLineInfo const& lineInfo,
                                           ResultWas::OfType type )
        :m_info(macroName, lineInfo, type) {}

    ////////////////////////////////////////////////////////////////////////////

    ScopedMessage::ScopedMessage( MessageBuilder const& builder )
    : m_info( builder.m_info ), m_moved()
    {
        m_info.message = builder.m_stream.str();
        getResultCapture().pushScopedMessage( m_info );
    }

    ScopedMessage::ScopedMessage( ScopedMessage&& old )
    : m_info( old.m_info ), m_moved()
    {
        old.m_moved = true;
    }

    ScopedMessage::~ScopedMessage() {
        if ( !uncaught_exceptions() && !m_moved ){
            getResultCapture().popScopedMessage(m_info);
        }
    }

    Capturer::Capturer( StringRef macroName, SourceLineInfo const& lineInfo, ResultWas::OfType resultType, StringRef names ) {
        auto trimmed = [&] (size_t start, size_t end) {
            while (names[start] == ',' || isspace(names[start])) {
                ++start;
            }
            while (names[end] == ',' || isspace(names[end])) {
                --end;
            }
            return names.substr(start, end - start + 1);
        };

        size_t start = 0;
        std::stack<char> openings;
        for (size_t pos = 0; pos < names.size(); ++pos) {
            char c = names[pos];
            switch (c) {
            case '[':
            case '{':
            case '(':
            // It is basically impossible to disambiguate between
            // comparison and start of template args in this context
//            case '<':
                openings.push(c);
                break;
            case ']':
            case '}':
            case ')':
//           case '>':
                openings.pop();
                break;
            case ',':
                if (start != pos && openings.size() == 0) {
                    m_messages.emplace_back(macroName, lineInfo, resultType);
                    m_messages.back().message = trimmed(start, pos);
                    m_messages.back().message += " := ";
                    start = pos;
                }
            }
        }
        assert(openings.size() == 0 && "Mismatched openings");
        m_messages.emplace_back(macroName, lineInfo, resultType);
        m_messages.back().message = trimmed(start, names.size() - 1);
        m_messages.back().message += " := ";
    }
    Capturer::~Capturer() {
        if ( !uncaught_exceptions() ){
            assert( m_captured == m_messages.size() );
            for( size_t i = 0; i < m_captured; ++i  )
                m_resultCapture.popScopedMessage( m_messages[i] );
        }
    }

    void Capturer::captureValue( size_t index, std::string const& value ) {
        assert( index < m_messages.size() );
        m_messages[index].message += value;
        m_resultCapture.pushScopedMessage( m_messages[index] );
        m_captured++;
    }

} // end namespace Catch
// end catch_message.cpp
// start catch_output_redirect.cpp

// start catch_output_redirect.h
#ifndef TWOBLUECUBES_CATCH_OUTPUT_REDIRECT_H
#define TWOBLUECUBES_CATCH_OUTPUT_REDIRECT_H

#include <cstdio>
#include <iosfwd>
#include <string>

namespace Catch {

    class RedirectedStream {
        std::ostream& m_originalStream;
        std::ostream& m_redirectionStream;
        std::streambuf* m_prevBuf;

    public:
        RedirectedStream( std::ostream& originalStream, std::ostream& redirectionStream );
        ~RedirectedStream();
    };

    class RedirectedStdOut {
        ReusableStringStream m_rss;
        RedirectedStream m_cout;
    public:
        RedirectedStdOut();
        auto str() const -> std::string;
    };

    // StdErr has two constituent streams in C++, std::cerr and std::clog
    // This means that we need to redirect 2 streams into 1 to keep proper
    // order of writes
    class RedirectedStdErr {
        ReusableStringStream m_rss;
        RedirectedStream m_cerr;
        RedirectedStream m_clog;
    public:
        RedirectedStdErr();
        auto str() const -> std::string;
    };

    class RedirectedStreams {
    public:
        RedirectedStreams(RedirectedStreams const&) = delete;
        RedirectedStreams& operator=(RedirectedStreams const&) = delete;
        RedirectedStreams(RedirectedStreams&&) = delete;
        RedirectedStreams& operator=(RedirectedStreams&&) = delete;

        RedirectedStreams(std::string& redirectedCout, std::string& redirectedCerr);
        ~RedirectedStreams();
    private:
        std::string& m_redirectedCout;
        std::string& m_redirectedCerr;
        RedirectedStdOut m_redirectedStdOut;
        RedirectedStdErr m_redirectedStdErr;
    };

#if defined(CATCH_CONFIG_NEW_CAPTURE)

    // Windows's implementation of std::tmpfile is terrible (it tries
    // to create a file inside system folder, thus requiring elevated
    // privileges for the binary), so we have to use tmpnam(_s) and
    // create the file ourselves there.
    class TempFile {
    public:
        TempFile(TempFile const&) = delete;
        TempFile& operator=(TempFile const&) = delete;
        TempFile(TempFile&&) = delete;
        TempFile& operator=(TempFile&&) = delete;

        TempFile();
        ~TempFile();

        std::FILE* getFile();
        std::string getContents();

    private:
        std::FILE* m_file = nullptr;
    #if defined(_MSC_VER)
        char m_buffer[L_tmpnam] = { 0 };
    #endif
    };

    class OutputRedirect {
    public:
        OutputRedirect(OutputRedirect const&) = delete;
        OutputRedirect& operator=(OutputRedirect const&) = delete;
        OutputRedirect(OutputRedirect&&) = delete;
        OutputRedirect& operator=(OutputRedirect&&) = delete;

        OutputRedirect(std::string& stdout_dest, std::string& stderr_dest);
        ~OutputRedirect();

    private:
        int m_originalStdout = -1;
        int m_originalStderr = -1;
        TempFile m_stdoutFile;
        TempFile m_stderrFile;
        std::string& m_stdoutDest;
        std::string& m_stderrDest;
    };

#endif

} // end namespace Catch

#endif // TWOBLUECUBES_CATCH_OUTPUT_REDIRECT_H
// end catch_output_redirect.h
#include <cstdio>
#include <cstring>
#include <fstream>
#include <sstream>
#include <stdexcept>

#if defined(CATCH_CONFIG_NEW_CAPTURE)
    #if defined(_MSC_VER)
    #include <io.h>      //_dup and _dup2
    #define dup _dup
    #define dup2 _dup2
    #define fileno _fileno
    #else
    #include <unistd.h>  // dup and dup2
    #endif
#endif

namespace Catch {

    RedirectedStream::RedirectedStream( std::ostream& originalStream, std::ostream& redirectionStream )
    :   m_originalStream( originalStream ),
        m_redirectionStream( redirectionStream ),
        m_prevBuf( m_originalStream.rdbuf() )
    {
        m_originalStream.rdbuf( m_redirectionStream.rdbuf() );
    }

    RedirectedStream::~RedirectedStream() {
        m_originalStream.rdbuf( m_prevBuf );
    }

    RedirectedStdOut::RedirectedStdOut() : m_cout( Catch::cout(), m_rss.get() ) {}
    auto RedirectedStdOut::str() const -> std::string { return m_rss.str(); }

    RedirectedStdErr::RedirectedStdErr()
    :   m_cerr( Catch::cerr(), m_rss.get() ),
        m_clog( Catch::clog(), m_rss.get() )
    {}
    auto RedirectedStdErr::str() const -> std::string { return m_rss.str(); }

    RedirectedStreams::RedirectedStreams(std::string& redirectedCout, std::string& redirectedCerr)
    :   m_redirectedCout(redirectedCout),
        m_redirectedCerr(redirectedCerr)
    {}

    RedirectedStreams::~RedirectedStreams() {
        m_redirectedCout += m_redirectedStdOut.str();
        m_redirectedCerr += m_redirectedStdErr.str();
    }

#if defined(CATCH_CONFIG_NEW_CAPTURE)

#if defined(_MSC_VER)
    TempFile::TempFile() {
        if (tmpnam_s(m_buffer)) {
            CATCH_RUNTIME_ERROR("Could not get a temp filename");
        }
        if (fopen_s(&m_file, m_buffer, "w")) {
            char buffer[100];
            if (strerror_s(buffer, errno)) {
                CATCH_RUNTIME_ERROR("Could not translate errno to a string");
            }
            CATCH_RUNTIME_ERROR("Could not open the temp file: '" << m_buffer << "' because: " << buffer);
        }
    }
#else
    TempFile::TempFile() {
        m_file = std::tmpfile();
        if (!m_file) {
            CATCH_RUNTIME_ERROR("Could not create a temp file.");
        }
    }

#endif

    TempFile::~TempFile() {
         // TBD: What to do about errors here?
         std::fclose(m_file);
         // We manually create the file on Windows only, on Linux
         // it will be autodeleted
#if defined(_MSC_VER)
         std::remove(m_buffer);
#endif
    }

    FILE* TempFile::getFile() {
        return m_file;
    }

    std::string TempFile::getContents() {
        std::stringstream sstr;
        char buffer[100] = {};
        std::rewind(m_file);
        while (std::fgets(buffer, sizeof(buffer), m_file)) {
            sstr << buffer;
        }
        return sstr.str();
    }

    OutputRedirect::OutputRedirect(std::string& stdout_dest, std::string& stderr_dest) :
        m_originalStdout(dup(1)),
        m_originalStderr(dup(2)),
        m_stdoutDest(stdout_dest),
        m_stderrDest(stderr_dest) {
        dup2(fileno(m_stdoutFile.getFile()), 1);
        dup2(fileno(m_stderrFile.getFile()), 2);
    }

    OutputRedirect::~OutputRedirect() {
        Catch::cout() << std::flush;
        fflush(stdout);
        // Since we support overriding these streams, we flush cerr
        // even though std::cerr is unbuffered
        Catch::cerr() << std::flush;
        Catch::clog() << std::flush;
        fflush(stderr);

        dup2(m_originalStdout, 1);
        dup2(m_originalStderr, 2);

        m_stdoutDest += m_stdoutFile.getContents();
        m_stderrDest += m_stderrFile.getContents();
    }

#endif // CATCH_CONFIG_NEW_CAPTURE

} // namespace Catch

#if defined(CATCH_CONFIG_NEW_CAPTURE)
    #if defined(_MSC_VER)
    #undef dup
    #undef dup2
    #undef fileno
    #endif
#endif
// end catch_output_redirect.cpp
// start catch_polyfills.cpp

#include <cmath>

namespace Catch {

#if !defined(CATCH_CONFIG_POLYFILL_ISNAN)
    bool isnan(float f) {
        return std::isnan(f);
    }
    bool isnan(double d) {
        return std::isnan(d);
    }
#else
    // For now we only use this for embarcadero
    bool isnan(float f) {
        return std::_isnan(f);
    }
    bool isnan(double d) {
        return std::_isnan(d);
    }
#endif

} // end namespace Catch
// end catch_polyfills.cpp
// start catch_random_number_generator.cpp

namespace Catch {

    std::mt19937& rng() {
        static std::mt19937 s_rng;
        return s_rng;
    }

    void seedRng( IConfig const& config ) {
        if( config.rngSeed() != 0 ) {
            std::srand( config.rngSeed() );
            rng().seed( config.rngSeed() );
        }
    }

    unsigned int rngSeed() {
        return getCurrentContext().getConfig()->rngSeed();
    }
}
// end catch_random_number_generator.cpp
// start catch_registry_hub.cpp

// start catch_test_case_registry_impl.h

#include <vector>
#include <set>
#include <algorithm>
#include <ios>

namespace Catch {

    class TestCase;
    struct IConfig;

    std::vector<TestCase> sortTests( IConfig const& config, std::vector<TestCase> const& unsortedTestCases );
    bool matchTest( TestCase const& testCase, TestSpec const& testSpec, IConfig const& config );

    void enforceNoDuplicateTestCases( std::vector<TestCase> const& functions );

    std::vector<TestCase> filterTests( std::vector<TestCase> const& testCases, TestSpec const& testSpec, IConfig const& config );
    std::vector<TestCase> const& getAllTestCasesSorted( IConfig const& config );

    class TestRegistry : public ITestCaseRegistry {
    public:
        virtual ~TestRegistry() = default;

        virtual void registerTest( TestCase const& testCase );

        std::vector<TestCase> const& getAllTests() const override;
        std::vector<TestCase> const& getAllTestsSorted( IConfig const& config ) const override;

    private:
        std::vector<TestCase> m_functions;
        mutable RunTests::InWhatOrder m_currentSortOrder = RunTests::InDeclarationOrder;
        mutable std::vector<TestCase> m_sortedFunctions;
        std::size_t m_unnamedCount = 0;
        std::ios_base::Init m_ostreamInit; // Forces cout/ cerr to be initialised
    };

    ///////////////////////////////////////////////////////////////////////////

    class TestInvokerAsFunction : public ITestInvoker {
        void(*m_testAsFunction)();
    public:
        TestInvokerAsFunction( void(*testAsFunction)() ) noexcept;

        void invoke() const override;
    };

    std::string extractClassName( StringRef const& classOrQualifiedMethodName );

    ///////////////////////////////////////////////////////////////////////////

} // end namespace Catch

// end catch_test_case_registry_impl.h
// start catch_reporter_registry.h

#include <map>

namespace Catch {

    class ReporterRegistry : public IReporterRegistry {

    public:

        ~ReporterRegistry() override;

        IStreamingReporterPtr create( std::string const& name, IConfigPtr const& config ) const override;

        void registerReporter( std::string const& name, IReporterFactoryPtr const& factory );
        void registerListener( IReporterFactoryPtr const& factory );

        FactoryMap const& getFactories() const override;
        Listeners const& getListeners() const override;

    private:
        FactoryMap m_factories;
        Listeners m_listeners;
    };
}

// end catch_reporter_registry.h
// start catch_tag_alias_registry.h

// start catch_tag_alias.h

#include <string>

namespace Catch {

    struct TagAlias {
        TagAlias(std::string const& _tag, SourceLineInfo _lineInfo);

        std::string tag;
        SourceLineInfo lineInfo;
    };

} // end namespace Catch

// end catch_tag_alias.h
#include <map>

namespace Catch {

    class TagAliasRegistry : public ITagAliasRegistry {
    public:
        ~TagAliasRegistry() override;
        TagAlias const* find( std::string const& alias ) const override;
        std::string expandAliases( std::string const& unexpandedTestSpec ) const override;
        void add( std::string const& alias, std::string const& tag, SourceLineInfo const& lineInfo );

    private:
        std::map<std::string, TagAlias> m_registry;
    };

} // end namespace Catch

// end catch_tag_alias_registry.h
// start catch_startup_exception_registry.h

#include <vector>
#include <exception>

namespace Catch {

    class StartupExceptionRegistry {
    public:
        void add(std::exception_ptr const& exception) noexcept;
        std::vector<std::exception_ptr> const& getExceptions() const noexcept;
    private:
        std::vector<std::exception_ptr> m_exceptions;
    };

} // end namespace Catch

// end catch_startup_exception_registry.h
// start catch_singletons.hpp

namespace Catch {

    struct ISingleton {
        virtual ~ISingleton();
    };

    void addSingleton( ISingleton* singleton );
    void cleanupSingletons();

    template<typename SingletonImplT, typename InterfaceT = SingletonImplT, typename MutableInterfaceT = InterfaceT>
    class Singleton : SingletonImplT, public ISingleton {

        static auto getInternal() -> Singleton* {
            static Singleton* s_instance = nullptr;
            if( !s_instance ) {
                s_instance = new Singleton;
                addSingleton( s_instance );
            }
            return s_instance;
        }

    public:
        static auto get() -> InterfaceT const& {
            return *getInternal();
        }
        static auto getMutable() -> MutableInterfaceT& {
            return *getInternal();
        }
    };

} // namespace Catch

// end catch_singletons.hpp
namespace Catch {

    namespace {

        class RegistryHub : public IRegistryHub, public IMutableRegistryHub,
                            private NonCopyable {

        public: // IRegistryHub
            RegistryHub() = default;
            IReporterRegistry const& getReporterRegistry() const override {
                return m_reporterRegistry;
            }
            ITestCaseRegistry const& getTestCaseRegistry() const override {
                return m_testCaseRegistry;
            }
            IExceptionTranslatorRegistry const& getExceptionTranslatorRegistry() const override {
                return m_exceptionTranslatorRegistry;
            }
            ITagAliasRegistry const& getTagAliasRegistry() const override {
                return m_tagAliasRegistry;
            }
            StartupExceptionRegistry const& getStartupExceptionRegistry() const override {
                return m_exceptionRegistry;
            }

        public: // IMutableRegistryHub
            void registerReporter( std::string const& name, IReporterFactoryPtr const& factory ) override {
                m_reporterRegistry.registerReporter( name, factory );
            }
            void registerListener( IReporterFactoryPtr const& factory ) override {
                m_reporterRegistry.registerListener( factory );
            }
            void registerTest( TestCase const& testInfo ) override {
                m_testCaseRegistry.registerTest( testInfo );
            }
            void registerTranslator( const IExceptionTranslator* translator ) override {
                m_exceptionTranslatorRegistry.registerTranslator( translator );
            }
            void registerTagAlias( std::string const& alias, std::string const& tag, SourceLineInfo const& lineInfo ) override {
                m_tagAliasRegistry.add( alias, tag, lineInfo );
            }
            void registerStartupException() noexcept override {
                m_exceptionRegistry.add(std::current_exception());
            }

        private:
            TestRegistry m_testCaseRegistry;
            ReporterRegistry m_reporterRegistry;
            ExceptionTranslatorRegistry m_exceptionTranslatorRegistry;
            TagAliasRegistry m_tagAliasRegistry;
            StartupExceptionRegistry m_exceptionRegistry;
        };
    }

    using RegistryHubSingleton = Singleton<RegistryHub, IRegistryHub, IMutableRegistryHub>;

    IRegistryHub const& getRegistryHub() {
        return RegistryHubSingleton::get();
    }
    IMutableRegistryHub& getMutableRegistryHub() {
        return RegistryHubSingleton::getMutable();
    }
    void cleanUp() {
        cleanupSingletons();
        cleanUpContext();
    }
    std::string translateActiveException() {
        return getRegistryHub().getExceptionTranslatorRegistry().translateActiveException();
    }

} // end namespace Catch
// end catch_registry_hub.cpp
// start catch_reporter_registry.cpp

namespace Catch {

    ReporterRegistry::~ReporterRegistry() = default;

    IStreamingReporterPtr ReporterRegistry::create( std::string const& name, IConfigPtr const& config ) const {
        auto it =  m_factories.find( name );
        if( it == m_factories.end() )
            return nullptr;
        return it->second->create( ReporterConfig( config ) );
    }

    void ReporterRegistry::registerReporter( std::string const& name, IReporterFactoryPtr const& factory ) {
        m_factories.emplace(name, factory);
    }
    void ReporterRegistry::registerListener( IReporterFactoryPtr const& factory ) {
        m_listeners.push_back( factory );
    }

    IReporterRegistry::FactoryMap const& ReporterRegistry::getFactories() const {
        return m_factories;
    }
    IReporterRegistry::Listeners const& ReporterRegistry::getListeners() const {
        return m_listeners;
    }

}
// end catch_reporter_registry.cpp
// start catch_result_type.cpp

namespace Catch {

    bool isOk( ResultWas::OfType resultType ) {
        return ( resultType & ResultWas::FailureBit ) == 0;
    }
    bool isJustInfo( int flags ) {
        return flags == ResultWas::Info;
    }

    ResultDisposition::Flags operator | ( ResultDisposition::Flags lhs, ResultDisposition::Flags rhs ) {
        return static_cast<ResultDisposition::Flags>( static_cast<int>( lhs ) | static_cast<int>( rhs ) );
    }

    bool shouldContinueOnFailure( int flags )    { return ( flags & ResultDisposition::ContinueOnFailure ) != 0; }
    bool shouldSuppressFailure( int flags )      { return ( flags & ResultDisposition::SuppressFail ) != 0; }

} // end namespace Catch
// end catch_result_type.cpp
// start catch_run_context.cpp

#include <cassert>
#include <algorithm>
#include <sstream>

namespace Catch {

    namespace Generators {
        struct GeneratorTracker : TestCaseTracking::TrackerBase, IGeneratorTracker {
            GeneratorBasePtr m_generator;

            GeneratorTracker( TestCaseTracking::NameAndLocation const& nameAndLocation, TrackerContext& ctx, ITracker* parent )
            :   TrackerBase( nameAndLocation, ctx, parent )
            {}
            ~GeneratorTracker();

            static GeneratorTracker& acquire( TrackerContext& ctx, TestCaseTracking::NameAndLocation const& nameAndLocation ) {
                std::shared_ptr<GeneratorTracker> tracker;

                ITracker& currentTracker = ctx.currentTracker();
                if( TestCaseTracking::ITrackerPtr childTracker = currentTracker.findChild( nameAndLocation ) ) {
                    assert( childTracker );
                    assert( childTracker->isGeneratorTracker() );
                    tracker = std::static_pointer_cast<GeneratorTracker>( childTracker );
                }
                else {
                    tracker = std::make_shared<GeneratorTracker>( nameAndLocation, ctx, &currentTracker );
                    currentTracker.addChild( tracker );
                }

                if( !ctx.completedCycle() && !tracker->isComplete() ) {
                    tracker->open();
                }

                return *tracker;
            }

            // TrackerBase interface
            bool isGeneratorTracker() const override { return true; }
            auto hasGenerator() const -> bool override {
                return !!m_generator;
            }
            void close() override {
                TrackerBase::close();
                // Generator interface only finds out if it has another item on atual move
                if (m_runState == CompletedSuccessfully && m_generator->next()) {
                    m_children.clear();
                    m_runState = Executing;
                }
            }

            // IGeneratorTracker interface
            auto getGenerator() const -> GeneratorBasePtr const& override {
                return m_generator;
            }
            void setGenerator( GeneratorBasePtr&& generator ) override {
                m_generator = std::move( generator );
            }
        };
        GeneratorTracker::~GeneratorTracker() {}
    }

    RunContext::RunContext(IConfigPtr const& _config, IStreamingReporterPtr&& reporter)
    :   m_runInfo(_config->name()),
        m_context(getCurrentMutableContext()),
        m_config(_config),
        m_reporter(std::move(reporter)),
        m_lastAssertionInfo{ StringRef(), SourceLineInfo("",0), StringRef(), ResultDisposition::Normal },
        m_includeSuccessfulResults( m_config->includeSuccessfulResults() || m_reporter->getPreferences().shouldReportAllAssertions )
    {
        m_context.setRunner(this);
        m_context.setConfig(m_config);
        m_context.setResultCapture(this);
        m_reporter->testRunStarting(m_runInfo);
    }

    RunContext::~RunContext() {
        m_reporter->testRunEnded(TestRunStats(m_runInfo, m_totals, aborting()));
    }

    void RunContext::testGroupStarting(std::string const& testSpec, std::size_t groupIndex, std::size_t groupsCount) {
        m_reporter->testGroupStarting(GroupInfo(testSpec, groupIndex, groupsCount));
    }

    void RunContext::testGroupEnded(std::string const& testSpec, Totals const& totals, std::size_t groupIndex, std::size_t groupsCount) {
        m_reporter->testGroupEnded(TestGroupStats(GroupInfo(testSpec, groupIndex, groupsCount), totals, aborting()));
    }

    Totals RunContext::runTest(TestCase const& testCase) {
        Totals prevTotals = m_totals;

        std::string redirectedCout;
        std::string redirectedCerr;

        auto const& testInfo = testCase.getTestCaseInfo();

        m_reporter->testCaseStarting(testInfo);

        m_activeTestCase = &testCase;

        ITracker& rootTracker = m_trackerContext.startRun();
        assert(rootTracker.isSectionTracker());
        static_cast<SectionTracker&>(rootTracker).addInitialFilters(m_config->getSectionsToRun());
        do {
            m_trackerContext.startCycle();
            m_testCaseTracker = &SectionTracker::acquire(m_trackerContext, TestCaseTracking::NameAndLocation(testInfo.name, testInfo.lineInfo));
            runCurrentTest(redirectedCout, redirectedCerr);
        } while (!m_testCaseTracker->isSuccessfullyCompleted() && !aborting());

        Totals deltaTotals = m_totals.delta(prevTotals);
        if (testInfo.expectedToFail() && deltaTotals.testCases.passed > 0) {
            deltaTotals.assertions.failed++;
            deltaTotals.testCases.passed--;
            deltaTotals.testCases.failed++;
        }
        m_totals.testCases += deltaTotals.testCases;
        m_reporter->testCaseEnded(TestCaseStats(testInfo,
                                  deltaTotals,
                                  redirectedCout,
                                  redirectedCerr,
                                  aborting()));

        m_activeTestCase = nullptr;
        m_testCaseTracker = nullptr;

        return deltaTotals;
    }

    IConfigPtr RunContext::config() const {
        return m_config;
    }

    IStreamingReporter& RunContext::reporter() const {
        return *m_reporter;
    }

    void RunContext::assertionEnded(AssertionResult const & result) {
        if (result.getResultType() == ResultWas::Ok) {
            m_totals.assertions.passed++;
            m_lastAssertionPassed = true;
        } else if (!result.isOk()) {
            m_lastAssertionPassed = false;
            if( m_activeTestCase->getTestCaseInfo().okToFail() )
                m_totals.assertions.failedButOk++;
            else
                m_totals.assertions.failed++;
        }
        else {
            m_lastAssertionPassed = true;
        }

        // We have no use for the return value (whether messages should be cleared), because messages were made scoped
        // and should be let to clear themselves out.
        static_cast<void>(m_reporter->assertionEnded(AssertionStats(result, m_messages, m_totals)));

        if (result.getResultType() != ResultWas::Warning)
            m_messageScopes.clear();

        // Reset working state
        resetAssertionInfo();
        m_lastResult = result;
    }
    void RunContext::resetAssertionInfo() {
        m_lastAssertionInfo.macroName = StringRef();
        m_lastAssertionInfo.capturedExpression = "{Unknown expression after the reported line}"_sr;
    }

    bool RunContext::sectionStarted(SectionInfo const & sectionInfo, Counts & assertions) {
        ITracker& sectionTracker = SectionTracker::acquire(m_trackerContext, TestCaseTracking::NameAndLocation(sectionInfo.name, sectionInfo.lineInfo));
        if (!sectionTracker.isOpen())
            return false;
        m_activeSections.push_back(&sectionTracker);

        m_lastAssertionInfo.lineInfo = sectionInfo.lineInfo;

        m_reporter->sectionStarting(sectionInfo);

        assertions = m_totals.assertions;

        return true;
    }
    auto RunContext::acquireGeneratorTracker( SourceLineInfo const& lineInfo ) -> IGeneratorTracker& {
        using namespace Generators;
        GeneratorTracker& tracker = GeneratorTracker::acquire( m_trackerContext, TestCaseTracking::NameAndLocation( "generator", lineInfo ) );
        assert( tracker.isOpen() );
        m_lastAssertionInfo.lineInfo = lineInfo;
        return tracker;
    }

    bool RunContext::testForMissingAssertions(Counts& assertions) {
        if (assertions.total() != 0)
            return false;
        if (!m_config->warnAboutMissingAssertions())
            return false;
        if (m_trackerContext.currentTracker().hasChildren())
            return false;
        m_totals.assertions.failed++;
        assertions.failed++;
        return true;
    }

    void RunContext::sectionEnded(SectionEndInfo const & endInfo) {
        Counts assertions = m_totals.assertions - endInfo.prevAssertions;
        bool missingAssertions = testForMissingAssertions(assertions);

        if (!m_activeSections.empty()) {
            m_activeSections.back()->close();
            m_activeSections.pop_back();
        }

        m_reporter->sectionEnded(SectionStats(endInfo.sectionInfo, assertions, endInfo.durationInSeconds, missingAssertions));
        m_messages.clear();
        m_messageScopes.clear();
    }

    void RunContext::sectionEndedEarly(SectionEndInfo const & endInfo) {
        if (m_unfinishedSections.empty())
            m_activeSections.back()->fail();
        else
            m_activeSections.back()->close();
        m_activeSections.pop_back();

        m_unfinishedSections.push_back(endInfo);
    }
    void RunContext::benchmarkStarting( BenchmarkInfo const& info ) {
        m_reporter->benchmarkStarting( info );
    }
    void RunContext::benchmarkEnded( BenchmarkStats const& stats ) {
        m_reporter->benchmarkEnded( stats );
    }

    void RunContext::pushScopedMessage(MessageInfo const & message) {
        m_messages.push_back(message);
    }

    void RunContext::popScopedMessage(MessageInfo const & message) {
        m_messages.erase(std::remove(m_messages.begin(), m_messages.end(), message), m_messages.end());
    }

    void RunContext::emplaceUnscopedMessage( MessageBuilder const& builder ) {
        m_messageScopes.emplace_back( builder );
    }

    std::string RunContext::getCurrentTestName() const {
        return m_activeTestCase
            ? m_activeTestCase->getTestCaseInfo().name
            : std::string();
    }

    const AssertionResult * RunContext::getLastResult() const {
        return &(*m_lastResult);
    }

    void RunContext::exceptionEarlyReported() {
        m_shouldReportUnexpected = false;
    }

    void RunContext::handleFatalErrorCondition( StringRef message ) {
        // First notify reporter that bad things happened
        m_reporter->fatalErrorEncountered(message);

        // Don't rebuild the result -- the stringification itself can cause more fatal errors
        // Instead, fake a result data.
        AssertionResultData tempResult( ResultWas::FatalErrorCondition, { false } );
        tempResult.message = message;
        AssertionResult result(m_lastAssertionInfo, tempResult);

        assertionEnded(result);

        handleUnfinishedSections();

        // Recreate section for test case (as we will lose the one that was in scope)
        auto const& testCaseInfo = m_activeTestCase->getTestCaseInfo();
        SectionInfo testCaseSection(testCaseInfo.lineInfo, testCaseInfo.name);

        Counts assertions;
        assertions.failed = 1;
        SectionStats testCaseSectionStats(testCaseSection, assertions, 0, false);
        m_reporter->sectionEnded(testCaseSectionStats);

        auto const& testInfo = m_activeTestCase->getTestCaseInfo();

        Totals deltaTotals;
        deltaTotals.testCases.failed = 1;
        deltaTotals.assertions.failed = 1;
        m_reporter->testCaseEnded(TestCaseStats(testInfo,
                                  deltaTotals,
                                  std::string(),
                                  std::string(),
                                  false));
        m_totals.testCases.failed++;
        testGroupEnded(std::string(), m_totals, 1, 1);
        m_reporter->testRunEnded(TestRunStats(m_runInfo, m_totals, false));
    }

    bool RunContext::lastAssertionPassed() {
         return m_lastAssertionPassed;
    }

    void RunContext::assertionPassed() {
        m_lastAssertionPassed = true;
        ++m_totals.assertions.passed;
        resetAssertionInfo();
        m_messageScopes.clear();
    }

    bool RunContext::aborting() const {
        return m_totals.assertions.failed >= static_cast<std::size_t>(m_config->abortAfter());
    }

    void RunContext::runCurrentTest(std::string & redirectedCout, std::string & redirectedCerr) {
        auto const& testCaseInfo = m_activeTestCase->getTestCaseInfo();
        SectionInfo testCaseSection(testCaseInfo.lineInfo, testCaseInfo.name);
        m_reporter->sectionStarting(testCaseSection);
        Counts prevAssertions = m_totals.assertions;
        double duration = 0;
        m_shouldReportUnexpected = true;
        m_lastAssertionInfo = { "TEST_CASE"_sr, testCaseInfo.lineInfo, StringRef(), ResultDisposition::Normal };

        seedRng(*m_config);

        Timer timer;
        CATCH_TRY {
            if (m_reporter->getPreferences().shouldRedirectStdOut) {
#if !defined(CATCH_CONFIG_EXPERIMENTAL_REDIRECT)
                RedirectedStreams redirectedStreams(redirectedCout, redirectedCerr);

                timer.start();
                invokeActiveTestCase();
#else
                OutputRedirect r(redirectedCout, redirectedCerr);
                timer.start();
                invokeActiveTestCase();
#endif
            } else {
                timer.start();
                invokeActiveTestCase();
            }
            duration = timer.getElapsedSeconds();
        } CATCH_CATCH_ANON (TestFailureException&) {
            // This just means the test was aborted due to failure
        } CATCH_CATCH_ALL {
            // Under CATCH_CONFIG_FAST_COMPILE, unexpected exceptions under REQUIRE assertions
            // are reported without translation at the point of origin.
            if( m_shouldReportUnexpected ) {
                AssertionReaction dummyReaction;
                handleUnexpectedInflightException( m_lastAssertionInfo, translateActiveException(), dummyReaction );
            }
        }
        Counts assertions = m_totals.assertions - prevAssertions;
        bool missingAssertions = testForMissingAssertions(assertions);

        m_testCaseTracker->close();
        handleUnfinishedSections();
        m_messages.clear();
        m_messageScopes.clear();

        SectionStats testCaseSectionStats(testCaseSection, assertions, duration, missingAssertions);
        m_reporter->sectionEnded(testCaseSectionStats);
    }

    void RunContext::invokeActiveTestCase() {
        FatalConditionHandler fatalConditionHandler; // Handle signals
        m_activeTestCase->invoke();
        fatalConditionHandler.reset();
    }

    void RunContext::handleUnfinishedSections() {
        // If sections ended prematurely due to an exception we stored their
        // infos here so we can tear them down outside the unwind process.
        for (auto it = m_unfinishedSections.rbegin(),
             itEnd = m_unfinishedSections.rend();
             it != itEnd;
             ++it)
            sectionEnded(*it);
        m_unfinishedSections.clear();
    }

    void RunContext::handleExpr(
        AssertionInfo const& info,
        ITransientExpression const& expr,
        AssertionReaction& reaction
    ) {
        m_reporter->assertionStarting( info );

        bool negated = isFalseTest( info.resultDisposition );
        bool result = expr.getResult() != negated;

        if( result ) {
            if (!m_includeSuccessfulResults) {
                assertionPassed();
            }
            else {
                reportExpr(info, ResultWas::Ok, &expr, negated);
            }
        }
        else {
            reportExpr(info, ResultWas::ExpressionFailed, &expr, negated );
            populateReaction( reaction );
        }
    }
    void RunContext::reportExpr(
            AssertionInfo const &info,
            ResultWas::OfType resultType,
            ITransientExpression const *expr,
            bool negated ) {

        m_lastAssertionInfo = info;
        AssertionResultData data( resultType, LazyExpression( negated ) );

        AssertionResult assertionResult{ info, data };
        assertionResult.m_resultData.lazyExpression.m_transientExpression = expr;

        assertionEnded( assertionResult );
    }

    void RunContext::handleMessage(
            AssertionInfo const& info,
            ResultWas::OfType resultType,
            StringRef const& message,
            AssertionReaction& reaction
    ) {
        m_reporter->assertionStarting( info );

        m_lastAssertionInfo = info;

        AssertionResultData data( resultType, LazyExpression( false ) );
        data.message = message;
        AssertionResult assertionResult{ m_lastAssertionInfo, data };
        assertionEnded( assertionResult );
        if( !assertionResult.isOk() )
            populateReaction( reaction );
    }
    void RunContext::handleUnexpectedExceptionNotThrown(
            AssertionInfo const& info,
            AssertionReaction& reaction
    ) {
        handleNonExpr(info, Catch::ResultWas::DidntThrowException, reaction);
    }

    void RunContext::handleUnexpectedInflightException(
            AssertionInfo const& info,
            std::string const& message,
            AssertionReaction& reaction
    ) {
        m_lastAssertionInfo = info;

        AssertionResultData data( ResultWas::ThrewException, LazyExpression( false ) );
        data.message = message;
        AssertionResult assertionResult{ info, data };
        assertionEnded( assertionResult );
        populateReaction( reaction );
    }

    void RunContext::populateReaction( AssertionReaction& reaction ) {
        reaction.shouldDebugBreak = m_config->shouldDebugBreak();
        reaction.shouldThrow = aborting() || (m_lastAssertionInfo.resultDisposition & ResultDisposition::Normal);
    }

    void RunContext::handleIncomplete(
            AssertionInfo const& info
    ) {
        m_lastAssertionInfo = info;

        AssertionResultData data( ResultWas::ThrewException, LazyExpression( false ) );
        data.message = "Exception translation was disabled by CATCH_CONFIG_FAST_COMPILE";
        AssertionResult assertionResult{ info, data };
        assertionEnded( assertionResult );
    }
    void RunContext::handleNonExpr(
            AssertionInfo const &info,
            ResultWas::OfType resultType,
            AssertionReaction &reaction
    ) {
        m_lastAssertionInfo = info;

        AssertionResultData data( resultType, LazyExpression( false ) );
        AssertionResult assertionResult{ info, data };
        assertionEnded( assertionResult );

        if( !assertionResult.isOk() )
            populateReaction( reaction );
    }

    IResultCapture& getResultCapture() {
        if (auto* capture = getCurrentContext().getResultCapture())
            return *capture;
        else
            CATCH_INTERNAL_ERROR("No result capture instance");
    }
}
// end catch_run_context.cpp
// start catch_section.cpp

namespace Catch {

    Section::Section( SectionInfo const& info )
    :   m_info( info ),
        m_sectionIncluded( getResultCapture().sectionStarted( m_info, m_assertions ) )
    {
        m_timer.start();
    }

    Section::~Section() {
        if( m_sectionIncluded ) {
            SectionEndInfo endInfo{ m_info, m_assertions, m_timer.getElapsedSeconds() };
            if( uncaught_exceptions() )
                getResultCapture().sectionEndedEarly( endInfo );
            else
                getResultCapture().sectionEnded( endInfo );
        }
    }

    // This indicates whether the section should be executed or not
    Section::operator bool() const {
        return m_sectionIncluded;
    }

} // end namespace Catch
// end catch_section.cpp
// start catch_section_info.cpp

namespace Catch {

    SectionInfo::SectionInfo
        (   SourceLineInfo const& _lineInfo,
            std::string const& _name )
    :   name( _name ),
        lineInfo( _lineInfo )
    {}

} // end namespace Catch
// end catch_section_info.cpp
// start catch_session.cpp

// start catch_session.h

#include <memory>

namespace Catch {

    class Session : NonCopyable {
    public:

        Session();
        ~Session() override;

        void showHelp() const;
        void libIdentify();

        int applyCommandLine( int argc, char const * const * argv );
    #if defined(CATCH_CONFIG_WCHAR) && defined(WIN32) && defined(UNICODE)
        int applyCommandLine( int argc, wchar_t const * const * argv );
    #endif

        void useConfigData( ConfigData const& configData );

        template<typename CharT>
        int run(int argc, CharT const * const argv[]) {
            if (m_startupExceptions)
                return 1;
            int returnCode = applyCommandLine(argc, argv);
            if (returnCode == 0)
                returnCode = run();
            return returnCode;
        }

        int run();

        clara::Parser const& cli() const;
        void cli( clara::Parser const& newParser );
        ConfigData& configData();
        Config& config();
    private:
        int runInternal();

        clara::Parser m_cli;
        ConfigData m_configData;
        std::shared_ptr<Config> m_config;
        bool m_startupExceptions = false;
    };

} // end namespace Catch

// end catch_session.h
// start catch_version.h

#include <iosfwd>

namespace Catch {

    // Versioning information
    struct Version {
        Version( Version const& ) = delete;
        Version& operator=( Version const& ) = delete;
        Version(    unsigned int _majorVersion,
                    unsigned int _minorVersion,
                    unsigned int _patchNumber,
                    char const * const _branchName,
                    unsigned int _buildNumber );

        unsigned int const majorVersion;
        unsigned int const minorVersion;
        unsigned int const patchNumber;

        // buildNumber is only used if branchName is not null
        char const * const branchName;
        unsigned int const buildNumber;

        friend std::ostream& operator << ( std::ostream& os, Version const& version );
    };

    Version const& libraryVersion();
}

// end catch_version.h
#include <cstdlib>
#include <iomanip>

namespace Catch {

    namespace {
        const int MaxExitCode = 255;

        IStreamingReporterPtr createReporter(std::string const& reporterName, IConfigPtr const& config) {
            auto reporter = Catch::getRegistryHub().getReporterRegistry().create(reporterName, config);
            CATCH_ENFORCE(reporter, "No reporter registered with name: '" << reporterName << "'");

            return reporter;
        }

        IStreamingReporterPtr makeReporter(std::shared_ptr<Config> const& config) {
            if (Catch::getRegistryHub().getReporterRegistry().getListeners().empty()) {
                return createReporter(config->getReporterName(), config);
            }

            // On older platforms, returning std::unique_ptr<ListeningReporter>
            // when the return type is std::unique_ptr<IStreamingReporter>
            // doesn't compile without a std::move call. However, this causes
            // a warning on newer platforms. Thus, we have to work around
            // it a bit and downcast the pointer manually.
            auto ret = std::unique_ptr<IStreamingReporter>(new ListeningReporter);
            auto& multi = static_cast<ListeningReporter&>(*ret);
            auto const& listeners = Catch::getRegistryHub().getReporterRegistry().getListeners();
            for (auto const& listener : listeners) {
                multi.addListener(listener->create(Catch::ReporterConfig(config)));
            }
            multi.addReporter(createReporter(config->getReporterName(), config));
            return ret;
        }

        Catch::Totals runTests(std::shared_ptr<Config> const& config) {
            auto reporter = makeReporter(config);

            RunContext context(config, std::move(reporter));

            Totals totals;

            context.testGroupStarting(config->name(), 1, 1);

            TestSpec testSpec = config->testSpec();

            auto const& allTestCases = getAllTestCasesSorted(*config);
            for (auto const& testCase : allTestCases) {
                bool matching = (!testSpec.hasFilters() && !testCase.isHidden()) ||
                                 (testSpec.hasFilters() && matchTest(testCase, testSpec, *config));

                if (!context.aborting() && matching)
                    totals += context.runTest(testCase);
                else
                    context.reporter().skipTest(testCase);
            }

            if (config->warnAboutNoTests() && totals.testCases.total() == 0) {
                ReusableStringStream testConfig;

                bool first = true;
                for (const auto& input : config->getTestsOrTags()) {
                    if (!first) { testConfig << ' '; }
                    first = false;
                    testConfig << input;
                }

                context.reporter().noMatchingTestCases(testConfig.str());
                totals.error = -1;
            }

            context.testGroupEnded(config->name(), totals, 1, 1);
            return totals;
        }

        void applyFilenamesAsTags(Catch::IConfig const& config) {
            auto& tests = const_cast<std::vector<TestCase>&>(getAllTestCasesSorted(config));
            for (auto& testCase : tests) {
                auto tags = testCase.tags;

                std::string filename = testCase.lineInfo.file;
                auto lastSlash = filename.find_last_of("\\/");
                if (lastSlash != std::string::npos) {
                    filename.erase(0, lastSlash);
                    filename[0] = '#';
                }

                auto lastDot = filename.find_last_of('.');
                if (lastDot != std::string::npos) {
                    filename.erase(lastDot);
                }

                tags.push_back(std::move(filename));
                setTags(testCase, tags);
            }
        }

    } // anon namespace

    Session::Session() {
        static bool alreadyInstantiated = false;
        if( alreadyInstantiated ) {
            CATCH_TRY { CATCH_INTERNAL_ERROR( "Only one instance of Catch::Session can ever be used" ); }
            CATCH_CATCH_ALL { getMutableRegistryHub().registerStartupException(); }
        }

        // There cannot be exceptions at startup in no-exception mode.
#if !defined(CATCH_CONFIG_DISABLE_EXCEPTIONS)
        const auto& exceptions = getRegistryHub().getStartupExceptionRegistry().getExceptions();
        if ( !exceptions.empty() ) {
            m_startupExceptions = true;
            Colour colourGuard( Colour::Red );
            Catch::cerr() << "Errors occurred during startup!" << '\n';
            // iterate over all exceptions and notify user
            for ( const auto& ex_ptr : exceptions ) {
                try {
                    std::rethrow_exception(ex_ptr);
                } catch ( std::exception const& ex ) {
                    Catch::cerr() << Column( ex.what() ).indent(2) << '\n';
                }
            }
        }
#endif

        alreadyInstantiated = true;
        m_cli = makeCommandLineParser( m_configData );
    }
    Session::~Session() {
        Catch::cleanUp();
    }

    void Session::showHelp() const {
        Catch::cout()
                << "\nCatch v" << libraryVersion() << "\n"
                << m_cli << std::endl
                << "For more detailed usage please see the project docs\n" << std::endl;
    }
    void Session::libIdentify() {
        Catch::cout()
                << std::left << std::setw(16) << "description: " << "A Catch test executable\n"
                << std::left << std::setw(16) << "category: " << "testframework\n"
                << std::left << std::setw(16) << "framework: " << "Catch Test\n"
                << std::left << std::setw(16) << "version: " << libraryVersion() << std::endl;
    }

    int Session::applyCommandLine( int argc, char const * const * argv ) {
        if( m_startupExceptions )
            return 1;

        auto result = m_cli.parse( clara::Args( argc, argv ) );
        if( !result ) {
            config();
            getCurrentMutableContext().setConfig(m_config);
            Catch::cerr()
                << Colour( Colour::Red )
                << "\nError(s) in input:\n"
                << Column( result.errorMessage() ).indent( 2 )
                << "\n\n";
            Catch::cerr() << "Run with -? for usage\n" << std::endl;
            return MaxExitCode;
        }

        if( m_configData.showHelp )
            showHelp();
        if( m_configData.libIdentify )
            libIdentify();
        m_config.reset();
        return 0;
    }

#if defined(CATCH_CONFIG_WCHAR) && defined(WIN32) && defined(UNICODE)
    int Session::applyCommandLine( int argc, wchar_t const * const * argv ) {

        char **utf8Argv = new char *[ argc ];

        for ( int i = 0; i < argc; ++i ) {
            int bufSize = WideCharToMultiByte( CP_UTF8, 0, argv[i], -1, NULL, 0, NULL, NULL );

            utf8Argv[ i ] = new char[ bufSize ];

            WideCharToMultiByte( CP_UTF8, 0, argv[i], -1, utf8Argv[i], bufSize, NULL, NULL );
        }

        int returnCode = applyCommandLine( argc, utf8Argv );

        for ( int i = 0; i < argc; ++i )
            delete [] utf8Argv[ i ];

        delete [] utf8Argv;

        return returnCode;
    }
#endif

    void Session::useConfigData( ConfigData const& configData ) {
        m_configData = configData;
        m_config.reset();
    }

    int Session::run() {
        if( ( m_configData.waitForKeypress & WaitForKeypress::BeforeStart ) != 0 ) {
            Catch::cout() << "...waiting for enter/ return before starting" << std::endl;
            static_cast<void>(std::getchar());
        }
        int exitCode = runInternal();
        if( ( m_configData.waitForKeypress & WaitForKeypress::BeforeExit ) != 0 ) {
            Catch::cout() << "...waiting for enter/ return before exiting, with code: " << exitCode << std::endl;
            static_cast<void>(std::getchar());
        }
        return exitCode;
    }

    clara::Parser const& Session::cli() const {
        return m_cli;
    }
    void Session::cli( clara::Parser const& newParser ) {
        m_cli = newParser;
    }
    ConfigData& Session::configData() {
        return m_configData;
    }
    Config& Session::config() {
        if( !m_config )
            m_config = std::make_shared<Config>( m_configData );
        return *m_config;
    }

    int Session::runInternal() {
        if( m_startupExceptions )
            return 1;

        if (m_configData.showHelp || m_configData.libIdentify) {
            return 0;
        }

        CATCH_TRY {
            config(); // Force config to be constructed

            seedRng( *m_config );

            if( m_configData.filenamesAsTags )
                applyFilenamesAsTags( *m_config );

            // Handle list request
            if( Option<std::size_t> listed = list( m_config ) )
                return static_cast<int>( *listed );

            auto totals = runTests( m_config );
            // Note that on unices only the lower 8 bits are usually used, clamping
            // the return value to 255 prevents false negative when some multiple
            // of 256 tests has failed
            return (std::min) (MaxExitCode, (std::max) (totals.error, static_cast<int>(totals.assertions.failed)));
        }
#if !defined(CATCH_CONFIG_DISABLE_EXCEPTIONS)
        catch( std::exception& ex ) {
            Catch::cerr() << ex.what() << std::endl;
            return MaxExitCode;
        }
#endif
    }

} // end namespace Catch
// end catch_session.cpp
// start catch_singletons.cpp

#include <vector>

namespace Catch {

    namespace {
        static auto getSingletons() -> std::vector<ISingleton*>*& {
            static std::vector<ISingleton*>* g_singletons = nullptr;
            if( !g_singletons )
                g_singletons = new std::vector<ISingleton*>();
            return g_singletons;
        }
    }

    ISingleton::~ISingleton() {}

    void addSingleton(ISingleton* singleton ) {
        getSingletons()->push_back( singleton );
    }
    void cleanupSingletons() {
        auto& singletons = getSingletons();
        for( auto singleton : *singletons )
            delete singleton;
        delete singletons;
        singletons = nullptr;
    }

} // namespace Catch
// end catch_singletons.cpp
// start catch_startup_exception_registry.cpp

namespace Catch {
void StartupExceptionRegistry::add( std::exception_ptr const& exception ) noexcept {
        CATCH_TRY {
            m_exceptions.push_back(exception);
        } CATCH_CATCH_ALL {
            // If we run out of memory during start-up there's really not a lot more we can do about it
            std::terminate();
        }
    }

    std::vector<std::exception_ptr> const& StartupExceptionRegistry::getExceptions() const noexcept {
        return m_exceptions;
    }

} // end namespace Catch
// end catch_startup_exception_registry.cpp
// start catch_stream.cpp

#include <cstdio>
#include <iostream>
#include <fstream>
#include <sstream>
#include <vector>
#include <memory>

namespace Catch {

    Catch::IStream::~IStream() = default;

    namespace detail { namespace {
        template<typename WriterF, std::size_t bufferSize=256>
        class StreamBufImpl : public std::streambuf {
            char data[bufferSize];
            WriterF m_writer;

        public:
            StreamBufImpl() {
                setp( data, data + sizeof(data) );
            }

            ~StreamBufImpl() noexcept {
                StreamBufImpl::sync();
            }

        private:
            int overflow( int c ) override {
                sync();

                if( c != EOF ) {
                    if( pbase() == epptr() )
                        m_writer( std::string( 1, static_cast<char>( c ) ) );
                    else
                        sputc( static_cast<char>( c ) );
                }
                return 0;
            }

            int sync() override {
                if( pbase() != pptr() ) {
                    m_writer( std::string( pbase(), static_cast<std::string::size_type>( pptr() - pbase() ) ) );
                    setp( pbase(), epptr() );
                }
                return 0;
            }
        };

        ///////////////////////////////////////////////////////////////////////////

        struct OutputDebugWriter {

            void operator()( std::string const&str ) {
                writeToDebugConsole( str );
            }
        };

        ///////////////////////////////////////////////////////////////////////////

        class FileStream : public IStream {
            mutable std::ofstream m_ofs;
        public:
            FileStream( StringRef filename ) {
                m_ofs.open( filename.c_str() );
                CATCH_ENFORCE( !m_ofs.fail(), "Unable to open file: '" << filename << "'" );
            }
            ~FileStream() override = default;
        public: // IStream
            std::ostream& stream() const override {
                return m_ofs;
            }
        };

        ///////////////////////////////////////////////////////////////////////////

        class CoutStream : public IStream {
            mutable std::ostream m_os;
        public:
            // Store the streambuf from cout up-front because
            // cout may get redirected when running tests
            CoutStream() : m_os( Catch::cout().rdbuf() ) {}
            ~CoutStream() override = default;

        public: // IStream
            std::ostream& stream() const override { return m_os; }
        };

        ///////////////////////////////////////////////////////////////////////////

        class DebugOutStream : public IStream {
            std::unique_ptr<StreamBufImpl<OutputDebugWriter>> m_streamBuf;
            mutable std::ostream m_os;
        public:
            DebugOutStream()
            :   m_streamBuf( new StreamBufImpl<OutputDebugWriter>() ),
                m_os( m_streamBuf.get() )
            {}

            ~DebugOutStream() override = default;

        public: // IStream
            std::ostream& stream() const override { return m_os; }
        };

    }} // namespace anon::detail

    ///////////////////////////////////////////////////////////////////////////

    auto makeStream( StringRef const &filename ) -> IStream const* {
        if( filename.empty() )
            return new detail::CoutStream();
        else if( filename[0] == '%' ) {
            if( filename == "%debug" )
                return new detail::DebugOutStream();
            else
                CATCH_ERROR( "Unrecognised stream: '" << filename << "'" );
        }
        else
            return new detail::FileStream( filename );
    }

    // This class encapsulates the idea of a pool of ostringstreams that can be reused.
    struct StringStreams {
        std::vector<std::unique_ptr<std::ostringstream>> m_streams;
        std::vector<std::size_t> m_unused;
        std::ostringstream m_referenceStream; // Used for copy state/ flags from

        auto add() -> std::size_t {
            if( m_unused.empty() ) {
                m_streams.push_back( std::unique_ptr<std::ostringstream>( new std::ostringstream ) );
                return m_streams.size()-1;
            }
            else {
                auto index = m_unused.back();
                m_unused.pop_back();
                return index;
            }
        }

        void release( std::size_t index ) {
            m_streams[index]->copyfmt( m_referenceStream ); // Restore initial flags and other state
            m_unused.push_back(index);
        }
    };

    ReusableStringStream::ReusableStringStream()
    :   m_index( Singleton<StringStreams>::getMutable().add() ),
        m_oss( Singleton<StringStreams>::getMutable().m_streams[m_index].get() )
    {}

    ReusableStringStream::~ReusableStringStream() {
        static_cast<std::ostringstream*>( m_oss )->str("");
        m_oss->clear();
        Singleton<StringStreams>::getMutable().release( m_index );
    }

    auto ReusableStringStream::str() const -> std::string {
        return static_cast<std::ostringstream*>( m_oss )->str();
    }

    ///////////////////////////////////////////////////////////////////////////

#ifndef CATCH_CONFIG_NOSTDOUT // If you #define this you must implement these functions
    std::ostream& cout() { return std::cout; }
    std::ostream& cerr() { return std::cerr; }
    std::ostream& clog() { return std::clog; }
#endif
}
// end catch_stream.cpp
// start catch_string_manip.cpp

#include <algorithm>
#include <ostream>
#include <cstring>
#include <cctype>

namespace Catch {

    namespace {
        char toLowerCh(char c) {
            return static_cast<char>( std::tolower( c ) );
        }
    }

    bool startsWith( std::string const& s, std::string const& prefix ) {
        return s.size() >= prefix.size() && std::equal(prefix.begin(), prefix.end(), s.begin());
    }
    bool startsWith( std::string const& s, char prefix ) {
        return !s.empty() && s[0] == prefix;
    }
    bool endsWith( std::string const& s, std::string const& suffix ) {
        return s.size() >= suffix.size() && std::equal(suffix.rbegin(), suffix.rend(), s.rbegin());
    }
    bool endsWith( std::string const& s, char suffix ) {
        return !s.empty() && s[s.size()-1] == suffix;
    }
    bool contains( std::string const& s, std::string const& infix ) {
        return s.find( infix ) != std::string::npos;
    }
    void toLowerInPlace( std::string& s ) {
        std::transform( s.begin(), s.end(), s.begin(), toLowerCh );
    }
    std::string toLower( std::string const& s ) {
        std::string lc = s;
        toLowerInPlace( lc );
        return lc;
    }
    std::string trim( std::string const& str ) {
        static char const* whitespaceChars = "\n\r\t ";
        std::string::size_type start = str.find_first_not_of( whitespaceChars );
        std::string::size_type end = str.find_last_not_of( whitespaceChars );

        return start != std::string::npos ? str.substr( start, 1+end-start ) : std::string();
    }

    bool replaceInPlace( std::string& str, std::string const& replaceThis, std::string const& withThis ) {
        bool replaced = false;
        std::size_t i = str.find( replaceThis );
        while( i != std::string::npos ) {
            replaced = true;
            str = str.substr( 0, i ) + withThis + str.substr( i+replaceThis.size() );
            if( i < str.size()-withThis.size() )
                i = str.find( replaceThis, i+withThis.size() );
            else
                i = std::string::npos;
        }
        return replaced;
    }

    pluralise::pluralise( std::size_t count, std::string const& label )
    :   m_count( count ),
        m_label( label )
    {}

    std::ostream& operator << ( std::ostream& os, pluralise const& pluraliser ) {
        os << pluraliser.m_count << ' ' << pluraliser.m_label;
        if( pluraliser.m_count != 1 )
            os << 's';
        return os;
    }

}
// end catch_string_manip.cpp
// start catch_stringref.cpp

#if defined(__clang__)
#    pragma clang diagnostic push
#    pragma clang diagnostic ignored "-Wexit-time-destructors"
#endif

#include <ostream>
#include <cstring>
#include <cstdint>

namespace {
    const uint32_t byte_2_lead = 0xC0;
    const uint32_t byte_3_lead = 0xE0;
    const uint32_t byte_4_lead = 0xF0;
}

namespace Catch {
    StringRef::StringRef( char const* rawChars ) noexcept
    : StringRef( rawChars, static_cast<StringRef::size_type>(std::strlen(rawChars) ) )
    {}

    StringRef::operator std::string() const {
        return std::string( m_start, m_size );
    }

    void StringRef::swap( StringRef& other ) noexcept {
        std::swap( m_start, other.m_start );
        std::swap( m_size, other.m_size );
        std::swap( m_data, other.m_data );
    }

    auto StringRef::c_str() const -> char const* {
        if( isSubstring() )
           const_cast<StringRef*>( this )->takeOwnership();
        return m_start;
    }
    auto StringRef::currentData() const noexcept -> char const* {
        return m_start;
    }

    auto StringRef::isOwned() const noexcept -> bool {
        return m_data != nullptr;
    }
    auto StringRef::isSubstring() const noexcept -> bool {
        return m_start[m_size] != '\0';
    }

    void StringRef::takeOwnership() {
        if( !isOwned() ) {
            m_data = new char[m_size+1];
            memcpy( m_data, m_start, m_size );
            m_data[m_size] = '\0';
            m_start = m_data;
        }
    }
    auto StringRef::substr( size_type start, size_type size ) const noexcept -> StringRef {
        if( start < m_size )
            return StringRef( m_start+start, size );
        else
            return StringRef();
    }
    auto StringRef::operator == ( StringRef const& other ) const noexcept -> bool {
        return
            size() == other.size() &&
            (std::strncmp( m_start, other.m_start, size() ) == 0);
    }
    auto StringRef::operator != ( StringRef const& other ) const noexcept -> bool {
        return !operator==( other );
    }

    auto StringRef::operator[](size_type index) const noexcept -> char {
        return m_start[index];
    }

    auto StringRef::numberOfCharacters() const noexcept -> size_type {
        size_type noChars = m_size;
        // Make adjustments for uft encodings
        for( size_type i=0; i < m_size; ++i ) {
            char c = m_start[i];
            if( ( c & byte_2_lead ) == byte_2_lead ) {
                noChars--;
                if (( c & byte_3_lead ) == byte_3_lead )
                    noChars--;
                if( ( c & byte_4_lead ) == byte_4_lead )
                    noChars--;
            }
        }
        return noChars;
    }

    auto operator + ( StringRef const& lhs, StringRef const& rhs ) -> std::string {
        std::string str;
        str.reserve( lhs.size() + rhs.size() );
        str += lhs;
        str += rhs;
        return str;
    }
    auto operator + ( StringRef const& lhs, const char* rhs ) -> std::string {
        return std::string( lhs ) + std::string( rhs );
    }
    auto operator + ( char const* lhs, StringRef const& rhs ) -> std::string {
        return std::string( lhs ) + std::string( rhs );
    }

    auto operator << ( std::ostream& os, StringRef const& str ) -> std::ostream& {
        return os.write(str.currentData(), str.size());
    }

    auto operator+=( std::string& lhs, StringRef const& rhs ) -> std::string& {
        lhs.append(rhs.currentData(), rhs.size());
        return lhs;
    }

} // namespace Catch

#if defined(__clang__)
#    pragma clang diagnostic pop
#endif
// end catch_stringref.cpp
// start catch_tag_alias.cpp

namespace Catch {
    TagAlias::TagAlias(std::string const & _tag, SourceLineInfo _lineInfo): tag(_tag), lineInfo(_lineInfo) {}
}
// end catch_tag_alias.cpp
// start catch_tag_alias_autoregistrar.cpp

namespace Catch {

    RegistrarForTagAliases::RegistrarForTagAliases(char const* alias, char const* tag, SourceLineInfo const& lineInfo) {
        CATCH_TRY {
            getMutableRegistryHub().registerTagAlias(alias, tag, lineInfo);
        } CATCH_CATCH_ALL {
            // Do not throw when constructing global objects, instead register the exception to be processed later
            getMutableRegistryHub().registerStartupException();
        }
    }

}
// end catch_tag_alias_autoregistrar.cpp
// start catch_tag_alias_registry.cpp

#include <sstream>

namespace Catch {

    TagAliasRegistry::~TagAliasRegistry() {}

    TagAlias const* TagAliasRegistry::find( std::string const& alias ) const {
        auto it = m_registry.find( alias );
        if( it != m_registry.end() )
            return &(it->second);
        else
            return nullptr;
    }

    std::string TagAliasRegistry::expandAliases( std::string const& unexpandedTestSpec ) const {
        std::string expandedTestSpec = unexpandedTestSpec;
        for( auto const& registryKvp : m_registry ) {
            std::size_t pos = expandedTestSpec.find( registryKvp.first );
            if( pos != std::string::npos ) {
                expandedTestSpec =  expandedTestSpec.substr( 0, pos ) +
                                    registryKvp.second.tag +
                                    expandedTestSpec.substr( pos + registryKvp.first.size() );
            }
        }
        return expandedTestSpec;
    }

    void TagAliasRegistry::add( std::string const& alias, std::string const& tag, SourceLineInfo const& lineInfo ) {
        CATCH_ENFORCE( startsWith(alias, "[@") && endsWith(alias, ']'),
                      "error: tag alias, '" << alias << "' is not of the form [@alias name].\n" << lineInfo );

        CATCH_ENFORCE( m_registry.insert(std::make_pair(alias, TagAlias(tag, lineInfo))).second,
                      "error: tag alias, '" << alias << "' already registered.\n"
                      << "\tFirst seen at: " << find(alias)->lineInfo << "\n"
                      << "\tRedefined at: " << lineInfo );
    }

    ITagAliasRegistry::~ITagAliasRegistry() {}

    ITagAliasRegistry const& ITagAliasRegistry::get() {
        return getRegistryHub().getTagAliasRegistry();
    }

} // end namespace Catch
// end catch_tag_alias_registry.cpp
// start catch_test_case_info.cpp

#include <cctype>
#include <exception>
#include <algorithm>
#include <sstream>

namespace Catch {

    namespace {
        TestCaseInfo::SpecialProperties parseSpecialTag( std::string const& tag ) {
            if( startsWith( tag, '.' ) ||
                tag == "!hide" )
                return TestCaseInfo::IsHidden;
            else if( tag == "!throws" )
                return TestCaseInfo::Throws;
            else if( tag == "!shouldfail" )
                return TestCaseInfo::ShouldFail;
            else if( tag == "!mayfail" )
                return TestCaseInfo::MayFail;
            else if( tag == "!nonportable" )
                return TestCaseInfo::NonPortable;
            else if( tag == "!benchmark" )
                return static_cast<TestCaseInfo::SpecialProperties>( TestCaseInfo::Benchmark | TestCaseInfo::IsHidden );
            else
                return TestCaseInfo::None;
        }
        bool isReservedTag( std::string const& tag ) {
            return parseSpecialTag( tag ) == TestCaseInfo::None && tag.size() > 0 && !std::isalnum( static_cast<unsigned char>(tag[0]) );
        }
        void enforceNotReservedTag( std::string const& tag, SourceLineInfo const& _lineInfo ) {
            CATCH_ENFORCE( !isReservedTag(tag),
                          "Tag name: [" << tag << "] is not allowed.\n"
                          << "Tag names starting with non alphanumeric characters are reserved\n"
                          << _lineInfo );
        }
    }

    TestCase makeTestCase(  ITestInvoker* _testCase,
                            std::string const& _className,
                            NameAndTags const& nameAndTags,
                            SourceLineInfo const& _lineInfo )
    {
        bool isHidden = false;

        // Parse out tags
        std::vector<std::string> tags;
        std::string desc, tag;
        bool inTag = false;
        std::string _descOrTags = nameAndTags.tags;
        for (char c : _descOrTags) {
            if( !inTag ) {
                if( c == '[' )
                    inTag = true;
                else
                    desc += c;
            }
            else {
                if( c == ']' ) {
                    TestCaseInfo::SpecialProperties prop = parseSpecialTag( tag );
                    if( ( prop & TestCaseInfo::IsHidden ) != 0 )
                        isHidden = true;
                    else if( prop == TestCaseInfo::None )
                        enforceNotReservedTag( tag, _lineInfo );

                    // Merged hide tags like `[.approvals]` should be added as
                    // `[.][approvals]`. The `[.]` is added at later point, so
                    // we only strip the prefix
                    if (startsWith(tag, '.') && tag.size() > 1) {
                        tag.erase(0, 1);
                    }
                    tags.push_back( tag );
                    tag.clear();
                    inTag = false;
                }
                else
                    tag += c;
            }
        }
        if( isHidden ) {
            tags.push_back( "." );
        }

        TestCaseInfo info( nameAndTags.name, _className, desc, tags, _lineInfo );
        return TestCase( _testCase, std::move(info) );
    }

    void setTags( TestCaseInfo& testCaseInfo, std::vector<std::string> tags ) {
        std::sort(begin(tags), end(tags));
        tags.erase(std::unique(begin(tags), end(tags)), end(tags));
        testCaseInfo.lcaseTags.clear();

        for( auto const& tag : tags ) {
            std::string lcaseTag = toLower( tag );
            testCaseInfo.properties = static_cast<TestCaseInfo::SpecialProperties>( testCaseInfo.properties | parseSpecialTag( lcaseTag ) );
            testCaseInfo.lcaseTags.push_back( lcaseTag );
        }
        testCaseInfo.tags = std::move(tags);
    }

    TestCaseInfo::TestCaseInfo( std::string const& _name,
                                std::string const& _className,
                                std::string const& _description,
                                std::vector<std::string> const& _tags,
                                SourceLineInfo const& _lineInfo )
    :   name( _name ),
        className( _className ),
        description( _description ),
        lineInfo( _lineInfo ),
        properties( None )
    {
        setTags( *this, _tags );
    }

    bool TestCaseInfo::isHidden() const {
        return ( properties & IsHidden ) != 0;
    }
    bool TestCaseInfo::throws() const {
        return ( properties & Throws ) != 0;
    }
    bool TestCaseInfo::okToFail() const {
        return ( properties & (ShouldFail | MayFail ) ) != 0;
    }
    bool TestCaseInfo::expectedToFail() const {
[truncated: 120,531 more chars]
